# Supplementary material for: Thymulin restrains age-associated myeloid inflammation and enhances cancer immunotherapy
Source: Nat Commun. 2026 Jul 21;17:6534. doi: 10.1038/s41467-026-75383-0 (PMC13389034; doi:10.1038/s41467-026-75383-0)
Supplement: Supplementary file 3 — Supplementary Dataset 1 [file 41467_2026_75383_MOESM3_ESM.xlsx]

## Sheet: Pooled
	p_val	avg_log2FC	pct.1	pct.2	p_val_adj	significant
RPL13A	1.62923204154366e-291	-0.0377365	0.907	0.93	2.86370115942128e-287	NS
RPS20	4.88272253930972e-186	0.0791827	0.677	0.746	8.5823614073447e-182	NS
RPS17	1.2364540862264e-179	0.236706	0.742	0.745	2.17331534736014e-175	Upregulated
RPS2	8.29941129949216e-176	-0.199567	0.965	0.99	1.45878752411174e-171	Downregulated
RPL27A	2.47854137028384e-165	-0.12138	0.91	0.946	4.35653216654791e-161	Downregulated
RPS26	2.32181314036607e-148	-0.333368	0.946	0.896	4.08105095682145e-144	Downregulated
RPL7	2.13297231426006e-147	0.031343	0.919	0.939	3.74912543677491e-143	NS
MT-ND4L	8.94011958720753e-145	0.0547265	0.871	0.853	1.57140481984347e-140	NS
RPL26	2.20001142376721e-125	-0.125041	0.951	0.955	3.86696007955563e-121	Downregulated
MT-ATP8	1.25377369065023e-113	0.321608	0.784	0.741	2.2037580160559e-109	Upregulated
CYBA	6.67003713146135e-109	0.19054	0.94	0.932	1.17239242659696e-104	Upregulated
RPL31	2.34657061972029e-106	-0.181375	0.891	0.876	4.12456717828236e-102	Downregulated
RPL21	1.69896132487706e-101	-0.0936432	0.984	0.988	2.98626432073641e-97	NS
RPL23	6.74007067160906e-94	0.0864559	0.831	0.875	1.18470222194872e-89	NS
LST1	3.39905961321334e-91	0.426634	0.721	0.655	5.97452708214509e-87	Upregulated
S100A4	1.88989048375356e-90	0.535973	0.897	0.831	3.32186050329364e-86	Upregulated
SCGB1B2P	6.231864554132e-86	3.97615	0.064	0.007	1.09537483267978e-81	Upregulated
RPS29	1.4539380861554e-82	-0.640104	0.863	0.948	2.55558697403534e-78	Downregulated
HLA-DRB5	1.22314080596253e-76	-0.121332	0.935	0.784	2.14991459464033e-72	Downregulated
ARPC1B	1.76577085362961e-72	0.0816598	0.805	0.828	3.10369542942476e-68	NS
MUCL1	8.6590728400006e-71	-0.299946	0.082	0.068	1.52200523308691e-66	Downregulated
TMSB4X	2.27099171662642e-70	0.291276	0.998	0.998	3.99172214031427e-66	Upregulated
S100A9	3.1549508542356e-63	0.873572	0.459	0.318	5.54545711648991e-59	Upregulated
ATP6V0C	3.54344137503968e-62	0.480714	0.586	0.512	6.22830690490724e-58	Upregulated
CTSS	1.86235244700681e-61	0.0111974	0.859	0.849	3.27345689610387e-57	NS
HSPA8	8.4791742739729e-60	-0.339589	0.877	0.928	1.49038446213622e-55	Downregulated
HSPA1A	4.98552429921093e-59	-0.328476	0.737	0.747	8.76305606072304e-55	Downregulated
RPS11	8.52213980676204e-59	-0.0431433	0.933	0.967	1.49793651383456e-54	NS
S100A6	3.75327610645121e-57	0.539677	0.963	0.929	6.5971334123093e-53	Upregulated
RPL38	2.17550733003632e-51	-0.28184	0.863	0.916	3.82388923400483e-47	Downregulated
MTRNR2L12	2.14504582086901e-50	0.50671	0.753	0.777	3.77034703934146e-46	Upregulated
TYROBP	2.24199354075986e-50	0.520118	0.975	0.937	3.9407520465936e-46	Upregulated
GABARAP	2.3173103034845e-50	0.388838	0.747	0.635	4.0731363204347e-46	Upregulated
HSP90AB1	2.97591546215839e-49	-0.426833	0.911	0.95	5.23076660783581e-45	Downregulated
HSP90AA1	4.53593019363604e-48	-0.485054	0.964	0.975	7.97280450135407e-44	Downregulated
S100A8	9.36229528166068e-48	0.985562	0.304	0.174	1.6456106416575e-43	Upregulated
FCN1	5.90880635920472e-46	0.527814	0.298	0.152	1.03859089375741e-41	Upregulated
RP11-1143G9.4	1.43365309070084e-45	-0.124437	0.176	0.186	2.51993203752487e-41	Downregulated
OAZ1	2.09602543262177e-43	0.312009	0.996	0.995	3.68418390291928e-39	Upregulated
DNAJB1	1.74350944081324e-41	0.559138	0.666	0.647	3.06456654411743e-37	Upregulated
RPL37A	2.32195117506265e-41	-0.300493	0.959	0.987	4.08129358040761e-37	Downregulated
RPLP2	8.94948515990756e-41	-0.0592293	0.995	0.998	1.57305100655695e-36	NS
UBA52	3.19851786054495e-40	-0.0192968	0.983	0.994	5.62203484347986e-36	NS
EXOC3L1	2.37252983768901e-39	0.748302	0.014	0.007	4.17019569570597e-35	Upregulated
GMFG	8.12485750693951e-39	0.0516185	0.531	0.585	1.42810620399476e-34	NS
NFKBIA	1.49241700749285e-38	0.861105	0.929	0.88	2.62322137407019e-34	Upregulated
TSPO	8.46627448853383e-38	0.286849	0.848	0.802	1.48811706684959e-33	Upregulated
MALAT1	1.07908746954957e-36	-0.0699216	0.999	0.999	1.89671204522728e-32	NS
VCAN	4.6135593225236e-36	1.53224	0.183	0.094	8.10925322119973e-32	Upregulated
CD52	4.91561684119368e-36	-0.299648	0.38	0.441	8.64017972176613e-32	Downregulated
MT-CO3	6.35912549254154e-36	-0.172008	0.999	0.996	1.11774348782403e-31	Downregulated
LGALS1	1.67635717269186e-35	0.125975	0.922	0.902	2.94653300244047e-31	Upregulated
HSPH1	1.82155513117681e-35	-0.391057	0.495	0.544	3.20174745406948e-31	Downregulated
PLAUR	8.73552357874353e-35	0.59473	0.832	0.705	1.53544297943575e-30	Upregulated
G0S2	1.44234879929929e-34	0.378382	0.333	0.25	2.53521648452836e-30	Upregulated
RPS10	2.07485790926368e-34	-0.464776	0.433	0.557	3.64697774711277e-30	Downregulated
NDUFA11	4.39556849954283e-34	-0.54653	0.204	0.315	7.72609075164644e-30	Downregulated
ARPC2	1.45075136561443e-33	0.0847612	0.947	0.955	2.54998567534049e-29	NS
HSPE1	7.30644809075272e-33	-0.138621	0.666	0.755	1.28425438091161e-28	Downregulated
HSPD1	1.72251210733741e-32	-0.601545	0.582	0.678	3.02765953106696e-28	Downregulated
RPLP0	1.71530621358022e-31	-0.108966	0.987	0.993	3.01499373160995e-27	Downregulated
NAP1L1	2.16256543695185e-31	0.0161211	0.668	0.73	3.80114126853027e-27	NS
SQSTM1	2.59543744470703e-31	-0.374143	0.673	0.754	4.56200039656154e-27	Downregulated
FCER1G	4.87259247288231e-31	0.236627	0.959	0.917	8.56455578958524e-27	Upregulated
HSPA1B	1.48167200766278e-30	-0.16422	0.6	0.602	2.60433488786887e-26	Downregulated
C14orf2	1.94542154045251e-30	0.100256	0.505	0.563	3.41946744165338e-26	Upregulated
UBC	2.83066601870203e-30	-0.374571	0.956	0.973	4.97546166107255e-26	Downregulated
NPM1	4.05034501904862e-30	-0.420503	0.857	0.934	7.11929143998175e-26	Downregulated
OSGIN1	7.61489215065969e-30	0.183688	0.021	0.017	1.33846959332145e-25	Upregulated
EREG	8.4014944094886e-30	1.33529	0.177	0.072	1.47673067235581e-25	Upregulated
CFP	2.50477807495873e-29	0.273915	0.163	0.13	4.40264842235496e-25	Upregulated
KLF6	2.58601955962072e-29	0.0124224	0.865	0.86	4.54544657994534e-25	NS
AIF1	2.96707653901096e-29	0.222544	0.918	0.839	5.21523043261956e-25	Upregulated
NEAT1	4.20525297429712e-29	-0.315046	0.97	0.918	7.39157315292205e-25	Downregulated
S100A12	8.75924801915813e-29	0.867685	0.11	0.046	1.53961302432742e-24	Upregulated
STXBP2	2.34095263655156e-28	0.222454	0.236	0.239	4.11469244926667e-24	Upregulated
MT-ND4	1.04511104222217e-27	-0.0158932	0.998	0.995	1.83699167891391e-23	NS
RPL23A	1.24139660985014e-27	-0.204642	0.974	0.98	2.1820028211336e-23	Downregulated
RPL27	1.44457543574002e-27	0.0160334	0.967	0.974	2.53913024340023e-23	NS
EVI2B	1.9445010473937e-27	-0.409946	0.258	0.327	3.41784949100391e-23	Downregulated
RPS16	3.19431597232736e-27	0.0124257	0.988	0.992	5.61464918455981e-23	NS
TUBB4B	4.01323531937211e-27	-0.261734	0.433	0.539	7.05406372086036e-23	Downregulated
EZR	5.80542600182234e-27	-0.439774	0.361	0.417	1.02041972834031e-22	Downregulated
NDUFC2	1.32449500814479e-26	-0.400115	0.202	0.294	2.3280648758161e-22	Downregulated
CARD16	6.37997377921042e-26	0.385442	0.382	0.348	1.12140799117182e-21	Upregulated
NME2	7.73835755693124e-26	0.788388	0.418	0.301	1.3601711077818e-21	Upregulated
IFITM1	8.20934881194151e-26	0.360262	0.248	0.238	1.44295724067496e-21	Upregulated
ATP5O	8.8760364221417e-26	-0.406002	0.211	0.306	1.56014092191985e-21	Downregulated
BLOC1S1	1.22941850478238e-25	0.115591	0.325	0.354	2.16094890585599e-21	Upregulated
RGS1	1.48856483056327e-25	0.291869	0.816	0.757	2.61645040268106e-21	Upregulated
CD48	2.43251365763001e-25	0.0354539	0.379	0.394	4.27562925601627e-21	NS
SRSF2	3.30371277791524e-25	-0.134157	0.604	0.662	5.80693594974162e-21	Downregulated
IL1B	5.33206573970443e-25	0.152755	0.468	0.375	9.37217195067848e-21	Upregulated
CD74	2.35770901208788e-24	-0.0618823	0.995	0.978	4.14414513054687e-20	NS
CSTA	2.59116527955166e-24	0.694224	0.355	0.24	4.55449121186796e-20	Upregulated
LGALS2	2.6769395751112e-24	0.221577	0.282	0.234	4.70525669117295e-20	Upregulated
ATP5E	2.99294496583553e-24	0.138384	0.986	0.987	5.26069936644911e-20	Upregulated
GPR183	9.28249846623576e-24	-0.847424	0.544	0.59	1.63158475541026e-19	Downregulated
SLC11A1	1.26142554195238e-23	0.732511	0.329	0.194	2.2172076750897e-19	Upregulated
AP1S2	1.27856021387508e-23	0.332308	0.545	0.538	2.24732528792823e-19	Upregulated
NLRP3	1.48202345715146e-23	1.18933	0.292	0.153	2.60495263063512e-19	Upregulated
FOLR3	1.31830209087162e-22	-0.93679	0.029	0.056	2.31717958512504e-18	Downregulated
NAMPT	1.71868792115887e-22	0.646784	0.753	0.611	3.02093775902095e-18	Upregulated
CXCR4	1.90342865407083e-22	-0.726063	0.606	0.677	3.3456565452603e-18	Downregulated
CFD	2.44666577612321e-22	0.740836	0.486	0.354	4.30050443469177e-18	Upregulated
MT-ND2	4.22881349833395e-22	0.118202	0.995	0.989	7.43298548602158e-18	Upregulated
LINC01272	5.94887257564545e-22	0.111482	0.174	0.144	1.0456333326212e-17	Upregulated
FKBP1A	7.02765613753908e-22	0.0675409	0.701	0.737	1.23525111929524e-17	NS
LAMTOR4	2.02809979818812e-21	0.302762	0.66	0.635	3.56479101527525e-17	Upregulated
NDUFB8	4.25192055242749e-21	-0.672323	0.156	0.281	7.4736007550018e-17	Downregulated
CD300E	5.15331406934068e-21	2.18757	0.159	0.064	9.05798013968011e-17	Upregulated
PSMA2	8.45161290021469e-21	-0.287103	0.131	0.189	1.48553999947074e-16	Downregulated
TNFAIP2	1.17929013428314e-20	0.302777	0.331	0.292	2.07283826902947e-16	Upregulated
H3F3A	1.24551276164602e-20	0.134116	0.992	0.996	2.18923778114521e-16	Upregulated
ALOX5AP	1.34532067436619e-20	-0.415878	0.485	0.622	2.36467014933345e-16	Downregulated
NOP10	3.51211416964839e-20	0.221802	0.567	0.597	6.17324307599097e-16	Upregulated
COX6B1	3.58619721962704e-20	0.118223	0.826	0.841	6.30345885293844e-16	Upregulated
CALR	3.82622579130507e-20	-0.328199	0.788	0.851	6.72535707337692e-16	Downregulated
UBB	4.62949171878328e-20	-0.124316	0.869	0.912	8.13725759410537e-16	Downregulated
PNRC1	4.63697470082524e-20	0.261226	0.824	0.849	8.15041043164052e-16	Upregulated
SARAF	8.90528717198202e-20	-0.188708	0.802	0.852	1.56528232621928e-15	Downregulated
TMBIM4	1.31585688296695e-19	-0.957391	0.151	0.266	2.31288164319101e-15	Downregulated
NDUFB1	1.72461609451089e-19	-0.0449234	0.313	0.345	3.03135770932179e-15	NS
YPEL5	2.71809452527429e-19	-0.497154	0.351	0.392	4.77759474707463e-15	Downregulated
APOBEC3A	4.31663411690904e-19	3.01786	0.212	0.057	7.58734778729101e-15	Upregulated
CDKN1A	4.7158583527057e-19	0.225854	0.634	0.6	8.28906422655082e-15	Upregulated
TYMP	6.1467387717153e-19	0.397046	0.916	0.872	1.0804122739044e-14	Upregulated
NCF2	6.41487582989428e-19	-0.0518214	0.343	0.358	1.12754272462052e-14	NS
C1QC	8.11552537075315e-19	0.22477	0.711	0.651	1.42646589441728e-14	Upregulated
S100A11	1.31321213862416e-18	0.168203	0.983	0.961	2.30823297605968e-14	Upregulated
SLC25A6	2.37767123305283e-18	0.00176051	0.879	0.925	4.17923272633696e-14	NS
SERF2	3.3682444477322e-18	0.206902	0.996	0.996	5.92036326577889e-14	Upregulated
TCEB2	4.7915561365453e-18	0.0844382	0.701	0.731	8.42211822120568e-14	NS
ATP5L	6.46541206127981e-18	0.0183613	0.901	0.942	1.13642547801115e-13	NS
RPL22L1	1.12392048126261e-17	0.203492	0.454	0.469	1.97551502991529e-13	Upregulated
DNAJA1	1.18739078353258e-17	-0.488079	0.685	0.769	2.08707678021521e-13	Downregulated
UQCRB	1.38032182717589e-17	-0.0755978	0.81	0.876	2.42619167562707e-13	NS
RGCC	1.87224329987005e-17	0.0856135	0.42	0.39	3.29084204818158e-13	NS
ARPC4	1.96124037480031e-17	-0.299375	0.243	0.309	3.4472722067865e-13	Downregulated
NEU1	2.18550091256812e-17	-0.693399	0.27	0.339	3.84145495402099e-13	Downregulated
NR3C1	3.40833865478184e-17	-0.452318	0.267	0.322	5.99083685351004e-13	Downregulated
FGR	6.1554462487716e-17	0.0816189	0.287	0.259	1.08194278714658e-12	NS
SLC7A5	1.35165037123347e-16	-0.072403	0.182	0.175	2.37579585751707e-12	NS
RHOC	1.97561784194854e-16	-0.202828	0.196	0.248	3.47254348079296e-12	Downregulated
DNAJB6	2.09547217099689e-16	-0.294317	0.484	0.578	3.68321143496123e-12	Downregulated
LYZ	2.1445433633928e-16	0.995586	0.919	0.777	3.76946386983553e-12	Upregulated
TNFSF13	2.45992572123552e-16	0.162483	0.272	0.231	4.32381144021567e-12	Upregulated
AC090498.1	2.6000280834572e-16	-0.0870439	0.517	0.522	4.57006936229272e-12	NS
LINC-PINT	2.65376506826151e-16	-0.18128	0.181	0.194	4.66452286048325e-12	Downregulated
C1QB	3.54972430629368e-16	0.378445	0.735	0.677	6.23935041317241e-12	Upregulated
POU2F2	4.26835429662526e-16	0.0780778	0.187	0.205	7.50248634717822e-12	NS
FUS	4.427481974696e-16	-0.0517214	0.677	0.748	7.78218506692316e-12	NS
EMP3	4.470336747726e-16	0.352453	0.766	0.72	7.85751090147798e-12	Upregulated
PTGES3	4.57311528946412e-16	-0.278131	0.581	0.712	8.03816474429108e-12	Downregulated
MINOS1	9.44493790454686e-16	0.188663	0.313	0.34	1.6601367354822e-11	Upregulated
OAZ2	1.02272378460627e-15	-0.121082	0.194	0.22	1.79764159620244e-11	Downregulated
RHOH	1.14797821690081e-15	-0.827644	0.101	0.151	2.01780131184655e-11	Downregulated
MT-ND1	1.30366108768894e-15	-0.238614	0.996	0.995	2.29144509383084e-11	Downregulated
MNDA	1.75990000425377e-15	-0.250303	0.505	0.556	3.09337623747685e-11	Downregulated
HBEGF	1.88500866643489e-15	0.760797	0.408	0.284	3.3132797329926e-11	Upregulated
COX4I1	1.89667529732332e-15	0.0892388	0.965	0.973	3.3337861701052e-11	NS
HLA-B	1.89746609813592e-15	0.146954	0.996	0.99	3.33517616069351e-11	Upregulated
PFDN5	1.93699642565715e-15	0.219486	0.982	0.976	3.40465861737758e-11	Upregulated
HLA-DQB1	2.17101903556222e-15	-0.75009	0.929	0.933	3.81600015880771e-11	Downregulated
CACYBP	2.3326620339107e-15	-0.454449	0.302	0.38	4.10012005700484e-11	Downregulated
COTL1	2.5056606671344e-15	0.227576	0.895	0.809	4.40419975462214e-11	Upregulated
HCK	2.54547056650998e-15	-0.0438676	0.36	0.378	4.47417361475459e-11	NS
EMD	2.62353487801854e-15	-0.109775	0.288	0.284	4.61138725509319e-11	Downregulated
H2AFX	3.62014204798254e-15	0.0354219	0.219	0.227	6.3631236777389e-11	NS
CKLF	3.629567950392e-15	-0.100295	0.312	0.352	6.37969158640402e-11	Downregulated
CDA	3.636187253384e-15	0.0286619	0.055	0.039	6.39132633527305e-11	NS
GNA15	3.80328855600416e-15	-0.172264	0.222	0.234	6.6850402948885e-11	Downregulated
IFI30	4.17134811723268e-15	0.363364	0.478	0.396	7.33197858565989e-11	Upregulated
ZFAND2A	4.30266317593523e-15	0.445767	0.236	0.189	7.56279106434135e-11	Upregulated
ZFP36	4.49088834787439e-15	0.0291403	0.938	0.921	7.89363444905882e-11	NS
UQCR11	5.19473770139414e-15	0.184098	0.669	0.715	9.13079045774048e-11	Upregulated
MRPL12	5.3585454680937e-15	-0.33609	0.078	0.11	9.41871536926829e-11	Downregulated
RPL34	5.43023102788358e-15	-0.128716	0.997	0.998	9.54471707771098e-11	Downregulated
RBP7	6.60311913408164e-15	-0.194676	0.051	0.047	1.16063025019753e-10	Downregulated
RPL30	7.84288261654381e-15	-0.115413	0.999	0.998	1.3785434775099e-10	Downregulated
TRAF4	7.89425114173011e-15	-1.26596	0.071	0.152	1.3875725231819e-10	Downregulated
MTPN	8.29544758142252e-15	0.0788526	0.368	0.39	1.45809082138664e-10	NS
ATP1B3	8.58832824271539e-15	0.291152	0.611	0.563	1.50957045522208e-10	Upregulated
BAG3	1.11026500485188e-14	-0.328273	0.222	0.207	1.95151279902815e-10	Downregulated
LILRB2	1.12840929397371e-14	0.724117	0.33	0.232	1.98340501601759e-10	Upregulated
PCBP2	1.18259409763627e-14	-0.0662944	0.794	0.799	2.07864564541527e-10	NS
JUN	1.23820045506447e-14	-0.132266	0.756	0.774	2.17638493986682e-10	Downregulated
EFHD2	1.75980873881726e-14	0.301028	0.368	0.325	3.0932158202191e-10	Upregulated
NDUFA13	2.23686019667753e-14	-0.0711396	0.228	0.251	3.9317291677001e-10	NS
MT1X	2.286329041904e-14	-2.22033	0.213	0.239	4.01868055695466e-10	Downregulated
HLA-DQA1	2.50645959993852e-14	-0.330951	0.933	0.919	4.40560403881193e-10	Downregulated
CSF3R	2.64686194820538e-14	0.344613	0.262	0.209	4.65238924636059e-10	Upregulated
LDLRAD4	2.95420677074593e-14	-0.73899	0.164	0.199	5.19260924094012e-10	Downregulated
TREM2	3.87322560602168e-14	0.0127309	0.427	0.44	6.80796864770431e-10	NS
CALML5	4.56424947748729e-14	2.48527	0.112	0.023	8.02258130657941e-10	Upregulated
RBKS	4.95996314854437e-14	1.37324	0.25	0.09	8.71812722619644e-10	Upregulated
CTB-61M7.2	5.28662546714236e-14	1.44415	0.044	0.015	9.29230158359613e-10	Upregulated
NEDD8	5.6517785226427e-14	-0.145609	0.414	0.51	9.93413110924908e-10	Downregulated
ZNF318	5.65683748199844e-14	-0.00811147	0.025	0.024	9.94302324210865e-10	NS
LMNA	6.33458726743112e-14	-0.22891	0.567	0.543	1.11343040399637e-09	Downregulated
TIMP1	8.52801169290465e-14	0.996453	0.615	0.492	1.49896861526185e-09	Upregulated
ATP5I	9.3736577739975e-14	-0.176974	0.363	0.434	1.64760782693554e-09	Downregulated
CD3E	1.08676032680118e-13	-1.70539	0.032	0.087	1.91019862641844e-09	Downregulated
C19orf38	2.45320325251852e-13	0.281593	0.149	0.12	4.31199535695181e-09	Upregulated
MIF	2.82068257184205e-13	0.0474345	0.647	0.612	4.95791375652676e-09	NS
LYST	3.7548961829606e-13	0.248228	0.152	0.151	6.59998102078985e-09	Upregulated
SAMSN1	3.98729388255655e-13	0.732009	0.353	0.254	7.00846645736964e-09	Upregulated
RPL15	4.11724793486064e-13	-0.0329074	1	0.999	7.23688669510455e-09	NS
LRRC25	4.73771053122127e-13	-0.0819545	0.196	0.207	8.32747380072763e-09	NS
C1QA	5.78047983278797e-13	0.320872	0.738	0.673	1.01603494020914e-08	Upregulated
CHORDC1	6.36576593325263e-13	-0.622989	0.183	0.261	1.11891067808781e-08	Downregulated
SYNGR2	7.23074521959644e-13	-0.0281827	0.747	0.733	1.27094808724847e-08	NS
PSENEN	1.15345854706806e-12	-0.00568822	0.162	0.177	2.02743408818153e-08	NS
HLA-DPA1	1.17986236905904e-12	-0.176042	0.986	0.953	2.07384408609508e-08	Downregulated
CXCL2	1.33512009378291e-12	0.922391	0.403	0.294	2.34674058884222e-08	Upregulated
RXRA	1.71562749122214e-12	0.340532	0.127	0.121	3.01555844132116e-08	Upregulated
CHMP4A	1.84018585909298e-12	-0.422816	0.126	0.183	3.23449468452773e-08	Downregulated
BST2	1.96555061877214e-12	-0.263896	0.699	0.769	3.45484832261579e-08	Downregulated
SOD2	2.05700165348476e-12	0.504583	0.878	0.708	3.61559180633016e-08	Upregulated
TKT	2.11168214128774e-12	-0.377678	0.467	0.566	3.71170369974146e-08	Downregulated
TAGLN2	2.23173644391281e-12	-0.133974	0.758	0.811	3.92272314746554e-08	Downregulated
PTGS2	2.27138228994085e-12	0.634426	0.172	0.11	3.99240865102902e-08	Upregulated
PHLDA1	2.52062182237781e-12	0.183688	0.293	0.279	4.43049697719348e-08	Upregulated
AMD1	2.65397115204925e-12	-0.451707	0.284	0.331	4.66488509395697e-08	Downregulated
CREM	2.72151596124908e-12	0.0551936	0.416	0.408	4.7836086050875e-08	NS
SLC7A7	2.798686193881e-12	0.0489514	0.374	0.369	4.91925072298463e-08	NS
RPL7A	2.82290585465674e-12	-0.231908	0.996	0.999	4.96182162073016e-08	Downregulated
ARL17A	2.89871355244693e-12	-0.0736998	0.018	0.018	5.09506881113597e-08	NS
SF1	3.17710839051079e-12	-0.25687	0.347	0.408	5.58440341800081e-08	Downregulated
STX11	3.23344650824045e-12	0.441554	0.327	0.266	5.68342892753424e-08	Upregulated
FAM177A1	3.36379147220903e-12	-0.50426	0.248	0.288	5.91253627070182e-08	Downregulated
RPS14	3.43508713436835e-12	-0.0590134	0.999	1	6.03785265607924e-08	NS
RELB	3.94699383770362e-12	-0.281786	0.206	0.214	6.93763106853165e-08	Downregulated
VASP	4.29583769192246e-12	-0.0944584	0.367	0.437	7.55079391109211e-08	NS
RPL41	4.5961247448647e-12	-0.252189	0.998	0.999	8.07860846404869e-08	Downregulated
MYEOV2	5.12494001388697e-12	-0.165226	0.327	0.372	9.00810706240913e-08	Downregulated
SNHG8	5.36433537189016e-12	-0.063994	0.331	0.361	9.42889228317133e-08	NS
MYL6	5.67522819869754e-12	0.151097	0.989	0.99	9.97534860485067e-08	Upregulated
PTMA	6.70081538687655e-12	-0.149811	0.999	0.999	1.17780232055129e-07	Downregulated
SGK1	8.221090553252e-12	0.158077	0.742	0.721	1.4450210865451e-07	Upregulated
POLD4	1.01655946169007e-11	0.143992	0.373	0.319	1.78680656581263e-07	Upregulated
CAP1	1.06010187995542e-11	-0.255571	0.659	0.727	1.86334107439765e-07	Downregulated
TAB3	1.0628178226824e-11	0.428801	0.036	0.026	1.86811488692885e-07	Upregulated
DUSP4	1.12323805493243e-11	-0.329281	0.137	0.151	1.97431552915473e-07	Downregulated
FAM45A	1.18339782370171e-11	0.260719	0.112	0.106	2.0800583547205e-07	Upregulated
BHLHE40	1.27467772483251e-11	-0.0448611	0.311	0.311	2.2405010369381e-07	NS
RPL35	1.29718435088431e-11	-0.172529	0.981	0.995	2.28006093354936e-07	Downregulated
RPL36A	1.59194417227382e-11	-0.291052	0.483	0.578	2.7981602716057e-07	Downregulated
HLA-DQA2	1.60966306511516e-11	-0.792475	0.61	0.621	2.82930476955291e-07	Downregulated
TMSB10	1.61499113089764e-11	0.314538	1	1	2.83866991077878e-07	Upregulated
SRSF7	1.65812446060392e-11	-0.428228	0.509	0.642	2.91448536440351e-07	Downregulated
BCL2A1	2.01871827938075e-11	0.388355	0.501	0.436	3.54830111966755e-07	Upregulated
LITAF	2.15542893643568e-11	-0.229688	0.775	0.845	3.788597441573e-07	Downregulated
LGMN	2.29331578689994e-11	-0.364008	0.398	0.468	4.03096115863402e-07	Downregulated
PSAP	2.40115801674386e-11	0.403514	0.965	0.951	4.22051544603068e-07	Upregulated
HIGD2A	2.44134995235708e-11	0.235128	0.705	0.701	4.29116081125803e-07	Upregulated
BASP1	2.47248423302354e-11	-0.0361608	0.259	0.251	4.34588553638547e-07	NS
RPS12	2.70664777140546e-11	-0.0656215	1	1	4.75747478779938e-07	NS
RPS9	2.94548824367772e-11	0.00799091	0.993	0.998	5.17728468591232e-07	NS
TUBA1B	3.21430122927794e-11	-0.295353	0.832	0.89	5.64977727070184e-07	Downregulated
ACTR2	3.49168944482653e-11	0.256606	0.556	0.578	6.13734253717159e-07	Upregulated
ARPC5	3.62462591612959e-11	0.130935	0.769	0.799	6.37100497278098e-07	Upregulated
CHP1	4.08969451546636e-11	0.140565	0.143	0.138	7.18845604983522e-07	Upregulated
GLA	4.72813740923346e-11	0.655065	0.362	0.283	8.31064712420966e-07	Upregulated
ARF4	6.40504656870879e-11	-0.280352	0.371	0.473	1.12581503538194e-06	Downregulated
CEBPB	6.52964366588996e-11	-0.609385	0.4	0.417	1.14771546715348e-06	Downregulated
LTA4H	7.15348784030083e-11	0.227613	0.319	0.294	1.25736855768968e-06	Upregulated
CNBP	7.2846393949338e-11	-0.253393	0.624	0.714	1.28042106644751e-06	Downregulated
ITM2C	8.76779823931418e-11	-1.48034	0.081	0.177	1.54111589652425e-06	Downregulated
POLR2L	1.10291621340444e-10	-0.0309049	0.463	0.525	1.93859582830098e-06	NS
PPIA	1.24926977835516e-10	-0.192897	0.985	0.988	2.19584148941487e-06	Downregulated
CYP1B1	1.44885705450127e-10	-0.155754	0.048	0.041	2.54665604469687e-06	Downregulated
H2AFY	1.78487293904343e-10	-0.193844	0.567	0.682	3.13727116495664e-06	Downregulated
FTH1	2.69272215499714e-10	0.397913	1	1	4.73299773183848e-06	Upregulated
MT-CO1	2.85702179057904e-10	0.145637	1	0.999	5.02178720130078e-06	Upregulated
LRRFIP1	3.00437924713213e-10	0.106741	0.674	0.711	5.28079740268415e-06	Upregulated
TNF	3.25576194192028e-10	0.143345	0.224	0.174	5.72265276531327e-06	Upregulated
SLC20A1	3.28160387972652e-10	-0.024642	0.25	0.241	5.7680751393953e-06	NS
RBM28	3.3073763071537e-10	-0.126167	0.055	0.058	5.81337533508407e-06	Downregulated
GEM	3.33099314490383e-10	0.249355	0.176	0.136	5.85488665079746e-06	Upregulated
SRSF5	3.36852108770298e-10	-0.183681	0.53	0.645	5.92084951585553e-06	Downregulated
DTWD2	3.40170685819448e-10	-0.626241	0.016	0.026	5.97918014464844e-06	Downregulated
C5AR1	3.44889216813692e-10	0.464079	0.419	0.346	6.06211776393426e-06	Upregulated
RALGAPA1	3.47537708023095e-10	-0.399993	0.112	0.142	6.10867029392194e-06	Downregulated
GPBAR1	3.60186875032282e-10	0.631262	0.072	0.049	6.33100470244243e-06	Upregulated
CEP44	3.68054603090187e-10	-0.672183	0.024	0.038	6.46929575851622e-06	Downregulated
CORO1A	3.79186587041103e-10	-0.416346	0.533	0.612	6.66496264042147e-06	Downregulated
AHSA1	3.97017002684997e-10	-0.580546	0.195	0.29	6.9783678561942e-06	Downregulated
CLEC12A	4.0077318778269e-10	-0.297883	0.145	0.17	7.04439032165635e-06	Downregulated
PECAM1	4.01564451134609e-10	-0.121132	0.219	0.25	7.05829835759302e-06	Downregulated
NUP214	4.35641215761575e-10	0.137355	0.203	0.203	7.65726564944121e-06	Upregulated
GLMN	4.44214265537221e-10	-0.62814	0.028	0.044	7.80795414534773e-06	Downregulated
H3F3B	4.48334036696179e-10	0.139587	0.995	0.998	7.88036736300874e-06	Upregulated
SLC3A2	4.66467976571191e-10	-0.579959	0.311	0.45	8.19910762419182e-06	Downregulated
PSMA1	4.73293589443449e-10	-0.317166	0.217	0.298	8.3190814216475e-06	Downregulated
COX5B	6.50343611535769e-10	0.128942	0.779	0.829	1.14310896599642e-05	Upregulated
SERTAD1	7.06336304490515e-10	0.340418	0.367	0.338	1.24152732240298e-05	Upregulated
TUBA4A	7.12380342472308e-10	-1.18795	0.068	0.104	1.25215092796358e-05	Downregulated
POLB	7.82238545295023e-10	-0.802846	0.1	0.145	1.37494069106506e-05	Downregulated
MAN2B1	8.17541187421773e-10	0.55794	0.315	0.235	1.43699214513125e-05	Upregulated
ZC3HAV1	1.02958674297673e-09	-0.451299	0.254	0.278	1.8097046181302e-05	Downregulated
CAPNS1	1.11024492596251e-09	-0.0933286	0.225	0.267	1.95147750636431e-05	NS
YWHAZ	1.16758765890802e-09	-0.00297513	0.694	0.712	2.05226882806263e-05	NS
BRI3	1.25114722412128e-09	-1.26645	0.291	0.341	2.19914147583797e-05	Downregulated
MT2A	1.30874058458289e-09	-0.42949	0.739	0.602	2.30037332552134e-05	Downregulated
VEGFA	1.37253473520206e-09	0.862642	0.252	0.138	2.41250430406466e-05	Upregulated
PNP	1.69198083897557e-09	-0.363206	0.208	0.259	2.97399472066737e-05	Downregulated
C7orf73	1.72339818396195e-09	0.319866	0.333	0.291	3.02921698794991e-05	Upregulated
ZFP36L2	1.8192088343189e-09	-0.439523	0.772	0.807	3.19762336808233e-05	Downregulated
STMN1	1.89244457366045e-09	-1.09019	0.233	0.398	3.32634982712298e-05	Downregulated
RPS6	1.94252143726921e-09	-0.095015	0.995	0.998	3.41436993028808e-05	NS
ACTG1	2.08807106628542e-09	-0.505478	0.989	0.996	3.67020251320988e-05	Downregulated
FCGR3A	2.14789540979961e-09	0.127854	0.636	0.557	3.77535576180478e-05	Upregulated
GPX1	2.16453083973727e-09	0.3	0.984	0.978	3.8045958570062e-05	Upregulated
ECH1	2.26797427441949e-09	-0.678688	0.152	0.244	3.98641838214714e-05	Downregulated
APOE	2.30026062668779e-09	-0.0755676	0.722	0.672	4.04316810352913e-05	NS
GAS6	2.44677042984868e-09	-0.855039	0.132	0.219	4.30068838454502e-05	Downregulated
HNRNPH2	2.4622416480302e-09	-0.267969	0.109	0.133	4.32788214474267e-05	Downregulated
SERPINA1	2.46690806339905e-09	0.555873	0.66	0.608	4.33608430303651e-05	Upregulated
CCT4	2.80762670431925e-09	-0.223487	0.324	0.403	4.93496545818194e-05	Downregulated
IFI44L	2.90377134507965e-09	0.216267	0.321	0.285	5.1039588932465e-05	Upregulated
FGL2	3.19467086130611e-09	0.00160717	0.593	0.593	5.61527297291775e-05	NS
NAPA	3.23028645335125e-09	-0.320932	0.343	0.425	5.6778744990555e-05	Downregulated
PLK3	3.24553380930286e-09	-0.0966753	0.274	0.299	5.70467477661163e-05	NS
TPPP3	3.80856940204244e-09	-0.242097	0.024	0.027	6.69432243797e-05	Downregulated
PPDPF	3.81676330594305e-09	-0.0156005	0.777	0.739	6.7087248628561e-05	NS
SLC43A2	3.95608954033e-09	0.0283211	0.253	0.281	6.95361858503804e-05	NS
ATP2B1	3.98051637185189e-09	0.456528	0.363	0.341	6.99655362680407e-05	Upregulated
SPI1	3.99487051335226e-09	-0.0484929	0.719	0.721	7.02178390131927e-05	NS
C9orf72	4.01990447081517e-09	0.666433	0.183	0.139	7.06578608835182e-05	Upregulated
SAV1	4.0745243782411e-09	-0.352164	0.056	0.078	7.16179149963437e-05	Downregulated
TAF9B	4.47466164314514e-09	-0.357493	0.019	0.023	7.86511277015622e-05	Downregulated
LEPROTL1	4.71772117475239e-09	-0.170001	0.275	0.29	8.29233850886227e-05	Downregulated
LIG4	4.85954617885053e-09	0.145135	0.018	0.017	8.54162431856558e-05	Upregulated
MYO1G	4.9238460787596e-09	0.283571	0.132	0.121	8.65464425263574e-05	Upregulated
S100A10	4.92921852332918e-09	0.380018	0.941	0.873	8.66408739845571e-05	Upregulated
NME1	5.00912474071728e-09	-0.0806526	0.102	0.12	8.80453855675876e-05	NS
GIMAP4	5.08990894100412e-09	0.119827	0.327	0.302	8.94653294560293e-05	Upregulated
ZNF10	5.57059548931964e-09	-0.497508	0.057	0.074	9.79143569157712e-05	Downregulated
CHD2	5.58442657468642e-09	-0.343074	0.199	0.25	9.81574659032632e-05	Downregulated
RPS21	5.89524819421336e-09	-0.219663	0.977	0.99	0.000103621	Downregulated
TSPYL2	5.89803461542436e-09	-0.576513	0.137	0.179	0.00010367	Downregulated
SCIMP	6.15011789163356e-09	0.198641	0.187	0.168	0.000108101	Upregulated
MAP1LC3B	6.33470683321636e-09	0.11363	0.485	0.515	0.000111345	Upregulated
CSNK2B	6.50472423537427e-09	-0.723203	0.154	0.263	0.000114334	Downregulated
PTP4A2	6.64172078048447e-09	0.107844	0.312	0.325	0.000116742	Upregulated
BLVRB	6.73030060384078e-09	-0.238281	0.392	0.435	0.000118298	Downregulated
RPN1	6.73268857478204e-09	0.183089	0.382	0.358	0.00011834	Upregulated
UBL5	6.75515394448763e-09	-0.0129641	0.687	0.759	0.000118735	NS
COMMD3	7.37333659210244e-09	-0.878352	0.08	0.15	0.000129601	Downregulated
ZNF721	7.79600476890611e-09	-0.0655259	0.07	0.074	0.00013703	NS
CD44	8.25443027923122e-09	0.28891	0.763	0.724	0.000145088	Upregulated
RNASE1	8.41945922758599e-09	1.69366	0.423	0.207	0.000147989	Upregulated
NDUFB7	8.56120359239556e-09	-0.0242311	0.419	0.462	0.00015048	NS
SPP1	8.77372236258519e-09	1.31187	0.411	0.291	0.000154216	Upregulated
LINC00996	9.53031150449351e-09	-1.92451	0.024	0.088	0.000167514	Downregulated
CCR7	9.77740810531702e-09	-1.4466	0.054	0.083	0.000171858	Downregulated
ANPEP	9.78348789543952e-09	0.361516	0.193	0.175	0.000171964	Upregulated
ZEB2	1.03282472183462e-08	0.299759	0.489	0.469	0.00018154	Upregulated
PYCARD	1.13174489745143e-08	0.121914	0.718	0.727	0.000198927	Upregulated
RP11-1000B6.3	1.14332273184477e-08	-0.537981	0.099	0.147	0.000200962	Downregulated
SRSF9	1.16437233086121e-08	-0.0699082	0.297	0.34	0.000204662	NS
GPSM3	1.17043670203852e-08	-0.0883487	0.534	0.564	0.000205728	NS
RHOA	1.17876090210275e-08	0.130043	0.947	0.959	0.000207191	Upregulated
GLIPR2	1.25206713048767e-08	0.568881	0.354	0.275	0.000220076	Upregulated
MRPL20	1.36041170616794e-08	-0.0510511	0.362	0.384	0.00023912	NS
AGTRAP	1.42412179458805e-08	0.386181	0.304	0.248	0.000250318	Upregulated
PPP1R16A	1.54130406019515e-08	-0.504167	0.037	0.049	0.000270915	Downregulated
CD7	1.62287154145282e-08	-1.03362	0.051	0.079	0.000285252	Downregulated
ARPC3	1.68568509646945e-08	-0.0233613	0.962	0.96	0.000296293	NS
SNHG25	1.74862835132971e-08	-1.00811	0.025	0.046	0.000307356	Downregulated
CXCL3	1.7800240437627e-08	0.501606	0.205	0.137	0.000312875	Upregulated
PSMB8-AS1	1.81828092054228e-08	-0.311151	0.129	0.147	0.000319599	Downregulated
APLP2	1.96154632827668e-08	0.157499	0.567	0.534	0.000344781	Upregulated
IRAK3	1.99774470660497e-08	0.991826	0.168	0.099	0.000351144	Upregulated
LINC00936	2.13802169688366e-08	0.675959	0.284	0.21	0.0003758	Upregulated
TRBC1	2.19797818830684e-08	-2.47742	0.012	0.039	0.000386339	Downregulated
TSC22D3	2.20185864675545e-08	0.120514	0.652	0.619	0.000387021	Upregulated
TALDO1	2.31674572943691e-08	-0.251984	0.565	0.635	0.000407214	Downregulated
IL7R	2.37244546975215e-08	-0.75056	0.126	0.17	0.000417005	Downregulated
AC004556.1	2.39092034315722e-08	-1.12617	0.014	0.033	0.000420252	Downregulated
HCST	2.48038637498732e-08	0.235575	0.57	0.561	0.000435978	Upregulated
A2M	2.51218867995823e-08	-0.0631383	0.336	0.341	0.000441567	NS
APOC1	2.68054935829182e-08	0.114154	0.648	0.616	0.00047116	Upregulated
RPL17	3.05378548192598e-08	0.0435955	0.41	0.398	0.000536764	NS
MYO1F	3.31767741194774e-08	-0.0859509	0.264	0.283	0.000583148	NS
SERPINF1	3.33274244364653e-08	-0.631897	0.324	0.412	0.000585796	Downregulated
GNAI2	3.50244567945975e-08	-0.214476	0.59	0.618	0.000615625	Downregulated
FKBP4	3.72832823937284e-08	-0.644993	0.158	0.232	0.000655328	Downregulated
NDUFS6	3.77488935647591e-08	-0.0304877	0.391	0.449	0.000663512	NS
ITM2B	3.92050702514457e-08	0.016049	0.952	0.913	0.000689108	NS
TNFSF10	3.98280126909703e-08	0.676621	0.295	0.268	0.000700057	Upregulated
RPS15A	4.12284209905129e-08	-0.164345	0.996	0.998	0.000724672	Downregulated
ARHGAP30	4.14852189265049e-08	-0.0144339	0.208	0.216	0.000729186	NS
EEF1B2	4.20835042185407e-08	-0.117968	0.939	0.955	0.000739702	Downregulated
ASGR1	4.54448336871473e-08	0.233107	0.112	0.101	0.000798784	Upregulated
MIR155HG	4.5638180282514e-08	0.0524773	0.132	0.123	0.000802182	NS
LILRB3	4.57857191943585e-08	0.225811	0.219	0.204	0.000804776	Upregulated
SH3BGRL3	4.6312288105485e-08	0.246426	0.982	0.961	0.000814031	Upregulated
LBH	4.74144341285556e-08	-1.1473	0.039	0.075	0.000833404	Downregulated
NFKBIZ	4.88846440415477e-08	0.676356	0.512	0.441	0.000859245	Upregulated
MT1E	4.90385638946558e-08	-2.39664	0.094	0.145	0.000861951	Downregulated
IER3	5.06017932213387e-08	0.348747	0.711	0.659	0.000889428	Upregulated
ZNF106	5.10767294574293e-08	-0.103264	0.208	0.241	0.000897776	Downregulated
LIME1	5.44112807471362e-08	-1.60738	0.013	0.036	0.000956387	Downregulated
MYADM	5.54603059537499e-08	-0.281002	0.312	0.375	0.000974826	Downregulated
PPP1R2	5.86745371872289e-08	-0.22681	0.295	0.343	0.00103132	Downregulated
NUDT9	6.11710295328192e-08	-0.651358	0.068	0.107	0.0010752	Downregulated
LRRK2	6.30928430795486e-08	0.277899	0.13	0.116	0.00110898	Upregulated
SNHG12	6.33062023320269e-08	0.493786	0.261	0.256	0.00111273	Upregulated
SMIM3	6.42736831319891e-08	0.0012496	0.148	0.138	0.00112974	NS
PMF1	6.89273637271341e-08	-0.792287	0.055	0.099	0.00121154	Downregulated
RAB11FIP1	6.93904582109266e-08	-0.587878	0.191	0.249	0.00121968	Downregulated
GADD45B	6.96700454366529e-08	0.264052	0.784	0.736	0.00122459	Upregulated
VAMP2	7.20106470448488e-08	-0.838563	0.13	0.22	0.00126573	Downregulated
DDX5	7.34559093603015e-08	-0.501482	0.849	0.899	0.00129113	Downregulated
LSM6	7.85987318769773e-08	0.193622	0.292	0.278	0.00138153	Upregulated
CHMP2A	8.61239499212681e-08	-0.119712	0.339	0.387	0.0015138	Downregulated
TCF7L2	8.63294521436589e-08	0.300424	0.062	0.058	0.00151741	Upregulated
TMEM176A	9.11407673489693e-08	0.460708	0.448	0.419	0.00160198	Upregulated
BTG3	9.17179776292708e-08	-0.257927	0.163	0.169	0.00161213	Downregulated
ICAM3	9.60559230820453e-08	-0.433713	0.14	0.181	0.00168837	Downregulated
KDELR2	9.81575352217108e-08	0.0570143	0.417	0.434	0.00172531	NS
CELF1	1.0034248287441e-07	0.344153	0.199	0.182	0.00176372	Upregulated
ERICH1	1.03440456735063e-07	0.0457639	0.185	0.189	0.00181817	NS
RAD23B	1.10393660358439e-07	0.276321	0.199	0.183	0.00194039	Upregulated
EGR1	1.11861756240326e-07	-0.387343	0.441	0.484	0.00196619	Downregulated
PMEPA1	1.15280883382688e-07	-1.23188	0.067	0.148	0.00202629	Downregulated
SNF8	1.18670207601018e-07	-0.347424	0.165	0.23	0.00208587	Downregulated
TNFAIP6	1.18867231500053e-07	0.385732	0.072	0.046	0.00208933	Upregulated
IRF4	1.19768409220859e-07	-0.646062	0.064	0.109	0.00210517	Downregulated
RPL36AL	1.21753277966014e-07	-0.135467	0.88	0.921	0.00214006	Downregulated
CD3D	1.22486649672387e-07	-1.73159	0.02	0.054	0.00215295	Downregulated
CD69	1.2290141811794e-07	-0.855276	0.156	0.193	0.00216024	Downregulated
YWHAQ	1.27661807001023e-07	-0.484402	0.357	0.471	0.00224391	Downregulated
FPR1	1.36166074314745e-07	-0.125828	0.27	0.27	0.00239339	Downregulated
BIRC3	1.36514288525009e-07	-0.10412	0.278	0.223	0.00239951	Downregulated
ADAP1	1.37626318413032e-07	0.154106	0.037	0.032	0.00241906	Upregulated
NR4A3	1.40898154496257e-07	-0.0194029	0.43	0.404	0.00247657	NS
PCBP1	1.43221893036873e-07	0.348856	0.696	0.684	0.00251741	Upregulated
ZDHHC8	1.45274254065587e-07	0.567846	0.021	0.014	0.00255349	Upregulated
PMAIP1	1.48285474584213e-07	-0.424211	0.264	0.27	0.00260641	Downregulated
ABL1	1.54935526363277e-07	-0.513399	0.024	0.034	0.0027233	Downregulated
GLRX	1.59293844211276e-07	0.0699385	0.475	0.5	0.00279991	NS
TFPI2	1.60129236818631e-07	0.33069	0.006	0.014	0.00281459	Upregulated
C12orf57	1.68626164751705e-07	-0.546036	0.262	0.331	0.00296394	Downregulated
RBX1	1.69089040131207e-07	0.215936	0.613	0.624	0.00297208	Upregulated
IGFBP4	1.77123438679176e-07	-0.963418	0.077	0.115	0.0031133	Downregulated
PRELID1	1.78105676078095e-07	0.395903	0.663	0.594	0.00313056	Upregulated
ATXN7L3	2.0725915043318e-07	0.271592	0.035	0.027	0.00364299	Upregulated
CD83	2.23084313620435e-07	-0.107522	0.77	0.747	0.00392115	Downregulated
COX7C	2.24872171369671e-07	-0.0940403	0.883	0.934	0.00395258	NS
CDC42EP2	2.26510231423472e-07	0.327551	0.057	0.04	0.00398137	Upregulated
CITED2	2.29179011838996e-07	-0.0301921	0.305	0.326	0.00402828	NS
TMEM176B	2.31736004689938e-07	0.0802908	0.537	0.525	0.00407322	NS
ING2	2.32281363244424e-07	0.0289462	0.073	0.066	0.00408281	NS
UBXN8	2.357328226959e-07	-0.465654	0.026	0.036	0.00414348	Downregulated
NFATC2	2.38301496610503e-07	-0.649892	0.076	0.114	0.00418863	Downregulated
LILRB4	2.46625857712737e-07	0.17387	0.493	0.51	0.00433494	Upregulated
GLUD1	2.49688729228496e-07	0.22153	0.29	0.273	0.00438878	Upregulated
KRT14	2.54155190667858e-07	-1.8301	0.026	0.032	0.00446729	Downregulated
ODC1	2.55207576070757e-07	-0.758242	0.145	0.217	0.00448578	Downregulated
HNRNPA0	2.72763743317777e-07	-0.412737	0.398	0.507	0.00479437	Downregulated
EIF4A3	2.72806020654842e-07	-0.685834	0.337	0.41	0.00479511	Downregulated
KRT17	2.74032902744486e-07	-3.57946	0.009	0.039	0.00481668	Downregulated
MEGF9	2.8354349897189e-07	0.323403	0.06	0.046	0.00498384	Upregulated
MAFF	2.93684906222368e-07	-0.201594	0.217	0.223	0.0051621	Downregulated
COX8A	2.97444148336035e-07	0.207281	0.798	0.817	0.00522818	Upregulated
GSN	3.06270841035432e-07	-0.394328	0.662	0.758	0.00538332	Downregulated
RNF138	3.14842461874748e-07	-0.536992	0.105	0.143	0.00553399	Downregulated
C20orf27	3.15770599599065e-07	-0.196266	0.244	0.27	0.0055503	Downregulated
IFRD1	3.20779643463506e-07	-0.0549209	0.292	0.316	0.00563834	NS
SSBP4	3.22559695869045e-07	-0.185121	0.096	0.12	0.00566963	Downregulated
KRT7	3.37197500031892e-07	-1.24081	0.089	0.08	0.00592692	Downregulated
PTP4A1	3.51821407321203e-07	0.084448	0.264	0.239	0.00618396	NS
SMCO4	3.58064407903084e-07	0.24481	0.401	0.406	0.0062937	Upregulated
EGLN3	3.61739044716691e-07	-1.95341	0.049	0.129	0.00635829	Downregulated
RP11-480C22.1	3.80937987597689e-07	-1.00659	0.017	0.03	0.00669575	Downregulated
PNPLA2	3.85979743932652e-07	-0.284267	0.19	0.215	0.00678437	Downregulated
ABHD16A	3.91210781735499e-07	-0.231579	0.08	0.091	0.00687631	Downregulated
C1orf186	3.94031893301146e-07	-1.60804	0.037	0.091	0.0069259	Downregulated
CALM2	4.07070216719456e-07	-0.00649164	0.87	0.903	0.00715507	NS
UQCRQ	4.09670783538472e-07	0.158192	0.522	0.575	0.00720078	Upregulated
PPIB	4.20693484013251e-07	-0.098131	0.837	0.88	0.00739453	NS
LUCAT1	4.22740495830759e-07	0.493669	0.093	0.071	0.00743051	Upregulated
BRD2	4.37347548445407e-07	-0.134375	0.408	0.481	0.00768726	Downregulated
TESC	4.45867012023587e-07	-0.0433262	0.045	0.045	0.007837	NS
EIF5	4.62894964770899e-07	-0.16956	0.568	0.647	0.0081363	Downregulated
SOX4	4.84426324098044e-07	-1.13555	0.117	0.2	0.00851476	Downregulated
PCYOX1L	4.91104444266008e-07	-0.780503	0.023	0.041	0.00863214	Downregulated
TOMM7	4.91992524614068e-07	-0.0407596	0.751	0.796	0.00864775	NS
HSPB1	5.00851606954206e-07	1.14598	0.709	0.703	0.00880347	Upregulated
A1BG	5.12462489828996e-07	-0.337552	0.139	0.164	0.00900755	Downregulated
HMGN1	5.14864653209091e-07	-0.190591	0.604	0.69	0.00904978	Downregulated
IFI27	5.28916598479111e-07	1.04357	0.382	0.363	0.00929677	Upregulated
RNF10	5.3435718624904e-07	-0.0699082	0.176	0.183	0.0093924	NS
KRTCAP2	5.36185838943073e-07	-0.0563821	0.337	0.376	0.00942454	NS
PTPRE	5.42487634565994e-07	-0.00655695	0.365	0.381	0.00953531	NS
PRDX1	5.5970781227099e-07	-0.145255	0.851	0.876	0.00983798	Downregulated
CCL20	5.62710904871382e-07	0.630762	0.14	0.068	0.00989077	Upregulated
SKP1	5.70485612317756e-07	-0.238185	0.602	0.725	0.0100274	Downregulated
COX7A2	5.81916579745633e-07	0.0155862	0.732	0.768	0.0102283	NS
RRAS	6.11675589327008e-07	-0.888093	0.066	0.122	0.0107514	Downregulated
HINT1	6.25626302938259e-07	-0.233658	0.837	0.899	0.0109966	Downregulated
ZFP36L1	6.43798778118642e-07	-0.0728357	0.787	0.812	0.0113161	NS
RAB4B	6.65557077110588e-07	-0.590987	0.065	0.102	0.0116985	Downregulated
EEF1E1	6.77698017226569e-07	-0.191057	0.045	0.053	0.0119119	Downregulated
CTDSP1	6.83243048637003e-07	-0.159091	0.109	0.129	0.0120094	Downregulated
PTGER4	6.90551478974128e-07	-0.0508899	0.249	0.229	0.0121378	NS
GPBP1	7.45812612700694e-07	-0.158778	0.343	0.369	0.0131091	Downregulated
LACTB	7.55517939125605e-07	-0.0489167	0.25	0.261	0.0132797	NS
EIF4A2	7.56288062443003e-07	-0.390596	0.458	0.602	0.0132933	Downregulated
NOP58	7.64851911666529e-07	-0.596919	0.16	0.242	0.0134438	Downregulated
CCZ1	8.01556003171943e-07	-0.087775	0.055	0.059	0.0140889	NS
TMA7	8.12428919232661e-07	-0.0147872	0.749	0.8	0.0142801	NS
FMNL1	8.31473114581416e-07	0.0962252	0.26	0.257	0.0146148	NS
LCP1	8.37659238951855e-07	0.0177473	0.635	0.652	0.0147235	NS
YBX1	8.51374136232018e-07	0.0732231	0.941	0.951	0.0149646	NS
SRGN	8.68047001539863e-07	0.400919	0.981	0.951	0.0152577	Upregulated
SLC25A5	9.65295521728924e-07	0.0782176	0.82	0.864	0.016967	NS
H3F3C	9.8087649017609e-07	1.95144	0.13	0.047	0.0172409	Upregulated
FAM89B	9.80933127045119e-07	-0.991238	0.054	0.113	0.0172419	Downregulated
HSP90B1	1.00673888234254e-06	-0.320721	0.696	0.784	0.0176954	Downregulated
HIST1H2AC	1.01175284830333e-06	-1.01276	0.077	0.147	0.0177836	Downregulated
H2AFZ	1.04494850507126e-06	0.393431	0.746	0.725	0.0183671	Upregulated
MEFV	1.04651921821585e-06	0.860847	0.031	0.017	0.0183947	Upregulated
FAM26F	1.070019993201e-06	0.477941	0.518	0.5	0.0188077	Upregulated
SCGB2A2	1.08489140696781e-06	2.72827	0.146	0.036	0.0190691	Upregulated
CENPB	1.10785480321385e-06	-0.569227	0.051	0.073	0.0194728	Downregulated
MED10	1.13360462088625e-06	-0.33466	0.162	0.196	0.0199254	Downregulated
HSPA4	1.14960534825169e-06	-0.274233	0.197	0.233	0.0202066	Downregulated
POLR2J3	1.16528458155808e-06	-0.677893	0.13	0.204	0.0204822	Downregulated
NAA38	1.20073513539203e-06	0.25669	0.285	0.257	0.0211053	Upregulated
TOMM20	1.21801237781171e-06	0.0189128	0.468	0.518	0.021409	NS
CCDC138	1.21826766680401e-06	-0.637601	0.019	0.027	0.0214135	Downregulated
LYL1	1.24626142620056e-06	-0.51521	0.079	0.121	0.0219055	Downregulated
MMP24-AS1	1.25000485741293e-06	-0.166809	0.15	0.177	0.0219713	Downregulated
RAB3D	1.27959706941462e-06	0.58603	0.041	0.027	0.0224915	Upregulated
SNX9	1.27987824909381e-06	-0.155464	0.228	0.266	0.0224964	Downregulated
LILRA5	1.28523200499465e-06	0.900537	0.143	0.092	0.0225905	Upregulated
PPP1R15A	1.28910514764194e-06	0.18082	0.778	0.765	0.0226586	Upregulated
ATF3	1.31958720550089e-06	0.0937008	0.66	0.625	0.0231944	NS
EEF1A1	1.34562399287189e-06	-0.277562	1	1	0.023652	Downregulated
RLF	1.34777074841273e-06	0.0293503	0.13	0.131	0.0236898	NS
TPGS1	1.35771700210961e-06	-0.488737	0.113	0.157	0.0238646	Downregulated
HSBP1	1.38597798414746e-06	0.34355	0.549	0.512	0.0243613	Upregulated
NAPSA	1.43994095086949e-06	-0.63375	0.092	0.146	0.0253098	Downregulated
PTPN12	1.44103882873378e-06	0.54844	0.165	0.135	0.0253291	Upregulated
CCL4	1.45933178978899e-06	0.324393	0.582	0.482	0.0256507	Upregulated
C3	1.49657052914952e-06	0.360689	0.28	0.226	0.0263052	Upregulated
RP6-159A1.4	1.51706125458884e-06	0.223981	0.04	0.035	0.0266654	Upregulated
MXD1	1.52520026994373e-06	0.659273	0.296	0.196	0.0268084	Upregulated
TCP1	1.60869809172058e-06	-0.33466	0.265	0.339	0.0282761	Downregulated
HIF1A	1.6868192652821e-06	0.597738	0.477	0.389	0.0296492	Upregulated
MPEG1	1.68813578994163e-06	0.0419188	0.272	0.272	0.0296724	NS
ISCA1	1.70056976577925e-06	-0.242577	0.12	0.133	0.0298909	Downregulated
SAMHD1	1.76002206739033e-06	-0.145137	0.571	0.637	0.0309359	Downregulated
CLEC4E	1.8026823470183e-06	0.804826	0.214	0.119	0.0316857	Upregulated
CD36	1.81839326326293e-06	0.348065	0.203	0.155	0.0319619	Upregulated
UQCC3	1.85188926785019e-06	0.23188	0.121	0.104	0.0325507	Upregulated
GSTP1	1.90545898603586e-06	-0.0262209	0.914	0.924	0.0334923	NS
TUBB2A	1.93015966515297e-06	-0.197082	0.116	0.148	0.0339264	Downregulated
HNRNPH3	1.98601189042559e-06	-0.589362	0.228	0.319	0.0349081	Downregulated
KCTD12	1.99258061758879e-06	0.184378	0.364	0.347	0.0350236	Upregulated
XIST	2.00077851527084e-06	-0.0694378	0.463	0.487	0.0351677	NS
TMEM170B	2.06145275169698e-06	0.667988	0.052	0.035	0.0362342	Upregulated
KLF7	2.07880777984407e-06	0.0848204	0.074	0.067	0.0365392	NS
CD79B	2.16743956290071e-06	0.234745	0.026	0.021	0.0380971	Upregulated
C1orf162	2.21327997268258e-06	-0.0738179	0.691	0.689	0.0389028	NS
ARF6	2.25564701736988e-06	-0.126167	0.287	0.347	0.0396475	Downregulated
TUBB	2.28872452806912e-06	-0.471599	0.57	0.702	0.0402289	Downregulated
LAP3	2.34967097634706e-06	0.190915	0.601	0.63	0.0413002	Upregulated
WDR18	2.35786810853829e-06	-0.456461	0.086	0.117	0.0414442	Downregulated
AQP3	2.37197554787487e-06	-1.37626	0.021	0.049	0.0416922	Downregulated
METTL14	2.39137989445941e-06	0.126599	0.06	0.054	0.0420333	Upregulated
PPP1CB	2.39213115869407e-06	0.343535	0.322	0.281	0.0420465	Upregulated
PSMD4	2.46641944186495e-06	-0.47609	0.257	0.339	0.0433523	Downregulated
NRGN	2.50054462206778e-06	0.22747	0.037	0.028	0.0439521	Upregulated
CEBPZOS	2.51392052917003e-06	-0.25045	0.104	0.13	0.0441872	Downregulated
FAM65B	2.5328896289813e-06	-0.12162	0.067	0.08	0.0445206	Downregulated
HMGN4	2.5678595346168e-06	0.0226023	0.137	0.135	0.0451353	NS
ICAM4	2.66293973427138e-06	-0.204008	0.045	0.057	0.0468065	Downregulated
IGKV1-12	2.75711401307338e-06	-1.17226	0.012	0.03	0.0484618	Downregulated
SERPINB1	2.78555111768201e-06	0.271927	0.573	0.528	0.0489616	Upregulated
PTPRCAP	2.81948782765917e-06	-1.41474	0.011	0.033	0.0495581	Downregulated
IL2RG	3.07823576991708e-06	-0.488737	0.269	0.321	0.0541062	NS
SMIM7	3.0851823326461e-06	-0.488737	0.117	0.166	0.0542282	NS
CSRNP1	3.09215398288368e-06	0.414333	0.324	0.257	0.0543508	NS
PITHD1	3.10383890907552e-06	-0.182735	0.169	0.202	0.0545562	NS
NDRG3	3.18445434527573e-06	-0.488737	0.048	0.068	0.0559732	NS
PRKACA	3.18604435485519e-06	0.149337	0.091	0.089	0.0560011	NS
PTPRC	3.32646948174476e-06	-0.0605436	0.681	0.721	0.0584694	NS
PIK3R1	3.33149837716069e-06	-0.185789	0.198	0.213	0.0585577	NS
CPPED1	3.35084417181431e-06	-0.228056	0.164	0.197	0.0588978	NS
PILRA	3.35750995496293e-06	0.330459	0.406	0.37	0.059015	NS
GPNMB	3.37560691870824e-06	-0.435568	0.385	0.376	0.059333	NS
DIAPH1	3.43925626650936e-06	-0.191559	0.143	0.164	0.0604518	NS
BST1	3.46340532749446e-06	0.524895	0.109	0.086	0.0608763	NS
P2RY12	3.54337828859154e-06	-1.04426	0.025	0.045	0.062282	NS
PLD3	3.59387628045767e-06	0.349489	0.471	0.488	0.0631696	NS
TTC1	3.59990306850994e-06	-0.412788	0.138	0.191	0.0632755	NS
TC2N	3.60093467236209e-06	-2.08484	0.015	0.054	0.0632936	NS
QPCT	3.67151487557441e-06	0.24285	0.114	0.1	0.0645342	NS
POLR2J	3.69727106548254e-06	0.0034947	0.189	0.208	0.0649869	NS
RAB32	3.77547760470408e-06	-0.677483	0.25	0.347	0.0663616	NS
CTSD	3.79846738604483e-06	-0.449357	0.809	0.78	0.0667657	NS
HNRNPD	3.81748296138147e-06	0.110228	0.253	0.27	0.0670999	NS
MAP3K3	3.84097495399833e-06	0.22448	0.081	0.079	0.0675128	NS
SQRDL	3.91658292452799e-06	-0.265596	0.205	0.225	0.0688418	NS
JAML	3.94413523134028e-06	-0.800494	0.207	0.323	0.0693261	NS
RPL8	3.98079793401665e-06	0.0332623	0.999	0.999	0.0699705	NS
OVCA2	3.9976577391145e-06	0.00573466	0.09	0.089	0.0702668	NS
HIST1H2BK	4.04749784504278e-06	-0.525732	0.055	0.079	0.0711429	NS
ZBTB7B	4.10676917157823e-06	-0.296092	0.046	0.056	0.0721847	NS
CTSB	4.2302918176685e-06	0.367338	0.939	0.904	0.0743558	NS
IFT20	4.23965299490592e-06	0.168708	0.169	0.155	0.0745204	NS
SERPINB6	4.29724214040756e-06	-0.195292	0.247	0.302	0.0755326	NS
CIRBP	4.3221757236103e-06	-0.110013	0.673	0.716	0.0759709	NS
PSMA4	4.34493468731522e-06	0.164994	0.426	0.457	0.0763709	NS
CLDN4	4.42929911440298e-06	-1.86534	0.051	0.111	0.0778538	NS
ETFB	4.56756467346143e-06	-0.144979	0.184	0.224	0.0802841	NS
MT-ND3	4.60687042752373e-06	-0.375096	0.989	0.993	0.080975	NS
EIF4EBP1	4.61051479099355e-06	0.0738574	0.295	0.298	0.081039	NS
MYBL2	4.6229207478308e-06	-0.643184	0.03	0.063	0.0812571	NS
CXCL8	4.75342693454346e-06	-0.226847	0.428	0.353	0.083551	NS
C6orf48	4.75889413347873e-06	-0.334891	0.244	0.294	0.0836471	NS
STAU1	4.76592166268254e-06	-0.220192	0.196	0.223	0.0837706	NS
CKAP4	4.92589967975983e-06	0.250611	0.072	0.061	0.0865825	NS
OLFML3	5.00284712314099e-06	-0.856807	0.13	0.207	0.087935	NS
ATP13A3	5.00424886500276e-06	0.828292	0.229	0.157	0.0879597	NS
RSRC2	5.13764278391717e-06	-0.320951	0.295	0.358	0.0903043	NS
SLC25A3	5.21664782733171e-06	-0.106637	0.773	0.841	0.091693	NS
MARCH1	5.39404300366696e-06	0.20447	0.316	0.303	0.0948111	NS
PRKAG2	5.51845382203365e-06	0.253045	0.162	0.151	0.0969979	NS
CD9	5.60728917028247e-06	0.28313	0.595	0.572	0.0985593	NS
IL32	5.77512564875861e-06	-0.780392	0.148	0.187	0.101509	NS
CXCL10	5.77718189280804e-06	1.11728	0.289	0.191	0.101546	NS
CTD-2006K23.1	5.81872350722469e-06	-0.370093	0.016	0.019	0.102276	NS
DNAJB4	5.94452487593692e-06	-0.221758	0.139	0.164	0.104487	NS
BCOR	5.95972349888313e-06	-0.150868	0.038	0.042	0.104754	NS
NCL	5.9775564569823e-06	-0.15028	0.593	0.689	0.105068	NS
SRP19	5.9793783666287e-06	-0.278945	0.088	0.122	0.1051	NS
TRAT1	5.98838656089356e-06	-2.53936	0.003	0.016	0.105258	NS
IFI6	6.2658502425127e-06	0.905139	0.615	0.538	0.110135	NS
GAL3ST4	6.35778176032705e-06	-0.700576	0.114	0.17	0.111751	NS
NUMB	6.37874610690115e-06	0.273011	0.212	0.191	0.112119	NS
FTL	6.48253283743003e-06	-0.00898462	1	0.999	0.113943	NS
HSPA6	6.56626701094694e-06	-0.0342898	0.223	0.186	0.115415	NS
SAT1	6.57390549037842e-06	0.477696	0.989	0.985	0.11555	NS
NR2C2	6.57986281563469e-06	-0.488737	0.029	0.039	0.115654	NS
MERTK	6.69131085114569e-06	0.196627	0.108	0.1	0.117613	NS
ZNF90	6.70867561331454e-06	0.669809	0.083	0.054	0.117918	NS
DDX46	6.7839762582352e-06	-0.0558561	0.271	0.311	0.119242	NS
AQP9	6.81473471053391e-06	1.00906	0.149	0.072	0.119783	NS
KIF22	6.99176168407957e-06	-0.0736998	0.085	0.093	0.122894	NS
PEBP1	7.01644051794279e-06	-0.278755	0.482	0.609	0.123328	NS
ZFP90	7.0959851393311e-06	-0.448095	0.03	0.041	0.124726	NS
SET	7.15844916902012e-06	-0.226214	0.43	0.539	0.125824	NS
HLA-DMB	7.34137755776773e-06	-0.334956	0.673	0.73	0.129039	NS
FOXO3	7.46004014140185e-06	0.0594385	0.157	0.157	0.131125	NS
WARS	7.52590177943189e-06	0.677816	0.359	0.269	0.132283	NS
MAP2K1	7.5558481364223e-06	0.544177	0.204	0.167	0.132809	NS
RHBDD2	7.66949064925489e-06	-0.141387	0.15	0.165	0.134807	NS
SEPHS2	7.68458448232877e-06	-0.142499	0.123	0.141	0.135072	NS
DYNLT1	7.70418648091558e-06	0.459968	0.436	0.413	0.135416	NS
PSMA3-AS1	7.8660213125542e-06	-0.296689	0.115	0.154	0.138261	NS
MSRB1	8.02399087657525e-06	-0.0950735	0.118	0.122	0.141038	NS
RBM8A	8.02537182863367e-06	-0.31098	0.408	0.515	0.141062	NS
COX6A1	8.0905438862155e-06	-0.0331492	0.731	0.795	0.142207	NS
RAN	8.20520435657824e-06	-0.109734	0.653	0.746	0.144223	NS
GCA	8.49669436146679e-06	0.0516729	0.243	0.25	0.149346	NS
GNPTG	8.63072394307033e-06	0.325856	0.292	0.249	0.151702	NS
TOMM5	8.67472595728414e-06	0.126783	0.212	0.198	0.152476	NS
EGLN2	8.76278446872351e-06	-0.859256	0.065	0.126	0.154023	NS
MGAT4A	8.78043364980276e-06	-0.043992	0.267	0.313	0.154334	NS
TPT1	8.8371548419245e-06	-0.215794	0.999	1	0.155331	NS
MX1	9.03220079699872e-06	0.25223	0.351	0.337	0.158759	NS
RPL10A	9.03843659939804e-06	-0.333771	0.948	0.986	0.158869	NS
MKRN2	9.04726156668247e-06	-0.706329	0.036	0.058	0.159024	NS
HSPA2	9.06359497589944e-06	0.0361042	0.076	0.082	0.159311	NS
AC058791.1	9.11282479000549e-06	-0.429658	0.094	0.114	0.160176	NS
RASSF3	9.18854788579152e-06	0.485454	0.099	0.075	0.161507	NS
MAP3K1	9.19486273876126e-06	-0.169365	0.101	0.114	0.161618	NS
STAT1	9.41200114212086e-06	0.596718	0.562	0.532	0.165435	NS
SERPINB8	9.72360324692845e-06	-0.0592293	0.065	0.07	0.170912	NS
STK17A	9.73269934699638e-06	-0.841753	0.128	0.209	0.171072	NS
CTSL	9.81617778293272e-06	0.275589	0.562	0.55	0.172539	NS
COX6C	9.85967774530036e-06	-0.118024	0.746	0.8	0.173304	NS
MCTP1	1.00266148567192e-05	0.299302	0.171	0.155	0.176238	NS
RPL28	1.00905406977021e-05	-0.0760516	1	1	0.177361	NS
GTPBP2	1.02081004388721e-05	0.87626	0.034	0.018	0.179428	NS
CASP4	1.02383819081218e-05	0.0256427	0.312	0.32	0.17996	NS
NAGK	1.02487649849199e-05	-0.217103	0.346	0.415	0.180143	NS
CNOT6L	1.04284015887411e-05	-0.459882	0.11	0.137	0.1833	NS
RNF11	1.04352912993903e-05	-0.0282893	0.127	0.126	0.183421	NS
PLSCR1	1.05218068707762e-05	0.130668	0.474	0.488	0.184942	NS
CD24	1.07744824970168e-05	-3.70001	0.164	0.13	0.189383	NS
TCF4	1.08099074505436e-05	-0.670327	0.218	0.255	0.190006	NS
IL3RA	1.1042885024538e-05	-1.28996	0.061	0.118	0.194101	NS
EPC1	1.11083432389007e-05	-0.30929	0.247	0.312	0.195251	NS
TNFSF9	1.12323122684244e-05	-0.747656	0.043	0.06	0.19743	NS
CTBP1	1.15671974814816e-05	0.333676	0.115	0.094	0.203317	NS
TNFSF13B	1.16196124726301e-05	0.638625	0.635	0.579	0.204238	NS
PTX3	1.17498750055728e-05	0.490504	0.034	0.021	0.206528	NS
CDKN2D	1.17875762129975e-05	-0.479635	0.059	0.076	0.20719	NS
PDIA3	1.22785125923757e-05	-0.245698	0.654	0.747	0.215819	NS
FCHSD2	1.2359260037959e-05	-0.679987	0.12	0.179	0.217239	NS
SOD1	1.25539137914573e-05	-0.258464	0.5	0.627	0.22066	NS
ARSD	1.25859297733536e-05	0.0694251	0.086	0.086	0.221223	NS
PSMA6	1.25985532600308e-05	0.208626	0.298	0.27	0.221445	NS
OPTN	1.27338186713288e-05	-0.666859	0.105	0.16	0.223822	NS
TRBC2	1.30070509369446e-05	-1.44567	0.022	0.045	0.228625	NS
MAP2K3	1.31986942801501e-05	-0.00829281	0.256	0.267	0.231993	NS
FASTKD1	1.3204722005045e-05	-0.0509285	0.058	0.064	0.232099	NS
RPS18	1.33152633337862e-05	-0.0147036	0.997	1	0.234042	NS
CMIP	1.33542444012391e-05	0.511263	0.174	0.144	0.234728	NS
SEPHS1	1.3560506184348e-05	-0.856108	0.037	0.061	0.238353	NS
NDUFA3	1.35971338342054e-05	0.0777329	0.307	0.332	0.238997	NS
LINC01480	1.36457537767076e-05	-0.0964199	0.049	0.042	0.239851	NS
DPM1	1.37090893529312e-05	-0.00107201	0.135	0.142	0.240965	NS
ADRBK2	1.40235677734478e-05	-0.0460953	0.104	0.113	0.246492	NS
EGR2	1.4034734856389e-05	-0.809935	0.16	0.21	0.246689	NS
NUDT18	1.42337308439715e-05	-0.107916	0.051	0.054	0.250186	NS
KPNA2	1.45863319965424e-05	-0.584115	0.174	0.251	0.256384	NS
CD81	1.50033656143553e-05	-0.789276	0.434	0.423	0.263714	NS
RGS10	1.5036355333961e-05	-0.0369516	0.763	0.77	0.264294	NS
EEF1G	1.51231947839633e-05	0.365412	0.091	0.074	0.26582	NS
ZGPAT	1.54692939382344e-05	-0.478613	0.059	0.081	0.271904	NS
HLA-DPB1	1.54979910392717e-05	-0.156173	0.983	0.949	0.272408	NS
ATXN7	1.554618285429e-05	0.143259	0.098	0.091	0.273255	NS
EIF3E	1.57253898068765e-05	-0.158547	0.599	0.681	0.276405	NS
TIMP2	1.57828877731499e-05	-0.244878	0.295	0.287	0.277416	NS
RNF38	1.58831114525883e-05	0.020735	0.05	0.05	0.279177	NS
P4HB	1.61740333083342e-05	-0.267899	0.584	0.662	0.284291	NS
SEMA7A	1.64147790087312e-05	-1.45221	0.029	0.066	0.288523	NS
MS4A7	1.65450889284073e-05	-0.116315	0.588	0.603	0.290813	NS
PHB2	1.683005155223e-05	-0.0918472	0.368	0.383	0.295822	NS
MIR222HG	1.68317020658292e-05	-0.508103	0.054	0.067	0.295851	NS
PTMS	1.68356804935363e-05	-0.907333	0.331	0.542	0.295921	NS
SDHD	1.68923659939724e-05	-0.040876	0.213	0.227	0.296917	NS
OGFRL1	1.7219384704018e-05	-0.118463	0.218	0.244	0.302665	NS
GNG10	1.74216394952739e-05	0.710907	0.239	0.162	0.30622	NS
SEC61B	1.74412828552356e-05	-0.384367	0.735	0.799	0.306565	NS
RTN4	1.75311084433169e-05	-0.109529	0.667	0.745	0.308144	NS
DIABLO	1.75369733400347e-05	-0.374781	0.089	0.116	0.308247	NS
EIF3A	1.75992629615549e-05	-0.0753225	0.39	0.448	0.309342	NS
TMEM154	1.76180718855222e-05	0.0921091	0.068	0.063	0.309673	NS
ABCA1	1.76342062332705e-05	0.473508	0.263	0.212	0.309956	NS
RPL5	1.79075681976478e-05	-0.197532	0.982	0.992	0.314761	NS
TSPAN32	1.82403779208748e-05	-0.423149	0.037	0.047	0.320611	NS
LAMTOR5	1.84887250956723e-05	-0.114639	0.381	0.451	0.324976	NS
MTMR11	1.87227349145111e-05	1.0742	0.047	0.023	0.32909	NS
NGRN	1.89735231484094e-05	-0.977181	0.101	0.155	0.333498	NS
EXOSC1	1.91220257813043e-05	-0.286856	0.107	0.13	0.336108	NS
RANBP3	1.94173819242874e-05	-0.56632	0.068	0.107	0.341299	NS
MT1F	2.01431386496512e-05	-1.5838	0.089	0.116	0.354056	NS
SIDT1	2.01683094526104e-05	-1.78419	0.024	0.077	0.354498	NS
PPP4C	2.06123466289906e-05	-0.0955624	0.34	0.379	0.362303	NS
ARID5A	2.06909378924622e-05	-0.52494	0.193	0.27	0.363685	NS
ATG3	2.07140117333975e-05	-0.0209182	0.397	0.423	0.36409	NS
ZMYM6NB	2.07554785785498e-05	0.572902	0.102	0.071	0.364819	NS
POLE4	2.09465237597071e-05	0.139611	0.247	0.247	0.368177	NS
YWHAB	2.1068683136451e-05	-0.231929	0.762	0.839	0.370324	NS
SPTAN1	2.14579151000109e-05	-0.649202	0.101	0.156	0.377166	NS
PRDX6	2.20796666279337e-05	-0.190336	0.43	0.516	0.388094	NS
IL2RB	2.22384465641124e-05	-1.24081	0.007	0.018	0.390885	NS
CCL4L2	2.22828426580671e-05	-0.427309	0.424	0.431	0.391666	NS
C4orf3	2.23314364069754e-05	0.155974	0.623	0.619	0.39252	NS
FN1	2.29179705271858e-05	0.295466	0.498	0.371	0.402829	NS
MFF	2.32947448799421e-05	0.119444	0.231	0.217	0.409452	NS
TPM1	2.3318360700392e-05	-1.65703	0.093	0.164	0.409867	NS
RELL1	2.36740383709996e-05	-0.313651	0.042	0.051	0.416119	NS
CKS2	2.37890062911399e-05	0.00738868	0.348	0.329	0.418139	NS
FOSL2	2.40053952204035e-05	0.33015	0.292	0.232	0.421943	NS
MRPL23	2.45768289969064e-05	0.185387	0.109	0.095	0.431987	NS
RP11-362F19.1	2.47136837661203e-05	-0.126167	0.011	0.012	0.434392	NS
VPS39	2.50150455269529e-05	0.0764619	0.059	0.056	0.439689	NS
MAPKAPK3	2.53791502364025e-05	-0.0654132	0.191	0.213	0.446089	NS
ITGAX	2.55017126559056e-05	0.24782	0.301	0.259	0.448244	NS
CLTB	2.55907650503282e-05	-0.425411	0.263	0.322	0.449809	NS
EHBP1L1	2.57809685892729e-05	0.211249	0.136	0.128	0.453152	NS
CD300LF	2.62893062927556e-05	-0.447261	0.088	0.124	0.462087	NS
ZC3H13	2.6409196494377e-05	-0.179787	0.183	0.233	0.464194	NS
PIM2	2.73382135002149e-05	-0.802846	0.071	0.101	0.480524	NS
SLC31A2	2.75730547982941e-05	0.424534	0.357	0.286	0.484652	NS
SAA1	2.81423375243181e-05	0.675087	0.055	0.025	0.494658	NS
CDK17	2.83840022221458e-05	-0.142413	0.066	0.072	0.498906	NS
ARL2	2.89357574766289e-05	-0.688815	0.092	0.145	0.508604	NS
UQCRHL	2.91206826669222e-05	0.291373	0.186	0.157	0.511854	NS
EPT1	2.91779624553887e-05	-0.0736998	0.033	0.035	0.512861	NS
SYTL1	2.93125612576459e-05	-0.43941	0.044	0.061	0.515227	NS
ABHD5	2.96174206107539e-05	0.484429	0.193	0.151	0.520585	NS
PLD4	2.9855724905793e-05	-1.54441	0.172	0.323	0.524774	NS
PRAM1	3.06706337160489e-05	-0.304558	0.093	0.11	0.539098	NS
CD93	3.09918653069024e-05	0.538003	0.153	0.131	0.544744	NS
MTDH	3.12192616252878e-05	0.0073093	0.698	0.741	0.548741	NS
CTDNEP1	3.12226360096633e-05	-0.192496	0.169	0.21	0.5488	NS
ESYT1	3.13796787917983e-05	-0.530557	0.075	0.111	0.551561	NS
HMGB2	3.14247691913627e-05	0.339082	0.289	0.272	0.552353	NS
PLXDC1	3.1546675658826e-05	-1.32163	0.013	0.032	0.554496	NS
TNFRSF8	3.17078306614859e-05	0.121316	0.012	0.011	0.557329	NS
CELF2	3.17929375205877e-05	0.10763	0.343	0.333	0.558824	NS
FABP5	3.18919662207639e-05	0.614323	0.563	0.553	0.560565	NS
CST7	3.18966363127684e-05	-1.25679	0.081	0.149	0.560647	NS
CTNNA1	3.23255256636469e-05	-0.0722889	0.223	0.248	0.568186	NS
UQCRC2	3.27754474128427e-05	-0.281823	0.301	0.36	0.576094	NS
MID1IP1	3.28668148254802e-05	-0.00503379	0.14	0.16	0.5777	NS
TMEM147	3.29432471396963e-05	-0.0443731	0.338	0.366	0.579043	NS
PIK3R6	3.29454648299634e-05	-0.33936	0.025	0.032	0.579082	NS
IFITM2	3.32460682806682e-05	0.455036	0.588	0.499	0.584366	NS
C12orf75	3.3377749317557e-05	-1.47503	0.075	0.158	0.586681	NS
XPO7	3.34870275541998e-05	0.388114	0.042	0.032	0.588601	NS
CST3	3.35893754302789e-05	0.192947	0.992	0.973	0.5904	NS
IRF7	3.37311314200841e-05	-0.547448	0.348	0.339	0.592892	NS
SIDT2	3.37328523625532e-05	0.696138	0.103	0.068	0.592922	NS
SERPINB9	3.51539671855048e-05	0.0399974	0.271	0.267	0.617901	NS
DAZAP2	3.54937828341023e-05	0.159945	0.683	0.627	0.623874	NS
CHCHD7	3.56124133664019e-05	-0.0570211	0.176	0.176	0.625959	NS
MT-CO2	3.67878426300819e-05	0.171187	0.999	0.999	0.64662	NS
ARF5	3.71630500331834e-05	-0.0625211	0.425	0.451	0.653215	NS
CALML3	3.72356641465868e-05	-3.65866	0.001	0.015	0.654491	NS
SMARCC1	3.75321827097024e-05	-0.178068	0.129	0.149	0.659703	NS
DHRS4L2	3.76296700388392e-05	-0.272042	0.119	0.152	0.661417	NS
TERF2	3.77184648020451e-05	-0.234164	0.028	0.032	0.662977	NS
ACP5	3.81171104183931e-05	-0.164921	0.392	0.391	0.669984	NS
HSPA5	3.83436103588451e-05	-0.498387	0.439	0.575	0.673966	NS
LAMP1	3.94370080731652e-05	0.0197386	0.396	0.434	0.693184	NS
C20orf24	3.94825196704815e-05	-0.0188112	0.343	0.357	0.693984	NS
C18orf32	4.11754846765075e-05	0.220673	0.169	0.148	0.723741	NS
RTN3	4.13218414390016e-05	-0.296876	0.31	0.385	0.726314	NS
UBR4	4.15291739525624e-05	-0.256564	0.129	0.164	0.729958	NS
COPE	4.18225501054897e-05	-0.175555	0.452	0.556	0.735115	NS
GZMB	4.18262820885776e-05	-1.51523	0.047	0.105	0.735181	NS
PET100	4.18826676908058e-05	-0.0163488	0.229	0.252	0.736172	NS
APOPT1	4.19922435919183e-05	-0.267413	0.082	0.108	0.738098	NS
GRAMD1A	4.26279894407908e-05	-0.403405	0.098	0.139	0.749272	NS
SLCO3A1	4.29685091662887e-05	-0.112432	0.068	0.077	0.755257	NS
RNF185	4.30972868276046e-05	-0.0736998	0.042	0.043	0.757521	NS
PAF1	4.38082417704063e-05	-0.451979	0.112	0.154	0.770017	NS
FCMR	4.41091459018033e-05	-0.857125	0.021	0.038	0.775306	NS
ZNF331	4.4581262383148e-05	0.128607	0.51	0.44	0.783605	NS
GSTM1	4.51412181541381e-05	-1.2208	0.024	0.054	0.793447	NS
TRIM38	4.51980986296609e-05	0.0365189	0.191	0.209	0.794447	NS
TSC22D2	4.61290016067237e-05	-0.189581	0.158	0.179	0.810809	NS
APOO	4.64427854360456e-05	-0.185546	0.063	0.071	0.816325	NS
AC093673.5	4.67531770411183e-05	0.76652	0.028	0.017	0.821781	NS
CCL2	4.69554425164811e-05	-0.202517	0.253	0.217	0.825336	NS
CCNB1IP1	4.82857055990228e-05	-0.52017	0.082	0.119	0.848718	NS
TAGAP	4.8598189190705e-05	-0.05165	0.239	0.225	0.85421	NS
CDK2AP2	4.87172055551574e-05	-0.650804	0.253	0.342	0.856302	NS
MAP1LC3A	4.97584898609972e-05	-0.505039	0.067	0.092	0.874605	NS
HLA-DRB1	5.02337577252189e-05	-0.166364	0.976	0.961	0.882959	NS
CHUK	5.04113421773912e-05	0.325707	0.042	0.034	0.88608	NS
ERN1	5.13431410955528e-05	-0.213997	0.171	0.197	0.902458	NS
STAT4	5.14494389183504e-05	-0.563505	0.037	0.049	0.904327	NS
SLIRP	5.19520778333927e-05	0.0802332	0.287	0.276	0.913162	NS
LARP1	5.34701181040934e-05	0.0703233	0.146	0.14	0.939844	NS
PRNP	5.3541991477101e-05	0.21634	0.327	0.294	0.941108	NS
UTS2	5.39021213428851e-05	-1.7883	0.011	0.035	0.947438	NS
LLPH	5.51256573154992e-05	-0.237843	0.077	0.096	0.968944	NS
MRPS24	5.54242400622852e-05	0.192733	0.085	0.072	0.974192	NS
AHNAK	5.54324039388262e-05	-0.283973	0.396	0.442	0.974335	NS
KRT5	5.55112918272858e-05	-1.37528	0.032	0.049	0.975722	NS
BLNK	5.55256521155772e-05	-0.63099	0.126	0.191	0.975974	NS
MRPL18	5.57346981856767e-05	0.0701925	0.327	0.364	0.979649	NS
POLR2A	5.75396934797182e-05	-0.362987	0.181	0.239	1	NS
NBEAL1	5.76010200951168e-05	1.25117	0.472	0.268	1	NS
ARID4A	5.87493022442142e-05	-0.498387	0.155	0.214	1	NS
GZMK	5.88556015888584e-05	-1.37138	0.012	0.031	1	NS
PSMC5	5.91968871217721e-05	-0.426378	0.263	0.357	1	NS
TMEM71	5.91972699619678e-05	0.0537899	0.027	0.025	1	NS
SPOCK2	5.93499500642307e-05	-1.2112	0.016	0.033	1	NS
PTCRA	5.97895024319516e-05	-1.23971	0.029	0.076	1	NS
PAPD5	6.03274272285324e-05	0.431646	0.1	0.072	1	NS
FLNA	6.04905839692124e-05	-0.0538479	0.377	0.404	1	NS
PDK4	6.05856882820385e-05	0.407248	0.208	0.17	1	NS
ATG16L2	6.1408021323394e-05	-0.113446	0.127	0.144	1	NS
S1PR4	6.19196139545193e-05	-0.467828	0.053	0.074	1	NS
IQGAP2	6.21893559147365e-05	-0.176147	0.204	0.241	1	NS
ABL2	6.28044548554729e-05	-0.0828598	0.222	0.208	1	NS
SPHK1	6.34153640551588e-05	0.13903	0.154	0.137	1	NS
GYPC	6.43721036087943e-05	0.242154	0.275	0.249	1	NS
TRBV7-9	6.62946039826391e-05	-1.62624	0.006	0.013	1	NS
AKR1A1	6.70338402344466e-05	-0.167542	0.538	0.629	1	NS
NRF1	6.7108098968832e-05	-0.180615	0.021	0.024	1	NS
HERPUD2	6.71809865578058e-05	-0.057398	0.128	0.13	1	NS
WDR45B	6.77416272514263e-05	0.0306369	0.143	0.153	1	NS
PICALM	6.80235857516075e-05	0.16285	0.25	0.247	1	NS
DERL3	6.97155042629934e-05	-1.84476	0.037	0.085	1	NS
NDUFS3	7.01219326667772e-05	-0.200935	0.219	0.258	1	NS
SBF2	7.05207974595724e-05	0.0478622	0.093	0.098	1	NS
RHOQ	7.09186781693176e-05	0.263461	0.193	0.179	1	NS
SKAP2	7.18651062861794e-05	-0.176524	0.282	0.332	1	NS
CDC42	7.22567246474346e-05	-0.194037	0.592	0.715	1	NS
SFN	7.26793519681967e-05	-3.08169	0.008	0.039	1	NS
MAPK14	7.27068722650569e-05	-0.0796246	0.065	0.067	1	NS
ARHGAP17	7.29989895835514e-05	-0.158972	0.115	0.127	1	NS
PPP1CA	7.33891845308055e-05	-0.272551	0.492	0.605	1	NS
NXT1	7.43100097364076e-05	-0.203694	0.157	0.188	1	NS
NDUFA1	7.56114089384506e-05	-0.0772841	0.508	0.608	1	NS
MRPS6	7.59524971445653e-05	0.0950072	0.309	0.313	1	NS
CSTB	7.75049495617125e-05	-0.203169	0.867	0.839	1	NS
YIPF5	7.76659250892781e-05	-0.673769	0.102	0.157	1	NS
DDIT3	7.78137197748177e-05	-0.2117	0.174	0.193	1	NS
RORA	7.81679963160043e-05	-1.65866	0.014	0.039	1	NS
MGST1	7.92260822263461e-05	-0.240103	0.146	0.15	1	NS
ARAP1	8.05734223390037e-05	0.162906	0.161	0.157	1	NS
RPS3A	8.08151835218953e-05	-0.214892	0.999	1	1	NS
HNRNPLL	8.12848704803736e-05	0.0940671	0.121	0.111	1	NS
FBXO34	8.37806605718968e-05	-0.761756	0.054	0.087	1	NS
ERBB2	8.3952025917097e-05	0.276797	0.019	0.017	1	NS
MATR3.1	8.53589710491784e-05	0.196389	0.034	0.03	1	NS
SNX3	8.54917988940677e-05	-0.266489	0.673	0.778	1	NS
TNFRSF4	8.6709082888854e-05	-0.56063	0.04	0.05	1	NS
ETS1	8.83521042877704e-05	-0.979063	0.017	0.034	1	NS
ALG2	8.9327376031687e-05	-0.855412	0.098	0.167	1	NS
HLA-DMA	9.03543350700278e-05	-0.181451	0.895	0.886	1	NS
ICOS	9.07208610661561e-05	-1.89313	0.006	0.023	1	NS
MLF1	9.24881450605519e-05	-0.732406	0.049	0.068	1	NS
RAB31	9.2672833652281e-05	0.0693564	0.522	0.516	1	NS
LAS1L	9.46739155244947e-05	-0.215286	0.056	0.066	1	NS
PEA15	9.67573582637161e-05	-0.308047	0.399	0.466	1	NS
RNASEK	9.79251808685532e-05	0.635983	0.242	0.176	1	NS
YBEY	9.83742934001049e-05	-0.238959	0.076	0.086	1	NS
PTN	9.85178183572376e-05	-3.4481	0.003	0.024	1	NS
SERPING1	9.87241720109221e-05	0.65144	0.396	0.358	1	NS
SELM	9.89978066328322e-05	-0.110226	0.158	0.158	1	NS
SLBP	9.98326849271292e-05	-0.362952	0.171	0.215	1	NS
RP11-727F15.9	0.00010049	-2.02716	0.008	0.029	1	NS
C11orf21	0.000100623	-0.213103	0.027	0.033	1	NS
FOS	0.00010092	0.335102	0.957	0.911	1	NS
CHURC1	0.000101576	-0.157531	0.199	0.243	1	NS
LSM10	0.000101684	0.00061328	0.258	0.266	1	NS
STIP1	0.000102918	-1.01069	0.132	0.253	1	NS
ERO1B	0.000104882	-0.912545	0.097	0.14	1	NS
BAX	0.000105159	-0.0511789	0.397	0.459	1	NS
CD99	0.000105266	-0.33079	0.466	0.603	1	NS
ANKRD37	0.000108229	0.430505	0.217	0.186	1	NS
UBE2A	0.000109072	-0.0803451	0.326	0.353	1	NS
AKIRIN1	0.000110366	-0.28476	0.166	0.201	1	NS
BCL6	0.000110745	-0.202433	0.069	0.082	1	NS
PRKCB	0.000111088	0.294165	0.188	0.148	1	NS
TIGIT	0.000111317	-1.09019	0.011	0.024	1	NS
PIK3IP1	0.00011172	-0.995969	0.071	0.13	1	NS
TMEM161B	0.000112259	0.180057	0.025	0.022	1	NS
DOK2	0.000118716	-0.14303	0.244	0.278	1	NS
WDFY3	0.000121333	0.292917	0.065	0.05	1	NS
RPS27	0.000123418	-0.373754	0.996	0.998	1	NS
STX10	0.00012395	0.0526775	0.208	0.198	1	NS
C9orf69	0.000124038	-0.31627	0.029	0.036	1	NS
ARL6IP4	0.000125432	0.0605193	0.597	0.635	1	NS
ADRBK1	0.000125859	0.00859628	0.167	0.186	1	NS
DOCK8	0.000125953	0.0238077	0.305	0.328	1	NS
ATP2A3	0.000126649	-0.955055	0.029	0.052	1	NS
ANKRD28	0.000127892	0.649108	0.199	0.139	1	NS
LANCL1	0.000129147	-0.43627	0.022	0.03	1	NS
RAE1	0.000130151	-0.34548	0.072	0.1	1	NS
KYNU	0.000133015	-0.150173	0.25	0.272	1	NS
PRKCH	0.000134085	-0.279642	0.05	0.057	1	NS
TMPO	0.000134517	0.053105	0.131	0.132	1	NS
RASGRP2	0.000134618	-0.264177	0.082	0.096	1	NS
PPP1R16B	0.000135705	-1.37626	0.016	0.039	1	NS
ZNF467	0.000136418	-0.304873	0.045	0.059	1	NS
LAMTOR1	0.000137015	-0.0654494	0.589	0.64	1	NS
C17orf49	0.000137501	0.285451	0.105	0.089	1	NS
DENND5A	0.000137824	0.527751	0.122	0.092	1	NS
HNMT	0.000139099	0.427138	0.357	0.282	1	NS
PTPN18	0.000139858	-0.289429	0.158	0.205	1	NS
SNRPE	0.000139901	0.0281578	0.28	0.308	1	NS
FKBP5	0.000141746	0.696246	0.26	0.188	1	NS
VNN2	0.000145619	0.0124568	0.037	0.035	1	NS
HEBP2	0.000146798	-0.386208	0.122	0.129	1	NS
LDHB	0.000147007	-0.325143	0.419	0.509	1	NS
UBE2S	0.000147539	-1.15181	0.191	0.256	1	NS
RP11-290D2.6	0.000148362	0.608317	0.093	0.058	1	NS
ZNF140	0.000148803	-0.880162	0.032	0.057	1	NS
NUDT16	0.00014937	-0.000768287	0.185	0.186	1	NS
AC017002.2	0.000149456	-0.189177	0.018	0.021	1	NS
ITM2A	0.000151523	-2.7214	0.01	0.056	1	NS
DNAJB9	0.000151922	-0.593142	0.154	0.222	1	NS
YME1L1	0.000152174	-0.0464462	0.301	0.331	1	NS
CHMP3	0.000152558	-0.361907	0.137	0.187	1	NS
MYC	0.000155707	-0.896162	0.102	0.145	1	NS
CAPG	0.000157257	-0.118038	0.773	0.806	1	NS
GPR34	0.000158909	-0.475848	0.17	0.239	1	NS
IGF1	0.000159954	-0.952449	0.053	0.08	1	NS
MRFAP1L1	0.000160132	-0.616745	0.07	0.112	1	NS
ANKH	0.000160663	-0.101714	0.108	0.112	1	NS
LINC00685	0.000162149	-1.18918	0.013	0.027	1	NS
PDCL3	0.000163291	-0.195218	0.149	0.17	1	NS
GM2A	0.000163892	0.276129	0.264	0.25	1	NS
MZF1	0.000164431	-0.298634	0.034	0.04	1	NS
ITPR1	0.000166003	-0.279099	0.09	0.111	1	NS
PLXDC2	0.000166813	-0.123973	0.463	0.506	1	NS
IDS	0.00016701	-0.095233	0.292	0.319	1	NS
TGOLN2	0.000167622	0.499317	0.365	0.308	1	NS
MOB3A	0.000169578	0.0587505	0.112	0.114	1	NS
MARCH9	0.000170691	-0.815902	0.022	0.04	1	NS
THBD	0.000171099	0.110404	0.206	0.17	1	NS
SCAMP2	0.000173107	-0.381524	0.315	0.388	1	NS
FAM200B	0.000173711	0.26453	0.153	0.137	1	NS
DBNDD2	0.000174629	0.358492	0.133	0.104	1	NS
PDXK	0.000179742	-0.338156	0.204	0.239	1	NS
COX7A2L	0.000180784	-0.0852878	0.393	0.437	1	NS
NACC2	0.000182114	1.29367	0.035	0.014	1	NS
NDUFA7	0.000183604	0.184452	0.048	0.043	1	NS
WDR13	0.000184199	-0.216365	0.103	0.12	1	NS
ATP6V0E1	0.000185116	0.022797	0.843	0.883	1	NS
DUSP5	0.000185245	-0.889275	0.14	0.197	1	NS
DSTN	0.000187082	-0.821099	0.263	0.384	1	NS
GTPBP6	0.000187713	-0.139403	0.07	0.083	1	NS
VKORC1	0.000187804	-0.60615	0.135	0.204	1	NS
NFKBID	0.000188777	-0.223226	0.267	0.314	1	NS
BCAR3	0.00018896	-0.115694	0.032	0.034	1	NS
RP3-477O4.14	0.000191496	-0.166809	0.027	0.03	1	NS
RCSD1	0.000191505	-0.0481647	0.205	0.213	1	NS
CDKN2AIP	0.000192559	-0.399837	0.086	0.116	1	NS
CSNK1D	0.000193052	-0.304424	0.194	0.245	1	NS
LDHA	0.000194177	-0.125508	0.69	0.737	1	NS
ROGDI	0.000194223	-0.685326	0.105	0.159	1	NS
EMG1	0.00019612	-0.257412	0.045	0.053	1	NS
RAB5C	0.000196301	-0.46283	0.265	0.367	1	NS
GTF3C6	0.000196599	0.17363	0.315	0.292	1	NS
IL10RB	0.00019765	0.0803107	0.191	0.203	1	NS
KHDRBS1	0.000197675	-0.335216	0.282	0.369	1	NS
JCHAIN	0.000197795	0.0700835	0.095	0.132	1	NS
AHR	0.00019796	-0.107916	0.249	0.261	1	NS
ZYX	0.00019988	0.0327623	0.579	0.57	1	NS
LINC00528	0.000201184	0.163339	0.031	0.027	1	NS
TRIP11	0.000202292	-0.748604	0.083	0.139	1	NS
CLIP4	0.000204308	0.177839	0.041	0.035	1	NS
APAF1	0.000206466	-0.263445	0.089	0.108	1	NS
CD1D	0.000209928	-0.31224	0.103	0.133	1	NS
ATP6V1A	0.000214263	0.305989	0.206	0.189	1	NS
TAF12	0.000214284	-0.2912	0.153	0.184	1	NS
NBR1	0.000217039	-0.206338	0.098	0.113	1	NS
PIM3	0.000217411	-0.112337	0.327	0.352	1	NS
PPIF	0.000219031	0.207016	0.351	0.307	1	NS
AASDHPPT	0.000221506	-0.438111	0.113	0.155	1	NS
TMEM167A	0.000222372	0.439591	0.329	0.278	1	NS
MMP23B	0.000222688	-1.94817	0.005	0.018	1	NS
MZT2B	0.000226044	-0.468962	0.235	0.313	1	NS
PSMB7	0.000226423	-0.286338	0.258	0.323	1	NS
CCNC	0.000226441	-0.21642	0.125	0.139	1	NS
NBPF19	0.000226674	-0.156795	0.091	0.096	1	NS
PCMT1	0.000227219	-0.224834	0.214	0.266	1	NS
MAP1LC3B2	0.000228475	1.1135	0.094	0.044	1	NS
AUP1	0.000229452	-0.187921	0.358	0.423	1	NS
PDE4B	0.000230457	0.249392	0.367	0.291	1	NS
ARHGEF7	0.000232438	-0.349334	0.076	0.107	1	NS
ARG2	0.000232802	-0.598362	0.027	0.035	1	NS
NAAA	0.000236844	-0.0181306	0.253	0.245	1	NS
MFSD1	0.000240648	0.137862	0.541	0.554	1	NS
OSER1-AS1	0.000241489	-1.45026	0.008	0.021	1	NS
ATF6B	0.000243317	-0.142618	0.155	0.174	1	NS
CCPG1	0.000243492	-0.372525	0.16	0.216	1	NS
RARA	0.000244985	-0.432154	0.121	0.157	1	NS
CD3G	0.000249976	-1.43627	0.01	0.03	1	NS
KRT15	0.000252544	-0.737558	0.024	0.029	1	NS
HSD17B10	0.000255679	-0.445496	0.176	0.235	1	NS
RPL29	0.000257472	-0.0428624	0.994	0.996	1	NS
GPR108	0.00025803	-0.39947	0.155	0.214	1	NS
TSPAN13	0.000260278	-1.27629	0.07	0.179	1	NS
MZB1	0.000260556	-0.934994	0.043	0.086	1	NS
DENND4A	0.00026139	-0.437291	0.107	0.136	1	NS
OSM	0.000261987	0.113323	0.187	0.147	1	NS
IL1A	0.000262426	0.013763	0.025	0.021	1	NS
EVI2A	0.000262475	-0.44396	0.18	0.242	1	NS
RP11-347P5.1	0.000263426	-0.760039	0.012	0.02	1	NS
LILRA4	0.00026661	-1.99603	0.041	0.113	1	NS
RNF149	0.00026787	0.338677	0.523	0.463	1	NS
DEK	0.000267894	0.0536079	0.464	0.522	1	NS
LY9	0.0002679	-1.2257	0.035	0.064	1	NS
MSN	0.000269288	0.0165228	0.449	0.482	1	NS
POMP	0.000269391	0.362893	0.826	0.817	1	NS
COX16	0.000270074	0.241962	0.179	0.158	1	NS
DNASE1L3	0.000280889	-1.22284	0.034	0.09	1	NS
DLGAP1-AS2	0.000280944	0.400231	0.021	0.015	1	NS
PTK2B	0.000281956	0.704361	0.154	0.104	1	NS
MORF4L2	0.000282125	-0.459591	0.211	0.289	1	NS
MIDN	0.000285859	-0.0572371	0.284	0.285	1	NS
B3GNT5	0.000288147	-0.0132773	0.154	0.164	1	NS
EIF1	0.000288968	-0.21743	0.991	0.994	1	NS
MFGE8	0.000290403	-0.720553	0.036	0.049	1	NS
MAP3K13	0.000292238	-0.134341	0.163	0.188	1	NS
MSANTD4	0.000295795	0.171187	0.031	0.029	1	NS
SNX10	0.000297459	0.546107	0.453	0.403	1	NS
BID	0.000298286	0.254756	0.354	0.322	1	NS
SIAH2	0.000298945	0.215021	0.092	0.086	1	NS
PPM1F	0.000298991	0.167308	0.063	0.056	1	NS
TARSL2	0.000299448	-0.13783	0.036	0.041	1	NS
GIT1	0.000300903	0.0306369	0.036	0.035	1	NS
ZNF552	0.000304081	-1.45836	0.009	0.027	1	NS
LCK	0.000306497	-1.01116	0.02	0.04	1	NS
TMEM185A	0.000306762	-0.0736998	0.03	0.031	1	NS
PIP	0.000309492	1.36991	0.024	0.021	1	NS
SAMD4B	0.000309921	-0.465654	0.065	0.1	1	NS
B4GALT1	0.00031099	0.349473	0.283	0.251	1	NS
HAGH	0.000311017	-0.285496	0.158	0.201	1	NS
SURF4	0.000312328	-0.0525006	0.211	0.22	1	NS
TRAPPC1	0.000313627	-0.229522	0.437	0.52	1	NS
TERF1	0.000314176	-0.39358	0.098	0.125	1	NS
SLC1A5	0.00031496	-0.853187	0.119	0.194	1	NS
MT-ND5	0.000316635	0.098196	0.95	0.964	1	NS
SNN	0.000318566	-0.119955	0.094	0.105	1	NS
GZMM	0.000318638	-1.2257	0.009	0.023	1	NS
LINC00493	0.00032172	-0.194913	0.294	0.353	1	NS
CLPP	0.000323649	-0.259149	0.169	0.199	1	NS
WSB1	0.000324791	-0.117972	0.629	0.702	1	NS
UBE2L3	0.000325271	0.0706901	0.409	0.454	1	NS
MARC1	0.000326003	-0.105409	0.012	0.013	1	NS
VAMP8	0.000326861	-0.0306431	0.857	0.901	1	NS
LIMD2	0.000328243	-0.207383	0.407	0.457	1	NS
ATP5J	0.00032948	0.0505251	0.599	0.661	1	NS
RAD50	0.00033019	-0.484305	0.119	0.164	1	NS
FAM118B	0.000333581	-1.14409	0.033	0.073	1	NS
WBP1	0.000334458	-0.481717	0.083	0.106	1	NS
IER2	0.000337564	0.130413	0.755	0.775	1	NS
PLA2G7	0.000338186	-0.25195	0.187	0.198	1	NS
ZMYM5	0.000338259	-0.136436	0.085	0.095	1	NS
PHF1	0.000339415	-0.190472	0.09	0.106	1	NS
ZDHHC12	0.000339447	-0.160523	0.193	0.219	1	NS
PBX4	0.000339832	-0.751772	0.008	0.014	1	NS
SCO2	0.000341118	0.378324	0.229	0.198	1	NS
CANX	0.000344903	-0.153476	0.539	0.605	1	NS
ELOVL5	0.000349052	-0.151093	0.201	0.22	1	NS
CTBP2	0.000351231	-0.518181	0.105	0.148	1	NS
CD96	0.000351491	-1.29609	0.012	0.031	1	NS
RANBP1	0.000354555	0.119509	0.325	0.321	1	NS
TFCP2	0.000354874	-0.0111583	0.044	0.046	1	NS
CYB5D1	0.000354946	-0.0252129	0.103	0.109	1	NS
PTAFR	0.000357265	-0.217107	0.225	0.288	1	NS
SFT2D1	0.000359306	0.204024	0.373	0.36	1	NS
CCDC88C	0.000360205	-0.328273	0.022	0.029	1	NS
RFTN1	0.000361472	-0.505368	0.116	0.158	1	NS
MRPL38	0.000365177	-0.0261104	0.047	0.047	1	NS
NDUFA2	0.000366383	0.0177563	0.427	0.461	1	NS
RP11-405M12.3	0.000367393	0.610798	0.012	0.007	1	NS
CALM1	0.000369677	-0.165008	0.866	0.886	1	NS
SF3A2	0.000370425	-0.418728	0.136	0.176	1	NS
TMEM263	0.000371306	-0.71113	0.047	0.074	1	NS
NUP155	0.000376406	0.0157353	0.025	0.024	1	NS
ARRB1	0.00037992	-0.29061	0.084	0.107	1	NS
CD8A	0.000381151	-0.507116	0.026	0.032	1	NS
ID2	0.000383122	-0.0802083	0.595	0.621	1	NS
CCNT2	0.000388058	-0.58048	0.073	0.111	1	NS
ATP5G2	0.000388325	0.109463	0.927	0.942	1	NS
CTNNAL1	0.000389489	-0.172264	0.025	0.029	1	NS
QSER1	0.000396266	-0.070236	0.056	0.058	1	NS
CLPTM1L	0.000396402	-0.25267	0.078	0.101	1	NS
MRPL33	0.00039769	0.0634353	0.243	0.245	1	NS
TEX2	0.000399473	-0.23442	0.04	0.047	1	NS
CAST	0.000399875	-0.15487	0.447	0.515	1	NS
SFMBT2	0.000401564	-0.140449	0.118	0.136	1	NS
NADK	0.00040164	-0.126167	0.149	0.171	1	NS
ITGB1BP1	0.000403987	0.21715	0.202	0.186	1	NS
MAPRE2	0.000404181	0.298117	0.164	0.144	1	NS
SNHG15	0.00040424	0.418153	0.216	0.17	1	NS
GTF3C1	0.00040896	-0.297795	0.051	0.06	1	NS
DOCK5	0.000409929	0.427324	0.083	0.063	1	NS
ZNF649	0.000411207	-1.08664	0.015	0.032	1	NS
NCSTN	0.000412578	-0.244199	0.131	0.162	1	NS
RP11-69E11.4	0.0004131	0.126599	0.029	0.027	1	NS
LY96	0.000413995	0.472017	0.452	0.412	1	NS
MSRB2	0.000414246	-0.766271	0.097	0.172	1	NS
CTSH	0.000414358	-0.0455866	0.742	0.783	1	NS
CDC37	0.000418695	-0.295703	0.42	0.526	1	NS
MARCH5	0.000421099	-0.517194	0.095	0.132	1	NS
UBE2F	0.000422065	-0.0706465	0.149	0.173	1	NS
VPS29	0.000423305	0.156579	0.48	0.507	1	NS
PLCXD1	0.000423585	0.129392	0.025	0.024	1	NS
ZHX2	0.000423638	-0.685774	0.017	0.026	1	NS
NRP2	0.000424984	-0.116504	0.238	0.241	1	NS
FIBP	0.000426802	-0.111988	0.258	0.289	1	NS
MCEMP1	0.000431913	0.325251	0.059	0.045	1	NS
RAP1B	0.000435617	-0.0230737	0.369	0.362	1	NS
ZBTB24	0.00043635	-0.384401	0.035	0.046	1	NS
PLVAP	0.000436609	-1.80648	0.018	0.065	1	NS
DDIT4	0.000444958	-0.189312	0.39	0.35	1	NS
TM9SF2	0.000445998	0.175569	0.263	0.266	1	NS
ZFAS1	0.000448091	0.312648	0.717	0.694	1	NS
MORF4L1	0.000448894	-0.186361	0.555	0.665	1	NS
BCAS2	0.000452179	-0.541799	0.186	0.253	1	NS
SLC38A1	0.000454442	-1.04254	0.051	0.105	1	NS
DAP3	0.000454578	-0.377297	0.192	0.244	1	NS
C4orf48	0.000457488	0.557235	0.416	0.343	1	NS
TRIM4	0.000462071	-0.0923844	0.071	0.077	1	NS
HYOU1	0.000467379	-0.215719	0.103	0.114	1	NS
ELF3	0.000470434	-0.104951	0.045	0.067	1	NS
CECR1	0.000470746	0.381382	0.39	0.338	1	NS
PDLIM4	0.000472858	-1.0276	0.019	0.03	1	NS
PTGDS	0.000473168	-1.75392	0.047	0.097	1	NS
GAS7	0.000476038	0.116787	0.112	0.11	1	NS
SNAP23	0.000481021	-0.186358	0.245	0.285	1	NS
SCT	0.000482156	-2.0086	0.019	0.07	1	NS
DRG1	0.000488323	-0.625718	0.096	0.142	1	NS
TCOF1	0.000489557	-1.91937	0.071	0.166	1	NS
STUB1	0.000491016	-0.428557	0.181	0.232	1	NS
ZNF281	0.000494189	0.502385	0.104	0.082	1	NS
ZFAND5	0.000495878	0.713446	0.673	0.614	1	NS
RP5-1171I10.5	0.000497667	-0.323466	0.174	0.19	1	NS
SMPD3	0.000499493	-1.54928	0.028	0.076	1	NS
ID3	0.000499938	0.168303	0.227	0.211	1	NS
IRF8	0.000501726	-0.650578	0.314	0.376	1	NS
RPL18A	0.000501739	-0.0286511	1	0.999	1	NS
HNRNPUL2	0.000502499	0.270255	0.084	0.071	1	NS
BAIAP2	0.000503222	-0.788751	0.128	0.2	1	NS
RNASEH2B	0.000503898	-0.236316	0.21	0.249	1	NS
AF213884.2	0.000509529	2.04079	0.129	0.041	1	NS
NASP	0.000515425	-0.733921	0.191	0.304	1	NS
LILRA1	0.000524133	-0.0325611	0.063	0.064	1	NS
LY6E	0.0005273	0.581291	0.669	0.596	1	NS
HK3	0.000536047	0.463957	0.087	0.063	1	NS
GCLM	0.000538796	-0.426002	0.052	0.073	1	NS
CCDC12	0.000539149	-0.364525	0.169	0.222	1	NS
LARP7	0.000540127	-0.212969	0.189	0.228	1	NS
FYTTD1	0.000540814	-0.251487	0.158	0.189	1	NS
MTRNR2L8	0.000543907	-0.764588	0.168	0.213	1	NS
BFAR	0.000544566	-0.480609	0.127	0.18	1	NS
RCAN3	0.000546405	-0.613492	0.06	0.086	1	NS
TTC19	0.000546622	-0.161635	0.14	0.147	1	NS
MRPL27	0.00054997	-0.204383	0.195	0.223	1	NS
PPP3CA	0.000555812	-0.114342	0.121	0.135	1	NS
TSR3	0.000561434	-0.24035	0.073	0.09	1	NS
ARID1A	0.00056267	-0.192649	0.146	0.173	1	NS
EIF3H	0.000564995	-0.188746	0.593	0.674	1	NS
CALD1	0.000565565	-2.0737	0.039	0.079	1	NS
HNRNPUL1	0.000568143	-0.430634	0.214	0.299	1	NS
ERAP2	0.000569394	-0.406943	0.083	0.13	1	NS
R3HDM4	0.000571996	-0.634752	0.118	0.185	1	NS
COX17	0.000572146	0.158844	0.334	0.326	1	NS
MTSS1	0.000573683	0.270799	0.124	0.104	1	NS
COMMD9	0.000578635	-0.282286	0.187	0.233	1	NS
GPR89A	0.000582381	-0.0669106	0.029	0.03	1	NS
TGM2	0.000586879	0.319866	0.103	0.064	1	NS
NUCB2	0.000589337	-0.541099	0.15	0.187	1	NS
RPL19	0.000592457	-0.0286039	1	1	1	NS
CD8B	0.000593969	-0.308165	0.015	0.023	1	NS
USP34	0.000602594	-0.0761638	0.138	0.147	1	NS
KANSL1L	0.000604572	-0.742494	0.021	0.033	1	NS
SLA2	0.000606799	-1.52938	0.014	0.041	1	NS
MEF2D	0.000606925	-0.333817	0.096	0.122	1	NS
DUSP3	0.000609733	-0.166809	0.154	0.173	1	NS
RAB8A	0.00061224	-0.0557779	0.3	0.327	1	NS
GLTP	0.000617269	-0.176395	0.135	0.154	1	NS
NCKAP1L	0.000619056	-0.129695	0.266	0.299	1	NS
CMTM7	0.000621134	-0.0673354	0.262	0.263	1	NS
BPHL	0.000622431	-0.432154	0.032	0.042	1	NS
PLAA	0.00062303	-0.0439525	0.085	0.094	1	NS
PKN1	0.000626825	-0.295518	0.126	0.164	1	NS
CCL5	0.000628232	-0.300982	0.213	0.176	1	NS
PKIG	0.000628278	-0.700241	0.03	0.048	1	NS
TCL1A	0.00063222	-1.08567	0.026	0.039	1	NS
GALNT1	0.000635801	-0.43429	0.108	0.149	1	NS
CD6	0.000654591	-0.896395	0.02	0.035	1	NS
ZNHIT1	0.000657817	-0.113338	0.318	0.353	1	NS
BATF3	0.000665347	-0.146949	0.045	0.049	1	NS
FLYWCH2	0.000667876	-0.00584672	0.122	0.126	1	NS
ATG2A	0.000670904	0.21715	0.076	0.065	1	NS
NAGA	0.000673632	0.00284175	0.225	0.231	1	NS
WNT10A	0.000675134	-1.71903	0.009	0.033	1	NS
RNF130	0.000676542	0.141341	0.703	0.709	1	NS
FGD6	0.000681859	0.186828	0.047	0.042	1	NS
GSE1	0.000684681	0.147451	0.052	0.048	1	NS
CALM3	0.000687603	0.225018	0.441	0.434	1	NS
PPID	0.000694219	-0.523383	0.107	0.154	1	NS
TLN1	0.000702299	0.198878	0.388	0.375	1	NS
C1orf56	0.000703773	-0.650705	0.037	0.057	1	NS
SSR4	0.00070844	-0.134928	0.776	0.824	1	NS
NKG7	0.00071752	-0.185855	0.071	0.097	1	NS
MRPS26	0.0007206	-0.37836	0.129	0.161	1	NS
CCT2	0.000724535	-0.562079	0.242	0.337	1	NS
SYK	0.000726406	-0.244623	0.248	0.303	1	NS
DNASE2	0.000727536	-0.427037	0.228	0.276	1	NS
LINC00937	0.000733434	0.998045	0.083	0.041	1	NS
CDKAL1	0.000736502	-0.578935	0.025	0.038	1	NS
SPN	0.000740741	-0.424305	0.136	0.183	1	NS
CH17-189H20.1	0.000741224	-0.242577	0.041	0.049	1	NS
PNMA1	0.000744891	-0.345146	0.039	0.046	1	NS
NDUFB3	0.000744969	-0.0701199	0.315	0.362	1	NS
GORASP2	0.0007469	-0.631342	0.115	0.161	1	NS
C15orf48	0.000754001	0.64395	0.629	0.518	1	NS
MT-ND6	0.000755994	0.50638	0.336	0.285	1	NS
TRAF3IP3	0.000763888	-0.446472	0.126	0.173	1	NS
SF3B5	0.00076989	-0.084635	0.424	0.483	1	NS
RSAD1	0.000770769	-0.488737	0.048	0.066	1	NS
DPH1	0.000771405	0.160765	0.032	0.029	1	NS
TMEM70	0.000777565	0.180012	0.248	0.228	1	NS
RIN3	0.000778715	-0.297996	0.172	0.21	1	NS
SLC7A11	0.000779778	-0.861781	0.02	0.034	1	NS
CD82	0.00078004	-0.40901	0.176	0.213	1	NS
OSGEP	0.000780882	-0.357646	0.156	0.201	1	NS
ETNK1	0.000783195	0.23341	0.16	0.138	1	NS
ARL5B	0.00079067	0.0178968	0.181	0.174	1	NS
AURKAIP1	0.000795717	-0.0215545	0.403	0.433	1	NS
IDH2	0.000797004	-0.63226	0.299	0.366	1	NS
ZNF641	0.000798306	-0.0412783	0.037	0.039	1	NS
C2orf40	0.000803725	-1.41279	0.009	0.021	1	NS
HSPA9	0.000803913	-0.344762	0.272	0.347	1	NS
PPA1	0.000807645	-0.111576	0.437	0.494	1	NS
BCL7C	0.000807874	-0.46202	0.076	0.111	1	NS
MDP1	0.000813022	-0.117643	0.04	0.044	1	NS
RPL24	0.000813341	-0.0587593	0.984	0.994	1	NS
GRK6	0.000814315	-0.0352257	0.059	0.061	1	NS
COMMD1	0.000816276	-0.235873	0.209	0.253	1	NS
TPM3	0.000821103	0.110311	0.86	0.878	1	NS
SH2D2A	0.000821782	-1.67777	0.01	0.031	1	NS
TBC1D4	0.00082732	-0.648518	0.073	0.116	1	NS
HIGD1A	0.000828455	-0.432154	0.088	0.116	1	NS
NDUFAF2	0.000833408	-0.229761	0.079	0.088	1	NS
GID8	0.000834319	-0.367551	0.153	0.184	1	NS
SPATA13	0.000835848	0.749835	0.093	0.061	1	NS
STK38	0.000839834	-0.163838	0.087	0.101	1	NS
SNX18	0.000840051	-0.205205	0.083	0.104	1	NS
C11orf49	0.000842114	-0.832222	0.038	0.069	1	NS
ITGB2	0.000842533	0.140764	0.826	0.797	1	NS
UPP1	0.000845672	0.43365	0.373	0.307	1	NS
OCEL1	0.000849241	-0.181556	0.08	0.098	1	NS
BIRC6	0.00085182	-0.0463792	0.147	0.168	1	NS
RHOT1	0.000856789	0.101226	0.101	0.104	1	NS
CAPZA2	0.000864838	0.0640781	0.446	0.475	1	NS
DPP7	0.000866665	0.0425426	0.471	0.529	1	NS
PPM1N	0.000871233	0.139294	0.029	0.029	1	NS
ATP5J2	0.00087864	-0.0984341	0.542	0.635	1	NS
GATM	0.000884422	-0.00522007	0.1	0.106	1	NS
PLIN2	0.000896464	-0.489257	0.382	0.406	1	NS
FGFR1OP2	0.000900642	-0.286726	0.19	0.238	1	NS
BABAM1	0.000901772	-0.167987	0.111	0.129	1	NS
CSRP1	0.000906527	-0.562281	0.199	0.249	1	NS
SMAP2	0.000915885	0.191255	0.257	0.254	1	NS
SLC24A4	0.000917926	-0.122609	0.022	0.026	1	NS
LTC4S	0.000919839	-0.21373	0.125	0.165	1	NS
MYO1E	0.000921346	-0.371454	0.118	0.152	1	NS
SLC2A6	0.0009226	0.324494	0.12	0.104	1	NS
VEZF1	0.000924349	-0.176413	0.097	0.104	1	NS
RBPJ	0.000925786	-0.0506564	0.319	0.354	1	NS
PPP1R11	0.000926924	-0.203912	0.185	0.221	1	NS
AP000769.1	0.000927777	0.974112	0.09	0.056	1	NS
C11orf1	0.000931017	-0.557269	0.069	0.098	1	NS
COPRS	0.000933026	-0.47363	0.071	0.101	1	NS
IGFLR1	0.00093861	0.172136	0.179	0.161	1	NS
CLEC4C	0.000947753	-1.84962	0.023	0.068	1	NS
ISG15	0.00094885	1.71642	0.587	0.524	1	NS
EXOSC3	0.000952818	-0.24891	0.082	0.102	1	NS
NDUFV3	0.000958728	-0.0828135	0.183	0.191	1	NS
CYTIP	0.000965857	-0.304553	0.274	0.31	1	NS
CISD3	0.000969772	0.583831	0.249	0.186	1	NS
IRS2	0.000972849	0.751249	0.2	0.147	1	NS
HOPX	0.000983357	-2.69385	0.007	0.035	1	NS
CTSC	0.000990388	-0.039069	0.721	0.753	1	NS
CRIP1	0.000991351	0.0329828	0.177	0.176	1	NS
TCF12	0.00100357	0.0243323	0.138	0.148	1	NS
KDELR1	0.00100383	-0.165374	0.393	0.473	1	NS
JUNB	0.00100808	0.296091	0.938	0.921	1	NS
MRPS34	0.00101308	-0.102236	0.261	0.285	1	NS
PCYT1A	0.00101913	0.00144697	0.088	0.095	1	NS
SLA	0.00101996	0.525068	0.27	0.216	1	NS
PTTG1	0.00102565	0.00485084	0.106	0.097	1	NS
RALB	0.0010305	0.2933	0.158	0.142	1	NS
TNFRSF1B	0.00103152	0.194563	0.353	0.323	1	NS
ADM	0.00104649	0.428612	0.176	0.133	1	NS
VNN1	0.00105264	0.410334	0.026	0.02	1	NS
ETF1	0.00106025	-0.369438	0.246	0.309	1	NS
N4BP2L1	0.0010611	-0.540399	0.128	0.176	1	NS
SRRM2	0.00106675	-0.0543061	0.343	0.419	1	NS
FGD4	0.00106935	0.413599	0.16	0.132	1	NS
TSEN54	0.00107002	-1.0737	0.05	0.096	1	NS
GLB1	0.00107039	-0.541544	0.163	0.233	1	NS
METTL9	0.00107177	-0.118188	0.236	0.263	1	NS
TAF4B	0.00107214	0.258144	0.049	0.043	1	NS
ENY2	0.00107799	0.26509	0.559	0.556	1	NS
PRR4	0.00107921	-0.508915	0.029	0.041	1	NS
LINC01420	0.00109498	-0.244725	0.281	0.309	1	NS
RPS6KA1	0.00111755	-0.391271	0.14	0.188	1	NS
SYNE2	0.00112408	-1.80577	0.023	0.065	1	NS
TRAK1	0.00112876	-0.177151	0.056	0.064	1	NS
SLC25A38	0.00114211	-0.379803	0.045	0.057	1	NS
NLRP12	0.00114839	0.468194	0.014	0.01	1	NS
KIF3A	0.00115279	-0.652236	0.021	0.032	1	NS
STX6	0.00115994	0.0473156	0.138	0.145	1	NS
ITGB1	0.00116211	-0.0236843	0.355	0.39	1	NS
PALD1	0.00116231	-0.302324	0.084	0.102	1	NS
UGP2	0.00117001	-0.173184	0.196	0.242	1	NS
RIPK2	0.00117164	0.403189	0.267	0.228	1	NS
ELL2	0.00117246	0.737184	0.303	0.2	1	NS
PSMB9	0.00117646	0.131534	0.659	0.68	1	NS
SLC15A4	0.00117769	-0.342781	0.083	0.113	1	NS
FAM210A	0.00118294	-0.0385242	0.129	0.133	1	NS
CNOT2	0.00119621	-0.29647	0.182	0.225	1	NS
SH3GL1	0.00119995	-0.523503	0.073	0.111	1	NS
NAA10	0.00120099	-0.426453	0.128	0.176	1	NS
RP11-1398P2.1	0.00121607	-0.392522	0.025	0.033	1	NS
SRI	0.00121753	-0.192572	0.316	0.353	1	NS
CYSTM1	0.001218	-0.00694677	0.267	0.279	1	NS
IFNG	0.00122837	-1.83269	0.005	0.014	1	NS
AC023590.1	0.00123244	-0.30111	0.017	0.021	1	NS
DDB2	0.00124218	-0.355059	0.081	0.104	1	NS
SMC1A	0.00125366	-0.0885147	0.186	0.201	1	NS
CYCS	0.00127824	-0.0659642	0.54	0.611	1	NS
GRINA	0.0012873	0.111867	0.596	0.592	1	NS
RP11-24F11.2	0.00129156	-0.318812	0.032	0.039	1	NS
CAMKK2	0.00129602	0.0539595	0.071	0.07	1	NS
RUFY2	0.00129764	-0.0221695	0.032	0.032	1	NS
FAM21C	0.0013065	-0.00541507	0.104	0.106	1	NS
RPP21	0.00131873	-0.52863	0.043	0.061	1	NS
FAM195B	0.00131879	-0.164212	0.187	0.213	1	NS
DNAAF1	0.0013206	1.98333	0.048	0.013	1	NS
IQGAP1	0.00132207	-0.260351	0.366	0.438	1	NS
TAOK3	0.00132394	-0.0719689	0.32	0.357	1	NS
PLAU	0.00132872	-0.502923	0.194	0.253	1	NS
CD14	0.00132967	-0.158763	0.578	0.537	1	NS
EDRF1	0.00133084	-0.341896	0.026	0.032	1	NS
HNRNPDL	0.00134584	0.0738139	0.638	0.672	1	NS
C4orf27	0.00134721	-0.289704	0.072	0.086	1	NS
TPM4	0.00135147	0.108241	0.6	0.637	1	NS
TNIK	0.00135413	-0.519764	0.019	0.026	1	NS
SLAMF1	0.0013573	-0.56674	0.014	0.02	1	NS
TPP1	0.0013613	0.0255757	0.418	0.465	1	NS
PSMA7	0.00136668	-0.210818	0.787	0.858	1	NS
CARS2	0.00137549	-0.285645	0.071	0.095	1	NS
NRBP1	0.00137635	-0.555428	0.154	0.233	1	NS
IMPDH1	0.0013764	0.0687445	0.157	0.161	1	NS
EMILIN2	0.00138073	-0.0699082	0.167	0.18	1	NS
CDK11B	0.00139106	-0.25494	0.087	0.108	1	NS
TXNDC9	0.00140773	-0.31751	0.102	0.129	1	NS
CHRNB1	0.00142037	-0.695188	0.027	0.043	1	NS
HS3ST1	0.00142545	-0.910469	0.067	0.098	1	NS
SHKBP1	0.00142802	-0.208927	0.224	0.272	1	NS
RHEB	0.00144579	-0.0154943	0.444	0.513	1	NS
IGSF6	0.00145956	-0.433451	0.493	0.589	1	NS
RALY	0.00146263	-0.3004	0.339	0.416	1	NS
MARCH3	0.00146387	-0.342886	0.059	0.074	1	NS
RC3H1	0.00146535	-0.00862755	0.115	0.122	1	NS
MBD2	0.00147152	-0.0698781	0.159	0.183	1	NS
LMBR1	0.00148348	0.287048	0.047	0.039	1	NS
FBXL3	0.00149281	-0.235757	0.056	0.068	1	NS
AP2S1	0.00149287	-0.0127092	0.71	0.75	1	NS
HACD4	0.00149755	0.205524	0.222	0.197	1	NS
PRDM1	0.00150685	0.0684802	0.158	0.135	1	NS
CTSW	0.00151004	-0.508103	0.029	0.035	1	NS
P2RY6	0.00151229	-0.263092	0.157	0.188	1	NS
FSCN1	0.00152144	-0.320615	0.136	0.117	1	NS
SDHB	0.00152509	-0.0714922	0.277	0.309	1	NS
TFDP1	0.0015265	-0.0284706	0.077	0.084	1	NS
TCHP	0.0015325	-0.279284	0.046	0.052	1	NS
CHIC2	0.00153542	0.331531	0.171	0.143	1	NS
TMEM50B	0.00155482	-0.178266	0.149	0.172	1	NS
FAM46C	0.00155634	-0.34991	0.063	0.078	1	NS
NDFIP1	0.00155635	-0.0729721	0.36	0.398	1	NS
DERL2	0.00156079	-0.431735	0.151	0.19	1	NS
CCNH	0.00156083	-0.184466	0.246	0.29	1	NS
USP11	0.00156626	-0.371698	0.083	0.112	1	NS
DDOST	0.00157979	-0.205239	0.309	0.359	1	NS
SLC12A6	0.00158245	-0.121955	0.059	0.066	1	NS
AMPD2	0.00158647	0.598726	0.112	0.072	1	NS
CDKN1B	0.00158718	-0.369322	0.14	0.175	1	NS
RPL22	0.00159068	-0.0717447	0.978	0.989	1	NS
OLR1	0.00160288	0.459395	0.447	0.353	1	NS
TMBIM6	0.00160677	-0.216205	0.771	0.867	1	NS
IER5	0.00160786	-0.734099	0.305	0.272	1	NS
NCOR1	0.00162972	-0.230527	0.256	0.322	1	NS
SMIM14	0.00163142	-0.50682	0.177	0.245	1	NS
RAB7A	0.00163313	-0.21054	0.564	0.66	1	NS
CRTC3	0.00163724	-0.267565	0.075	0.089	1	NS
MOB1B	0.00163926	0.0986892	0.101	0.101	1	NS
LEPROT	0.00164181	-0.271104	0.239	0.311	1	NS
RPL4	0.00164545	-0.234703	0.921	0.969	1	NS
C16orf87	0.00165827	-0.308165	0.083	0.1	1	NS
RAB20	0.00167284	0.292662	0.305	0.245	1	NS
COX10	0.00168093	-0.232898	0.033	0.038	1	NS
RABGGTB	0.00168346	0.229727	0.198	0.175	1	NS
TPM2	0.00168396	-1.98246	0.057	0.126	1	NS
SYTL2	0.00168818	-1.29609	0.004	0.012	1	NS
RNF167	0.00169672	-0.445269	0.152	0.204	1	NS
CASP1	0.00170522	0.0320949	0.313	0.319	1	NS
HMGN2	0.00171555	-0.221759	0.73	0.8	1	NS
FAM129C	0.00173118	-1.39654	0.02	0.063	1	NS
DTD1	0.00173793	-0.368225	0.107	0.136	1	NS
RBM48	0.00174346	-1.09208	0.022	0.045	1	NS
TUBE1	0.00175392	0.207871	0.02	0.016	1	NS
RNF19A	0.00176331	-0.172347	0.11	0.126	1	NS
KCTD10	0.00177845	-0.0645976	0.045	0.045	1	NS
R3HDM2	0.00178252	-0.462102	0.061	0.084	1	NS
NFKBIB	0.00179762	-0.183883	0.121	0.139	1	NS
TTPAL	0.00180054	-0.39089	0.025	0.032	1	NS
DDT	0.00180743	9.87656842266205e-06	0.322	0.354	1	NS
SNCG	0.00180952	-2.18918	0.004	0.019	1	NS
IQSEC1	0.00182017	0.347438	0.108	0.091	1	NS
TCEB1	0.00182969	0.166145	0.423	0.429	1	NS
NFAT5	0.00183101	-0.337512	0.139	0.165	1	NS
EIF4E2	0.00184313	-0.325322	0.229	0.281	1	NS
ASCC3	0.00184348	-0.341718	0.104	0.136	1	NS
DDX21	0.00186233	0.127584	0.342	0.347	1	NS
CD40	0.00186539	-0.00761062	0.234	0.228	1	NS
GPR180	0.00186686	-0.0649296	0.045	0.048	1	NS
TMEM50A	0.00187357	-0.00840067	0.549	0.63	1	NS
RPL9	0.00188073	-0.140596	0.992	0.998	1	NS
MSL3	0.001897	-0.0528412	0.141	0.154	1	NS
CBWD1	0.00191502	-0.789491	0.056	0.105	1	NS
TLR8	0.00192467	-0.0628115	0.052	0.054	1	NS
NRG1	0.00193371	0.987701	0.021	0.013	1	NS
PARP1	0.00193553	-0.291153	0.248	0.301	1	NS
PJA2	0.00197736	-0.237776	0.16	0.197	1	NS
OSCAR	0.00197862	0.159177	0.16	0.142	1	NS
FAM133B	0.00199296	-0.810983	0.258	0.349	1	NS
CDC40	0.00199551	-0.243867	0.15	0.183	1	NS
FAM215B	0.00201468	-0.488737	0.022	0.032	1	NS
USP36	0.00203364	-0.280151	0.16	0.172	1	NS
BTN2A1	0.00204336	-0.247031	0.07	0.085	1	NS
JMJD6	0.00205687	-0.396291	0.141	0.189	1	NS
CYP51A1	0.00206023	-0.281142	0.039	0.043	1	NS
C8orf76	0.00206227	-0.284865	0.054	0.064	1	NS
PTK7	0.00206477	-2.89084	0.003	0.021	1	NS
HIST1H2BC	0.00208322	-0.736665	0.027	0.038	1	NS
COMMD5	0.00208552	-0.155754	0.137	0.167	1	NS
MPZL3	0.00209243	-1.16681	0.012	0.028	1	NS
ANAPC15	0.00210643	-0.105919	0.132	0.147	1	NS
PAAF1	0.00210825	-0.820359	0.036	0.064	1	NS
R3HCC1	0.00211369	-0.488737	0.067	0.095	1	NS
TNFSF18	0.00211653	-0.716148	0.015	0.016	1	NS
ZNF800	0.00211881	-0.25094	0.138	0.173	1	NS
TDRD7	0.00211936	0.0231617	0.031	0.032	1	NS
LY86	0.00212301	-0.0519229	0.355	0.369	1	NS
ERRFI1	0.00212347	-0.421338	0.07	0.098	1	NS
C19orf52	0.00212854	-0.578235	0.051	0.076	1	NS
GLUL	0.0021423	0.502872	0.831	0.759	1	NS
LIPE-AS1	0.00214514	-0.0433262	0.026	0.026	1	NS
CHAF1A	0.00215279	-1.12955	0.059	0.11	1	NS
FAM134A	0.00216087	-0.447397	0.069	0.092	1	NS
CCM2	0.00216993	-0.0691984	0.114	0.129	1	NS
SRGAP2B	0.00218292	0.28887	0.084	0.067	1	NS
KLHL28	0.00219625	-0.0538003	0.059	0.063	1	NS
TNFRSF12A	0.00220567	-0.53647	0.088	0.106	1	NS
TNFAIP8	0.00220862	-0.319325	0.203	0.254	1	NS
IGFBP7	0.0022093	-1.30842	0.135	0.176	1	NS
AMZ2	0.00221342	-0.372387	0.143	0.189	1	NS
PIGC	0.00223468	-0.1919	0.101	0.12	1	NS
CASP3	0.0022373	-0.41297	0.08	0.104	1	NS
ZNF592	0.002242	0.191506	0.055	0.048	1	NS
HNRNPC	0.00224882	-0.225291	0.611	0.744	1	NS
CREB5	0.00225349	0.240219	0.143	0.136	1	NS
SNRNP35	0.00226907	-0.423782	0.064	0.085	1	NS
PRADC1	0.00226911	-0.388626	0.069	0.087	1	NS
DPM2	0.00229531	0.0893388	0.145	0.143	1	NS
TLE4	0.002305	-0.146212	0.119	0.128	1	NS
SNUPN	0.0023295	-0.552463	0.062	0.088	1	NS
SOCS1	0.00235755	-0.352641	0.208	0.245	1	NS
AC006129.2	0.00236961	-1.61802	0.013	0.039	1	NS
WBP5	0.00237152	-0.243907	0.109	0.135	1	NS
UQCRH	0.00237331	0.0800864	0.73	0.774	1	NS
SLC15A3	0.0023868	0.111907	0.22	0.213	1	NS
MAPK3	0.00240587	-0.555335	0.051	0.079	1	NS
LINC01588	0.0024079	-0.340639	0.033	0.041	1	NS
ABI1	0.00242299	0.0277841	0.239	0.25	1	NS
HERC1	0.00242302	-0.0640219	0.123	0.133	1	NS
PATL2	0.00243587	-0.0341714	0.028	0.03	1	NS
PSTPIP2	0.00245809	0.402161	0.15	0.119	1	NS
FAM96A	0.00246951	0.184492	0.472	0.47	1	NS
UBE2K	0.00247274	-0.127229	0.199	0.223	1	NS
G3BP1	0.00248701	-0.185017	0.235	0.287	1	NS
EFCAB14	0.00248763	0.159464	0.162	0.158	1	NS
GPX7	0.00249131	-1.38068	0.035	0.093	1	NS
SHTN1	0.00249266	-0.200812	0.196	0.23	1	NS
COPZ1	0.00249844	-0.600992	0.216	0.314	1	NS
SRD5A1	0.00254113	0.0744482	0.089	0.085	1	NS
COMTD1	0.00255033	-0.0628115	0.101	0.102	1	NS
CAPN2	0.00255979	0.189793	0.189	0.188	1	NS
BIN1	0.00256009	-0.518485	0.139	0.192	1	NS
CTSF	0.00256502	-0.234316	0.064	0.073	1	NS
LINC01003	0.00257588	-0.379803	0.022	0.029	1	NS
G3BP2	0.00257589	-0.436785	0.196	0.245	1	NS
CSRP2	0.00258012	-1.34064	0.016	0.032	1	NS
USP40	0.0026058	0.0962252	0.034	0.032	1	NS
APOBEC3C	0.00260959	-0.268611	0.116	0.138	1	NS
SCARB1	0.0026134	-0.144604	0.107	0.122	1	NS
SMAGP	0.00261827	-0.738716	0.015	0.025	1	NS
STK32C	0.0026228	-0.0736998	0.055	0.057	1	NS
SEL1L3	0.00262832	-0.494428	0.066	0.103	1	NS
ABHD12	0.00266054	-0.272665	0.266	0.329	1	NS
MAPK1	0.00266135	-0.0550841	0.145	0.163	1	NS
MAT2B	0.00266602	-0.181414	0.18	0.2	1	NS
APOL3	0.00266869	0.251396	0.145	0.125	1	NS
POLR2G	0.00266986	-0.362205	0.216	0.279	1	NS
NARF	0.00267312	-0.125317	0.149	0.182	1	NS
LUC7L	0.00267994	-0.267861	0.108	0.139	1	NS
KIAA0513	0.00268523	0.316006	0.057	0.045	1	NS
ANGEL1	0.00268661	0.774297	0.049	0.029	1	NS
IRGQ	0.00270266	-0.186175	0.031	0.034	1	NS
CLEC2B	0.00272068	-0.107993	0.411	0.491	1	NS
MRPL37	0.00272698	-0.325389	0.14	0.166	1	NS
SLC29A1	0.00273085	-0.156162	0.126	0.142	1	NS
TIMP3	0.00273169	-0.470963	0.039	0.063	1	NS
STYXL1	0.00273473	-0.0674947	0.088	0.095	1	NS
SLC1A4	0.00273951	-0.575246	0.067	0.092	1	NS
PDCD1LG2	0.00274195	0.20516	0.08	0.071	1	NS
MKLN1	0.0027531	0.119162	0.109	0.113	1	NS
RFWD2	0.00279386	0.100842	0.112	0.114	1	NS
TMED10	0.00279457	-0.0556094	0.526	0.585	1	NS
UBE2G1	0.00280098	-0.0148061	0.126	0.129	1	NS
UBE2R2	0.00281198	-0.237929	0.187	0.231	1	NS
IRAK2	0.00281522	0.28144	0.085	0.066	1	NS
OTUB1	0.00282155	-0.309947	0.246	0.3	1	NS
PDE4DIP	0.00282861	0.306179	0.267	0.231	1	NS
CSGALNACT1	0.00284349	-1.33673	0.008	0.021	1	NS
UBAP2	0.00284957	-0.238041	0.066	0.077	1	NS
RILPL2	0.00287821	0.65209	0.415	0.33	1	NS
FAM120A	0.00287873	0.293338	0.212	0.202	1	NS
HLA-DQB2	0.00288006	-0.95067	0.166	0.193	1	NS
ASIP	0.002885	-1.3419	0.013	0.031	1	NS
ATP1A1	0.00291234	-0.0133435	0.334	0.351	1	NS
MARCKS	0.00291447	0.112597	0.57	0.541	1	NS
ZNF131	0.00294003	-0.437105	0.09	0.122	1	NS
CD2AP	0.00294226	-0.533634	0.113	0.159	1	NS
COPS2	0.00295487	-0.0844335	0.171	0.183	1	NS
CCT5	0.00297542	-0.492231	0.244	0.339	1	NS
MMAB	0.00298419	0.30877	0.06	0.047	1	NS
DHRSX	0.00298906	0.174835	0.148	0.133	1	NS
TSG101	0.00300034	-0.351234	0.143	0.186	1	NS
DPEP2	0.00300148	-0.23748	0.082	0.101	1	NS
C6orf62	0.00300607	0.187079	0.326	0.331	1	NS
ARFGAP3	0.00302074	-0.051932	0.187	0.204	1	NS
PRRC2C	0.00302705	-0.339137	0.474	0.641	1	NS
ZDHHC3	0.00302801	0.142448	0.124	0.116	1	NS
DCTN2	0.00302856	-0.521671	0.196	0.276	1	NS
RAC1	0.00303984	-0.136468	0.89	0.916	1	NS
NAGPA	0.00304272	-0.431931	0.098	0.134	1	NS
FAM20C	0.00304328	0.767024	0.093	0.06	1	NS
EIF2AK4	0.00304933	-0.0828987	0.159	0.172	1	NS
OSBPL3	0.00305157	0.0479296	0.083	0.085	1	NS
ADK	0.0030669	-0.312515	0.107	0.132	1	NS
XPR1	0.00307925	0.0367242	0.04	0.038	1	NS
TIMM13	0.00308657	-0.0760999	0.297	0.325	1	NS
EIF3L	0.00308839	-0.392898	0.463	0.595	1	NS
CLEC7A	0.00309174	0.329663	0.496	0.423	1	NS
FAM49B	0.00309525	0.23565	0.623	0.617	1	NS
C7orf55	0.0030961	-0.192344	0.056	0.064	1	NS
ELMSAN1	0.00309907	-0.372413	0.094	0.127	1	NS
FASTKD2	0.00310173	-0.73336	0.038	0.064	1	NS
MPHOSPH6	0.00310907	-0.0024224	0.111	0.123	1	NS
CYC1	0.00311046	-0.0598472	0.339	0.37	1	NS
CD300LB	0.00312072	-0.138795	0.048	0.054	1	NS
RAVER1	0.00316059	-0.344347	0.017	0.022	1	NS
MTERF4	0.00316197	-0.540576	0.067	0.093	1	NS
MTCH2	0.00317767	0.082259	0.247	0.252	1	NS
BEX4	0.00319386	-0.0857726	0.223	0.241	1	NS
RREB1	0.00319613	0.146101	0.113	0.105	1	NS
KLF13	0.00321089	0.0734539	0.076	0.08	1	NS
CETN2	0.00322199	-0.568591	0.051	0.071	1	NS
BRK1	0.00322773	-0.1118	0.706	0.759	1	NS
CRY1	0.00324032	-0.323678	0.044	0.054	1	NS
MRPL51	0.00324096	-0.161525	0.32	0.363	1	NS
METTL17	0.00324881	-0.168404	0.084	0.096	1	NS
EXOSC8	0.00326415	-0.454386	0.094	0.126	1	NS
AUH	0.00327083	-0.112174	0.03	0.033	1	NS
PRELID3B	0.00327245	-0.142386	0.142	0.162	1	NS
NOTCH1	0.00328899	-0.069512	0.045	0.049	1	NS
SPARCL1	0.00330856	-2.40404	0.022	0.052	1	NS
LRG1	0.0033247	-0.420566	0.022	0.027	1	NS
CBX6	0.00334342	-0.24081	0.079	0.092	1	NS
PHF20L1	0.00337507	-0.194392	0.175	0.206	1	NS
UBR5	0.00338369	-0.441816	0.09	0.128	1	NS
USO1	0.00339508	-0.399544	0.151	0.2	1	NS
HRH2	0.00342903	0.0167273	0.077	0.079	1	NS
FTSJ2	0.00343439	-0.472707	0.07	0.099	1	NS
WDR74	0.00343625	-0.563642	0.102	0.16	1	NS
ACAD8	0.00343989	0.370087	0.045	0.033	1	NS
BLVRA	0.00346214	0.408363	0.292	0.246	1	NS
PTPN6	0.00347404	-0.487351	0.296	0.367	1	NS
EIF2AK2	0.00348363	0.253544	0.266	0.249	1	NS
MRPS12	0.00348763	-0.130795	0.202	0.213	1	NS
NF2	0.00348793	-0.330672	0.044	0.056	1	NS
CA2	0.00349432	0.28982	0.096	0.097	1	NS
PLP2	0.00349436	-0.553788	0.338	0.424	1	NS
RASA4	0.00349693	-0.159032	0.075	0.083	1	NS
PSEN1	0.00349812	0.169687	0.144	0.141	1	NS
SLC38A2	0.00351106	0.326552	0.323	0.294	1	NS
MBOAT7	0.00352864	-0.0551865	0.126	0.134	1	NS
ZNF557	0.00355105	-0.460723	0.021	0.03	1	NS
LRRC26	0.00355133	-1.57561	0.031	0.08	1	NS
NDUFA9	0.00355671	-0.678115	0.081	0.136	1	NS
GLTSCR2	0.0035651	-0.362787	0.44	0.565	1	NS
LILRA2	0.00356997	-0.334352	0.128	0.158	1	NS
NDUFC1	0.0035874	-0.0017137	0.27	0.28	1	NS
CLIC3	0.00358974	-1.4773	0.053	0.115	1	NS
ITK	0.00359026	-0.720063	0.009	0.014	1	NS
NHSL2	0.00359919	0.619787	0.057	0.037	1	NS
LINC00662	0.00360088	-0.696333	0.034	0.054	1	NS
SARS	0.00360341	-0.843677	0.12	0.21	1	NS
MALT1	0.00360944	-0.355214	0.119	0.139	1	NS
SKAP1	0.00361009	-0.757924	0.015	0.026	1	NS
CYBB	0.00361271	0.0780852	0.638	0.646	1	NS
INSIG1	0.00362696	0.801254	0.395	0.294	1	NS
SLC16A6	0.0036381	0.176078	0.047	0.041	1	NS
CD33	0.00365046	-0.0791337	0.183	0.192	1	NS
C10orf54	0.00368308	-0.176065	0.383	0.404	1	NS
VMO1	0.00369049	1.18385	0.228	0.123	1	NS
MON2	0.00369764	-0.199231	0.08	0.094	1	NS
WASF2	0.00370201	-0.159789	0.383	0.443	1	NS
RPS3	0.00371805	-0.180669	0.999	1	1	NS
TECR	0.00373142	-0.534425	0.238	0.334	1	NS
TBCC	0.00374967	-0.879322	0.047	0.088	1	NS
UPF3A	0.00376988	-0.584813	0.121	0.172	1	NS
IREB2	0.00377235	-0.0632832	0.105	0.115	1	NS
PPP6R3	0.0037871	-0.0463792	0.086	0.089	1	NS
TVP23A	0.0037921	-0.525732	0.056	0.077	1	NS
GOSR1	0.00381604	-0.400269	0.098	0.137	1	NS
NUDT8	0.0038196	-0.563699	0.028	0.036	1	NS
MFNG	0.0038382	-0.267895	0.113	0.137	1	NS
CLK1	0.00384474	-0.147985	0.326	0.355	1	NS
NDUFS7	0.00384794	0.0657627	0.42	0.433	1	NS
UBE2L6	0.00388747	-0.0903182	0.453	0.516	1	NS
FAM228B	0.00392105	-0.282286	0.037	0.045	1	NS
MRPS14	0.00392282	-0.274958	0.123	0.152	1	NS
DENND3	0.00392937	0.909457	0.126	0.07	1	NS
FOSB	0.00393339	0.115963	0.758	0.686	1	NS
ASL	0.00395864	-0.0549389	0.094	0.102	1	NS
VCP	0.00396861	-0.324166	0.309	0.391	1	NS
ATP6V1E1	0.00398531	-0.532265	0.187	0.267	1	NS
OSBPL11	0.00399059	-0.15069	0.081	0.095	1	NS
ETS2	0.00399958	0.461369	0.336	0.29	1	NS
BORCS7	0.00401547	-0.311391	0.093	0.111	1	NS
MILR1	0.00402984	-0.0897478	0.154	0.177	1	NS
PIP4K2A	0.00403019	-0.23635	0.09	0.103	1	NS
MCL1	0.00406675	0.0853201	0.824	0.823	1	NS
MMP9	0.004087	1.77647	0.214	0.106	1	NS
TMEM115	0.00409408	-0.778244	0.068	0.118	1	NS
PQLC3	0.00411521	0.186611	0.239	0.225	1	NS
KANSL1-AS1	0.00412292	-1.15616	0.049	0.102	1	NS
ARHGAP31	0.00412857	-0.314105	0.112	0.135	1	NS
FAM117B	0.00415847	-0.424607	0.029	0.036	1	NS
TAGLN	0.00416517	-1.49466	0.071	0.106	1	NS
AFF4	0.00417948	0.0473944	0.263	0.282	1	NS
ITCH	0.00418278	-0.288439	0.081	0.099	1	NS
FAM91A1	0.00421805	0.331442	0.116	0.105	1	NS
AP2M1	0.00422876	-0.387621	0.422	0.557	1	NS
BCL2L1	0.00423353	-0.638484	0.11	0.171	1	NS
CCNL1	0.00423982	-0.13886	0.538	0.579	1	NS
MTIF2	0.00424036	-0.363846	0.076	0.101	1	NS
ZNF43	0.00426411	-0.315406	0.022	0.027	1	NS
GNS	0.00426638	0.642846	0.32	0.249	1	NS
CES1	0.00427126	-1.2888	0.028	0.04	1	NS
ZNF720	0.00427302	-0.0350193	0.053	0.052	1	NS
PHEX	0.00428486	-1.72752	0.01	0.033	1	NS
MTUS1	0.00428706	-0.810665	0.021	0.034	1	NS
PPIE	0.00432702	-0.307063	0.096	0.12	1	NS
CFAP36	0.00435357	-0.671601	0.056	0.085	1	NS
OMA1	0.00436955	-0.25576	0.047	0.056	1	NS
BHLHE41	0.00437343	-0.785938	0.097	0.155	1	NS
ARHGAP9	0.00439165	-0.690734	0.117	0.177	1	NS
USP3	0.0044008	-0.0747426	0.151	0.175	1	NS
CLEC2D	0.00440627	-0.81336	0.039	0.064	1	NS
SEPT7	0.0044214	-0.353269	0.369	0.482	1	NS
CDK5RAP2	0.00443241	-0.25494	0.053	0.06	1	NS
LMAN1	0.00443552	-0.154753	0.229	0.257	1	NS
CCDC109B	0.0044391	0.422518	0.299	0.239	1	NS
INTS8	0.00447293	-0.379113	0.034	0.043	1	NS
ZNF267	0.00447595	-0.547531	0.181	0.23	1	NS
RNF111	0.0044776	0.294165	0.089	0.074	1	NS
CBLL1	0.004486	-0.476563	0.05	0.066	1	NS
LGALS8	0.0044886	-0.117289	0.114	0.133	1	NS
LIMS1	0.00450686	0.200886	0.503	0.518	1	NS
MSR1	0.00450708	0.223595	0.393	0.37	1	NS
BAG2	0.00451574	-0.322727	0.019	0.022	1	NS
PSMC4	0.00452086	-0.660373	0.185	0.275	1	NS
FAM214A	0.00452301	-0.415364	0.047	0.062	1	NS
YTHDC1	0.00453564	-0.102104	0.176	0.213	1	NS
GNL3L	0.00453575	-0.720063	0.029	0.047	1	NS
B4GALT3	0.00454233	-0.470741	0.09	0.122	1	NS
NUAK2	0.00454684	-0.445669	0.039	0.048	1	NS
EGFR	0.00457839	-2.67636	0.003	0.022	1	NS
SUMO1	0.0046283	0.074408	0.393	0.404	1	NS
CXorf40A	0.00463664	-0.887727	0.045	0.077	1	NS
SLC9A3R1	0.00465355	-1.01056	0.124	0.203	1	NS
EIF5B	0.00467103	-0.364428	0.231	0.313	1	NS
BSCL2	0.00468048	-0.0896414	0.049	0.05	1	NS
RPLP1	0.0046888	0.0107384	1	1	1	NS
LSM4	0.00468897	0.0715068	0.351	0.357	1	NS
SLC4A7	0.00468936	0.246655	0.187	0.178	1	NS
KIF13A	0.00472485	0.0885716	0.039	0.036	1	NS
PIK3AP1	0.00473086	0.206198	0.203	0.195	1	NS
MCTS1	0.00474159	-0.107449	0.223	0.255	1	NS
SLC40A1	0.00475373	-1.07155	0.127	0.195	1	NS
CALU	0.00476379	-0.104288	0.173	0.195	1	NS
MORC3	0.00476886	-0.608432	0.104	0.161	1	NS
DDX24	0.00479441	-0.263622	0.315	0.382	1	NS
NDUFS2	0.00479811	-0.442526	0.191	0.265	1	NS
ATG4C	0.0048206	-0.638003	0.076	0.122	1	NS
GSTM2	0.00482568	-0.336734	0.021	0.026	1	NS
ANKRD10	0.00483035	1.0165	0.275	0.198	1	NS
SEPP1	0.00486603	-0.424158	0.2	0.189	1	NS
ST13	0.0048765	-0.221593	0.466	0.562	1	NS
VDAC3	0.00487993	-0.519867	0.198	0.276	1	NS
SEPW1	0.00488946	-0.140369	0.456	0.518	1	NS
CLDN1	0.00490348	-0.31301	0.089	0.114	1	NS
KLF10	0.00491692	0.0694831	0.269	0.261	1	NS
RPS15	0.00497206	0.00131059	0.999	0.999	1	NS
MS4A6A	0.00498775	-0.234175	0.78	0.775	1	NS
ARFGAP2	0.00499809	-0.592573	0.101	0.147	1	NS
ING1	0.00501396	-0.168696	0.06	0.077	1	NS
WAC-AS1	0.00503912	-0.351827	0.09	0.114	1	NS
ARHGEF40	0.00504505	0.300764	0.085	0.069	1	NS
TREM1	0.00506361	0.518149	0.203	0.15	1	NS
MMP7	0.00506534	0.72724	0.028	0.018	1	NS
GET4	0.00506714	-0.0708173	0.068	0.071	1	NS
B3GNTL1	0.00507627	-0.00331048	0.044	0.043	1	NS
FAM136A	0.00507925	0.0512377	0.155	0.153	1	NS
SDF4	0.00512995	-0.0413961	0.331	0.342	1	NS
TMEM134	0.005137	-0.200031	0.201	0.219	1	NS
NOM1	0.00513815	0.189335	0.062	0.054	1	NS
LAMTOR2	0.005139	-0.0342615	0.452	0.51	1	NS
TOR3A	0.00514845	-0.420566	0.205	0.264	1	NS
HNRNPF	0.00515612	-0.419208	0.418	0.55	1	NS
HIF1A-AS2	0.00515923	0.266844	0.04	0.033	1	NS
CLU	0.00516109	-1.22284	0.027	0.08	1	NS
KDM7A	0.00516867	-0.153015	0.101	0.122	1	NS
MIR3945HG	0.00517309	1.14353	0.087	0.039	1	NS
ARL13B	0.00517598	-0.308916	0.051	0.061	1	NS
WHSC1L1	0.0051769	-0.39334	0.18	0.231	1	NS
RP11-467L13.7	0.00520621	-0.508233	0.048	0.055	1	NS
STK10	0.00524473	-0.0779999	0.116	0.133	1	NS
PRPF6	0.00525257	-0.316017	0.156	0.2	1	NS
DOK3	0.0052596	0.245566	0.127	0.114	1	NS
TUBA1C	0.00528998	-0.298189	0.304	0.348	1	NS
ATP6V0B	0.00531456	0.0850631	0.844	0.882	1	NS
PIN1	0.00532006	-0.0942367	0.247	0.264	1	NS
PSTPIP1	0.00533688	-0.365679	0.111	0.139	1	NS
ADSL	0.00533728	-0.302565	0.151	0.178	1	NS
UPF2	0.00533868	-0.5852	0.13	0.192	1	NS
ILK	0.00534788	-0.341125	0.253	0.311	1	NS
DNAJC5	0.0053581	0.270255	0.098	0.083	1	NS
RYBP	0.00536054	0.248228	0.121	0.108	1	NS
SKIV2L2	0.0053719	-0.488737	0.061	0.084	1	NS
PPT1	0.00538721	-0.137331	0.602	0.651	1	NS
AGPAT2	0.00538736	-0.216278	0.216	0.256	1	NS
CRYAB	0.00539175	-0.530557	0.029	0.042	1	NS
CTC-479C5.12	0.00541981	-0.331196	0.012	0.015	1	NS
LINC00877	0.00544562	-0.0901879	0.044	0.048	1	NS
DNAJA2	0.00544786	-0.223276	0.2	0.239	1	NS
USP38	0.00544978	-0.389884	0.057	0.076	1	NS
RETN	0.00545575	0.349206	0.046	0.035	1	NS
ARHGAP35	0.00547186	-0.377092	0.039	0.05	1	NS
CNIH4	0.00547399	0.525106	0.219	0.169	1	NS
MPC1	0.00547691	0.17645	0.246	0.228	1	NS
ZFAT	0.0054886	-1.12195	0.028	0.057	1	NS
VAMP5	0.00549121	0.79948	0.463	0.393	1	NS
KANSL2	0.00550496	-0.252131	0.049	0.057	1	NS
PTBP2	0.00553474	-0.234981	0.025	0.029	1	NS
DYRK1B	0.00554772	-1.01925	0.018	0.038	1	NS
BORCS8	0.00557685	-0.216933	0.039	0.048	1	NS
CHCHD5	0.00558793	-0.0375072	0.199	0.198	1	NS
KIAA1191	0.00559844	-0.0979474	0.086	0.09	1	NS
GNLY	0.00560567	0.00602738	0.01	0.007	1	NS
RELT	0.00561156	-0.200681	0.15	0.177	1	NS
GNAS	0.00564258	-0.733538	0.583	0.675	1	NS
SCAND1	0.0056509	0.00445781	0.379	0.395	1	NS
SSR2	0.00565248	-0.389574	0.545	0.682	1	NS
OSER1	0.0056586	-0.59731	0.146	0.218	1	NS
UBE3A	0.00567289	-0.431022	0.189	0.254	1	NS
C20orf96	0.00569559	-0.410735	0.024	0.03	1	NS
TSNAX	0.00574284	-0.253521	0.081	0.103	1	NS
OCIAD2	0.00574713	-0.946285	0.069	0.127	1	NS
HAUS4	0.00574839	0.0518311	0.143	0.134	1	NS
MRPL13	0.0057734	-0.214115	0.182	0.214	1	NS
NUDT14	0.00578949	-0.0655259	0.163	0.172	1	NS
DRAM2	0.00580553	0.0778305	0.318	0.326	1	NS
SGMS2	0.00582863	0.889774	0.051	0.028	1	NS
NMRAL1	0.0058339	-0.321359	0.11	0.133	1	NS
PARK7	0.00584769	-0.427454	0.594	0.755	1	NS
PTPN22	0.005851	-0.576555	0.087	0.126	1	NS
AC004951.6	0.00585286	-0.461257	0.021	0.029	1	NS
AC013461.1	0.00585651	-0.0045023	0.085	0.079	1	NS
CMAS	0.00597695	-0.214562	0.095	0.114	1	NS
LAT2	0.00598718	-0.207239	0.289	0.309	1	NS
IFT52	0.00598817	0.152533	0.08	0.074	1	NS
RPL18	0.00599132	-0.0815984	0.995	0.997	1	NS
NDUFA8	0.00602875	-0.307381	0.175	0.219	1	NS
NRM	0.00602934	-0.52747	0.058	0.085	1	NS
EVI5	0.00603464	-0.0416894	0.117	0.124	1	NS
ZFAND3	0.00603633	-0.183072	0.154	0.168	1	NS
PHF14	0.00604093	-0.318812	0.129	0.166	1	NS
PTPRS	0.00604466	-1.48061	0.02	0.061	1	NS
SNX27	0.00605618	0.020735	0.128	0.133	1	NS
IFITM3	0.00605672	0.750165	0.756	0.69	1	NS
ISYNA1	0.00605687	-1.04234	0.025	0.045	1	NS
NEK8	0.00609215	-1.48874	0.018	0.055	1	NS
ANKRD13A	0.00610323	0.374941	0.08	0.067	1	NS
RP11-733O18.1	0.00612087	0.9263	0.028	0.015	1	NS
CD151	0.00613889	-0.532021	0.228	0.306	1	NS
VPS13D	0.00615456	-0.335658	0.062	0.076	1	NS
NDUFS4	0.00619162	-0.263546	0.203	0.248	1	NS
CNN3	0.00622081	-1.99775	0.017	0.05	1	NS
LRRC27	0.00622583	0.535109	0.025	0.017	1	NS
SHD	0.00623143	-1.86725	0.011	0.035	1	NS
HNRNPA1L2	0.00623307	0.372556	0.044	0.035	1	NS
THAP2	0.006239	0.31541	0.154	0.119	1	NS
CFLAR	0.0062417	-0.0618635	0.433	0.455	1	NS
MTIF3	0.00626022	-0.235914	0.176	0.223	1	NS
CIITA	0.00628697	-0.442934	0.168	0.231	1	NS
COX7B	0.00629452	0.247344	0.658	0.68	1	NS
RBFA	0.00629978	-0.238194	0.081	0.09	1	NS
SLCO2B1	0.00631227	-0.321928	0.242	0.268	1	NS
RP11-212I21.2	0.00634763	2.43971	0.152	0.03	1	NS
DOCK4	0.00636413	0.203332	0.169	0.169	1	NS
MMD	0.00636851	0.00577024	0.088	0.092	1	NS
UBE2B	0.00636906	0.200923	0.428	0.421	1	NS
CD2	0.00638823	-1.66406	0.031	0.083	1	NS
TIMM9	0.00641551	-0.136066	0.121	0.138	1	NS
ZNF639	0.00642134	0.241656	0.029	0.025	1	NS
NMT1	0.00642916	-1.35035	0.063	0.157	1	NS
CCSAP	0.00643405	0.0111891	0.056	0.053	1	NS
PERP	0.00643756	-1.77338	0.053	0.098	1	NS
DOK1	0.00647017	-0.540115	0.119	0.166	1	NS
AFTPH	0.00647042	-0.116769	0.118	0.135	1	NS
SNRPD1	0.00647389	-0.100753	0.307	0.327	1	NS
FCGR3B	0.00648826	0.895927	0.055	0.028	1	NS
SAFB	0.00652786	-0.416184	0.133	0.175	1	NS
POLR2C	0.00654911	-0.651873	0.102	0.158	1	NS
BEX2	0.00654945	-0.936196	0.017	0.033	1	NS
GABARAPL1	0.00661571	0.159581	0.244	0.229	1	NS
FPR2	0.00662373	1.85655	0.08	0.023	1	NS
PPM1A	0.00663863	0.119256	0.081	0.076	1	NS
ENPP2	0.00665267	-0.556482	0.059	0.092	1	NS
TOR1A	0.00665658	-0.255538	0.122	0.148	1	NS
UAP1	0.0066834	-0.140073	0.116	0.127	1	NS
CTNNBIP1	0.00668363	-0.0356865	0.15	0.147	1	NS
AGO4	0.00669623	0.323636	0.059	0.047	1	NS
SRPK1	0.00670562	-0.355254	0.079	0.098	1	NS
ATP6V1G1	0.00670682	0.120592	0.764	0.796	1	NS
PLA2G15	0.00671311	-0.578492	0.1	0.164	1	NS
VASH2	0.00671601	-1.31471	0.008	0.021	1	NS
KIAA2026	0.00676835	0.091045	0.098	0.101	1	NS
LCP2	0.00681232	0.21386	0.392	0.36	1	NS
ADGRE5	0.00683915	0.540383	0.288	0.229	1	NS
CLECL1	0.0069211	-0.548955	0.101	0.148	1	NS
HEXIM1	0.00692995	-0.261176	0.149	0.164	1	NS
HMGXB3	0.00697063	-0.325239	0.082	0.106	1	NS
HDAC3	0.00697829	-0.0571096	0.14	0.151	1	NS
ARL4A	0.00698836	-0.0356549	0.285	0.286	1	NS
CMTM6	0.00700012	0.225246	0.624	0.61	1	NS
EIF3M	0.00700187	-0.143133	0.374	0.444	1	NS
GIMAP1	0.00700676	-1.00634	0.069	0.128	1	NS
ANAPC16	0.00701169	-0.191132	0.339	0.368	1	NS
CARD11	0.00701993	-0.930742	0.041	0.075	1	NS
TMEM39A	0.00705358	-0.368443	0.059	0.077	1	NS
NAB1	0.00706503	-0.0665043	0.055	0.056	1	NS
RPAIN	0.00706635	-0.298406	0.161	0.193	1	NS
SVIP	0.00708913	-0.482011	0.073	0.1	1	NS
HRSP12	0.00709127	0.00346805	0.053	0.054	1	NS
SSR3	0.00709723	-0.265773	0.509	0.634	1	NS
AC245100.1	0.00710131	0.639847	0.052	0.035	1	NS
ILVBL	0.00712357	-0.366341	0.082	0.099	1	NS
RIOK2	0.00714857	-0.706642	0.038	0.063	1	NS
PSMD3	0.00715664	-0.524936	0.195	0.27	1	NS
BCL2L11	0.00717348	-0.428196	0.092	0.13	1	NS
PXMP4	0.00717753	-0.660918	0.029	0.043	1	NS
LTBP2	0.00719156	0.236403	0.033	0.023	1	NS
NNMT	0.0072003	-1.98575	0.019	0.052	1	NS
STRN3	0.00723102	-0.206966	0.051	0.058	1	NS
RAB10	0.00725851	0.090249	0.372	0.385	1	NS
SIK2	0.00726721	0.121316	0.048	0.044	1	NS
RASAL3	0.00727094	-0.488737	0.057	0.076	1	NS
ALDOA	0.00727552	-0.263797	0.873	0.912	1	NS
STK17B	0.00729425	-0.098714	0.309	0.326	1	NS
CALCOCO2	0.0073196	-0.0149358	0.202	0.211	1	NS
RARA-AS1	0.00732793	0.833191	0.04	0.023	1	NS
ESD	0.00733992	-0.362736	0.262	0.341	1	NS
C15orf41	0.00734279	-0.995697	0.008	0.015	1	NS
ADCY7	0.00738164	0.0590027	0.153	0.157	1	NS
TP53I11	0.00738592	-0.238759	0.079	0.088	1	NS
COX11	0.00738752	-0.385644	0.067	0.085	1	NS
METTL2A	0.00739967	-0.150569	0.027	0.031	1	NS
BTG1	0.00740159	0.0712414	0.914	0.876	1	NS
SELK	0.00743544	0.146024	0.563	0.573	1	NS
ARHGAP18	0.00746522	-0.253572	0.368	0.431	1	NS
PIGN	0.00748215	0.0473156	0.037	0.034	1	NS
C3orf17	0.00749847	-0.308656	0.072	0.092	1	NS
UBE2W	0.00751413	-0.0526382	0.102	0.114	1	NS
PLCG1	0.00753179	-1.04128	0.006	0.013	1	NS
DRAP1	0.00753463	0.0261602	0.571	0.589	1	NS
CCNY	0.007567	0.142337	0.103	0.105	1	NS
ANKHD1	0.00761241	-0.0843471	0.036	0.04	1	NS
TMEM189	0.00761699	0.205636	0.072	0.064	1	NS
MNT	0.00762998	-0.0543345	0.041	0.042	1	NS
RP11-488L18.10	0.00766257	0.848298	0.039	0.022	1	NS
CX3CR1	0.00769553	-1.31916	0.076	0.136	1	NS
ATG4D	0.00771756	-0.782469	0.038	0.063	1	NS
TM9SF1	0.00772296	-0.239123	0.045	0.051	1	NS
SMARCD2	0.00772397	-0.349334	0.061	0.079	1	NS
MCCC1	0.00775976	-0.7211	0.042	0.07	1	NS
BTLA	0.00776308	-0.903775	0.017	0.032	1	NS
C14orf169	0.00780223	-0.857971	0.02	0.035	1	NS
RP11-166O4.6	0.0078311	0.381202	0.022	0.017	1	NS
TMEM237	0.00783417	-0.377706	0.022	0.027	1	NS
LDLR	0.00783625	-0.251046	0.055	0.058	1	NS
CCDC186	0.00784501	-0.905086	0.099	0.157	1	NS
PDE12	0.00787571	-0.246536	0.045	0.054	1	NS
MDH2	0.00788423	-0.25318	0.364	0.442	1	NS
C9orf66	0.00796028	0.369244	0.012	0.009	1	NS
LRIF1	0.00796982	-0.3573	0.118	0.149	1	NS
[truncated: 9,768 more rows]

## Sheet: TNBC
	p_val	avg_log2FC	pct.1	pct.2	p_val_adj	significant	gene
RPS29	1.00046662754088e-112	-0.283062	0.978	0.929	1.53541613328699e-108	Downregulated	RPS29
CYBA	4.69033140596702e-100	0.726994	0.993	0.926	7.19825160873758e-96	Upregulated	CYBA
RPS27	1.98525166981285e-98	-0.38739	0.998	0.997	3.04676573766178e-94	Downregulated	RPS27
FTH1	7.087300373507e-86	0.265893	1	1	1.08768798832212e-81	Upregulated	FTH1
YBX1	1.94229673171638e-81	0.37807	0.991	0.942	2.98084279416512e-77	Upregulated	YBX1
AC090498.1	9.48746409094433e-77	-1.28235	0.33	0.645	1.45604111403723e-72	Downregulated	AC090498.1
BTG2	1.04362555013777e-65	-0.503149	0.507	0.504	1.60165213179644e-61	Downregulated	BTG2
RPL41	1.54471014402089e-64	-0.295289	0.999	0.998	2.37066665802886e-60	Downregulated	RPL41
MGP	1.04885411103364e-54	1.04696	0.474	0.262	1.60967640420332e-50	Upregulated	MGP
RPL36	1.02205927429193e-53	-0.447402	0.987	0.999	1.56855436825582e-49	Downregulated	RPL36
POFUT2	2.7702110494738e-52	-0.306101	0.025	0.03	4.25144289762744e-48	Downregulated	POFUT2
MT-ATP6	8.63191093011916e-52	0.46255	0.999	0.996	1.32473937044539e-47	Upregulated	MT-ATP6
DDX5	1.13713167923928e-50	-0.35777	0.886	0.869	1.74515598812853e-46	Downregulated	DDX5
S100A10	1.01876550610444e-47	0.0968999	0.931	0.907	1.56349942221848e-43	NS	S100A10
ZNF646	1.35428000885762e-47	-0.638804	0.021	0.031	2.07841352959378e-43	Downregulated	ZNF646
RPS28	1.95868876292063e-47	-0.387302	0.998	0.999	3.00599964445429e-43	Downregulated	RPS28
RPL31	3.58853265542953e-44	0.0727852	0.945	0.922	5.5073210662877e-40	NS	RPL31
TYMP	1.9158816854494e-41	0.825352	0.967	0.869	2.9403036226592e-37	Upregulated	TYMP
S100A6	1.35272361407878e-39	0.330211	0.949	0.927	2.0760249305267e-35	Upregulated	S100A6
RPL37	3.54117129670735e-39	-0.133507	0.992	0.999	5.43463558905677e-35	Downregulated	RPL37
MYL6	6.95963678736407e-39	0.124829	0.992	0.993	1.06809545775676e-34	Upregulated	MYL6
S100A11	9.87098555410978e-39	-0.21625	0.984	0.982	1.51490015298923e-34	Downregulated	S100A11
TMSB10	2.01837470984047e-38	0.141405	1	1	3.09759966719217e-34	Upregulated	TMSB10
SPP1	2.23000566534923e-38	2.59318	0.356	0.256	3.42238969461146e-34	Upregulated	SPP1
CTD-3252C9.4	1.40407858865375e-37	-0.799333	0.207	0.207	2.1548394100069e-33	Downregulated	CTD-3252C9.4
SLC11A1	2.43143691098059e-36	0.639656	0.373	0.246	3.73152622728191e-32	Upregulated	SLC11A1
RPL34	2.67645357097372e-36	-0.18928	0.999	0.999	4.10755329537337e-32	Downregulated	RPL34
IGKC	6.36821759652071e-36	3.5814	0.458	0.15	9.77330354538034e-32	Upregulated	IGKC
RPL21	6.67149516868948e-36	0.148798	0.992	0.987	1.02387436353878e-31	Upregulated	RPL21
RPL38	1.38694878174022e-35	0.168194	0.942	0.885	2.12855029533671e-31	Upregulated	RPL38
HLA-DRB5	2.61275627132833e-34	-1.04922	0.965	0.945	4.00979704960758e-30	Downregulated	HLA-DRB5
CEBPB	2.65305111949217e-34	1.28817	0.468	0.292	4.07163755308463e-30	Upregulated	CEBPB
MT-CO2	1.20642626638954e-33	-0.044906	0.999	0.999	1.85150239102802e-29	NS	MT-CO2
EGR1	4.18729830238507e-33	-0.0162023	0.404	0.384	6.42624670467036e-29	NS	EGR1
ISG15	5.92573505591451e-33	2.70681	0.804	0.566	9.094225590312e-29	Upregulated	ISG15
RP3-460G2.2	3.0629457885617e-32	0.683124	0.021	0.011	4.70070290170564e-28	Upregulated	RP3-460G2.2
VIM	4.58768324791602e-32	-0.357403	0.993	0.953	7.04071748057672e-28	Downregulated	VIM
TRA2B	7.88763029522678e-32	-0.465551	0.377	0.426	1.21051462140845e-27	Downregulated	TRA2B
SLC40A1	4.13522684068937e-31	-1.31124	0.08	0.161	6.34633263240598e-27	Downregulated	SLC40A1
CD83	2.92676260204369e-30	-0.4008	0.68	0.654	4.49170256535646e-26	Downregulated	CD83
DNAJB1	1.13295067124591e-29	-1.06963	0.361	0.465	1.7387393951611e-25	Downregulated	DNAJB1
RPL36A	1.40058154332898e-29	-0.034813	0.62	0.62	2.14947249454699e-25	NS	RPL36A
ACSL1	2.83401998948038e-29	1.9068	0.39	0.155	4.34937047785554e-25	Upregulated	ACSL1
PRELID1	3.56045178629332e-29	0.459964	0.821	0.741	5.46422535642436e-25	Upregulated	PRELID1
EIF1	4.28751715295129e-29	-0.19698	0.989	0.992	6.58005257463434e-25	Downregulated	EIF1
KLF6	1.16373832275332e-28	-0.433343	0.867	0.859	1.78598920392951e-24	Downregulated	KLF6
RPL39	2.23791502729068e-28	-0.118978	0.998	1	3.43452819238301e-24	Downregulated	RPL39
CIRBP	5.04565238040607e-28	-0.296224	0.702	0.74	7.7435627082092e-24	Downregulated	CIRBP
LYZ	1.75298945319119e-27	1.80779	0.937	0.761	2.69031291381252e-23	Upregulated	LYZ
EGR2	3.09466807123431e-27	-1.50529	0.127	0.198	4.7493870889233e-23	Downregulated	EGR2
P2RY13	3.99136263280861e-27	-1.50762	0.103	0.221	6.12554423257138e-23	Downregulated	P2RY13
MT1X	5.04018523055809e-27	-2.60184	0.218	0.263	7.7351722733375e-23	Downregulated	MT1X
RPL37A	3.26892851163052e-26	0.143568	0.992	0.987	5.01682458679937e-22	Upregulated	RPL37A
TCOF1	4.35307088608913e-26	-1.40091	0.104	0.123	6.68065788888099e-22	Downregulated	TCOF1
FOS	4.82862506416016e-26	-0.126748	0.957	0.909	7.4104908859666e-22	Downregulated	FOS
POMP	7.32424123192097e-26	0.457706	0.894	0.85	1.12405130186291e-21	Upregulated	POMP
CTSB	7.70267740286227e-26	0.296242	0.955	0.906	1.18212990101727e-21	Upregulated	CTSB
S100A9	7.7458722966465e-26	0.775259	0.601	0.389	1.18875902136634e-21	Upregulated	S100A9
PRRG2	8.64633403487129e-26	-0.840438	0.01	0.018	1.3269528843317e-21	Downregulated	PRRG2
TPM4	3.96987304806462e-25	0.390465	0.722	0.673	6.09256416686477e-21	Upregulated	TPM4
CCL3	4.12078853687484e-25	-0.80407	0.538	0.45	6.32417416754182e-21	Downregulated	CCL3
RPS2	8.29335673717978e-25	0.639368	0.999	0.996	1.27278145845498e-20	Upregulated	RPS2
PHACTR1	1.92869037634511e-24	-0.633795	0.273	0.334	2.95996112057683e-20	Downregulated	PHACTR1
APOBEC3A	2.09390752454805e-24	3.74595	0.373	0.064	3.2135198779239e-20	Upregulated	APOBEC3A
UPP1	2.16367780388736e-24	0.536945	0.422	0.319	3.32059632562592e-20	Upregulated	UPP1
TIMP1	2.17486533346278e-24	1.27473	0.726	0.581	3.33776582726532e-20	Upregulated	TIMP1
MT-ND4	5.36435910370119e-24	0.763782	0.999	0.997	8.23268191645021e-20	Upregulated	MT-ND4
CTSZ	7.40011995884807e-24	0.888962	0.82	0.675	1.13569641008441e-19	Upregulated	CTSZ
IFI6	1.31290185319276e-23	1.52122	0.818	0.633	2.01491047409492e-19	Upregulated	IFI6
RP11-110G21.1	1.56788524067733e-23	-1.33348	0.008	0.019	2.4062334788675e-19	Downregulated	RP11-110G21.1
CCNL1	1.76989984552142e-23	0.074082	0.558	0.487	2.71626529292172e-19	NS	CCNL1
MT1E	2.78017467927612e-23	-2.4446	0.123	0.15	4.26673408028506e-19	Downregulated	MT1E
RPS25	4.73629562583868e-23	-0.176872	0.992	1	7.26879289697462e-19	Downregulated	RPS25
MS4A7	6.61776314868433e-23	-0.694395	0.496	0.579	1.01562811042858e-18	Downregulated	MS4A7
RASGEF1B	7.13736661591212e-23	-0.145292	0.314	0.284	1.09537165454403e-18	Downregulated	RASGEF1B
TYROBP	7.16853573893585e-23	0.257527	0.978	0.922	1.10015517985449e-18	Upregulated	TYROBP
SLC16A10	1.05560523941887e-22	2.65941	0.162	0.036	1.62003736093614e-18	Upregulated	SLC16A10
FABP5	1.15704190128643e-22	0.678574	0.577	0.566	1.77571220590429e-18	Upregulated	FABP5
HSPA8	1.43489479934126e-22	-0.55586	0.826	0.92	2.20213304854903e-18	Downregulated	HSPA8
FOSB	1.71388139360353e-22	0.214272	0.654	0.475	2.63029377476333e-18	Upregulated	FOSB
C4orf48	2.2491254072419e-22	0.101656	0.386	0.387	3.45173276249414e-18	Upregulated	C4orf48
GK	2.41455920259911e-22	0.829772	0.424	0.254	3.70562400822885e-18	Upregulated	GK
CCL3L3	2.55286808957095e-22	-1.33451	0.256	0.292	3.91788665706453e-18	Downregulated	CCL3L3
RPL3	3.60771313614482e-22	-0.309663	0.995	1	5.53675735004145e-18	Downregulated	RPL3
GSTO1	3.61739633007309e-22	0.481746	0.678	0.597	5.55161814776317e-18	Upregulated	GSTO1
SEPP1	4.99038200582387e-22	-0.365244	0.123	0.134	7.6587392643379e-18	Downregulated	SEPP1
SERF2	6.64453524693565e-22	-0.0584178	0.997	0.999	1.01973682434721e-17	NS	SERF2
TXN	7.4797377132378e-22	-0.155747	0.816	0.784	1.14791534685061e-17	Downregulated	TXN
NR4A2	9.6812507615573e-22	0.209502	0.698	0.511	1.4857815543762e-17	Upregulated	NR4A2
IGHG3	1.16613962529316e-21	4.93435	0.176	0.004	1.78967448293742e-17	Upregulated	IGHG3
CD69	1.97897783413988e-21	-0.431203	0.168	0.199	3.03713728205448e-17	Downregulated	CD69
CD2	2.39583587544516e-21	-1.88698	0.04	0.111	3.67688931804569e-17	Downregulated	CD2
SCGB2A2	2.48516933854695e-21	3.58187	0.151	0.013	3.813989383868e-17	Upregulated	SCGB2A2
EVL	3.57920643646766e-21	-0.423542	0.295	0.368	5.49300811804692e-17	Downregulated	EVL
CTSL	6.15457597441775e-21	0.70418	0.604	0.545	9.44542774793893e-17	Upregulated	CTSL
S100A8	7.6599855605225e-21	0.529786	0.414	0.231	1.17557798397339e-16	Upregulated	S100A8
CD3E	9.25911306190477e-21	-1.04108	0.059	0.103	1.42099608161052e-16	Downregulated	CD3E
RAC1	9.66867416924566e-21	-0.393471	0.892	0.912	1.48385142475413e-16	Downregulated	RAC1
FN1	1.42333601944622e-20	1.93724	0.534	0.295	2.18439378904412e-16	Upregulated	FN1
GUK1	1.5591222047741e-20	0.23889	0.803	0.772	2.39278484766682e-16	Upregulated	GUK1
PPP1R15A	1.64671797901713e-20	0.318538	0.731	0.684	2.52721808239759e-16	Upregulated	PPP1R15A
IL32	1.71630659905742e-20	-0.834211	0.182	0.18	2.63401573757342e-16	Downregulated	IL32
RPL35A	2.8201186492989e-20	-0.178399	0.991	0.992	4.32803609107901e-16	Downregulated	RPL35A
THBS1	5.27333152339532e-20	2.67826	0.224	0.065	8.0929818889548e-16	Upregulated	THBS1
HLA-DQB2	5.39287382232453e-20	-4.39596	0.025	0.296	8.27644345512146e-16	Downregulated	HLA-DQB2
TRAC	5.74289281861403e-20	-2.00441	0.028	0.055	8.81361760872696e-16	Downregulated	TRAC
GADD45B	7.65565392581135e-20	0.17417	0.686	0.634	1.17491320799427e-15	Upregulated	GADD45B
HSPA1B	8.46600280173024e-20	-0.764489	0.219	0.331	1.29927744998154e-15	Downregulated	HSPA1B
APOD	8.73370018781193e-20	-4.95378	0.016	0.17	1.3403609678235e-15	Downregulated	APOD
CHCHD10	1.21081893783108e-19	0.00629487	0.686	0.666	1.85824382388936e-15	NS	CHCHD10
EFHD2	1.22464648132704e-19	1.3765	0.506	0.263	1.8794649548926e-15	Upregulated	EFHD2
LINC01215	1.33663040798344e-19	-0.0144673	0.011	0.01	2.05132668713218e-15	NS	LINC01215
CALML5	1.73065278806372e-19	1.9809	0.16	0.039	2.65603283384139e-15	Upregulated	CALML5
SMCHD1	1.80398165588796e-19	0.94301	0.388	0.253	2.76857064729125e-15	Upregulated	SMCHD1
SRSF9	1.8596485121125e-19	0.742401	0.409	0.29	2.85400257153906e-15	Upregulated	SRSF9
ANPEP	2.57183053589178e-19	1.2011	0.248	0.153	3.94698832343311e-15	Upregulated	ANPEP
COTL1	2.63795338883434e-19	-0.0292232	0.883	0.823	4.04846706584406e-15	NS	COTL1
ZFP36L1	4.36169932880694e-19	-0.865468	0.73	0.824	6.69389995992002e-15	Downregulated	ZFP36L1
PSME2	5.03794589263942e-19	0.357423	0.909	0.86	7.73173556143371e-15	Upregulated	PSME2
RPL12	5.53475586381647e-19	-0.277426	1	0.999	8.49418982419914e-15	Downregulated	RPL12
APLP2	5.99625934190411e-19	0.77929	0.615	0.469	9.20245921202024e-15	Upregulated	APLP2
IL1RN	6.30116998694235e-19	1.32493	0.335	0.143	9.67040557896042e-15	Upregulated	IL1RN
RTN4	6.42480513213171e-19	0.0872113	0.711	0.744	9.86014843628254e-15	NS	RTN4
FCER1G	9.23110501796956e-19	0.165335	0.962	0.908	1.41669768710779e-14	Upregulated	FCER1G
CXCL8	1.15361558251789e-18	-0.835948	0.258	0.16	1.7704538344902e-14	Downregulated	CXCL8
GPR34	1.40236181641043e-18	-2.33229	0.069	0.226	2.15220467964508e-14	Downregulated	GPR34
SNX3	1.59630512745567e-18	-0.22229	0.762	0.795	2.44984947910622e-14	Downregulated	SNX3
ANXA2	1.81169764425413e-18	-0.159131	0.89	0.869	2.78041237463681e-14	Downregulated	ANXA2
RPS15A	1.9164983059099e-18	-0.0938621	0.998	1	2.94124995007992e-14	NS	RPS15A
TNFSF13B	2.02116995423658e-18	1.04012	0.816	0.636	3.10188952876688e-14	Upregulated	TNFSF13B
SNX10	2.03617882341963e-18	0.783407	0.508	0.418	3.1249236403021e-14	Upregulated	SNX10
DEK	2.03728386374206e-18	0.372909	0.66	0.583	3.12661954568494e-14	Upregulated	DEK
OAZ1	2.12668713584818e-18	0.194796	0.998	0.994	3.2638267473862e-14	Upregulated	OAZ1
PARP14	2.25598635854415e-18	1.79782	0.583	0.289	3.46226226445771e-14	Upregulated	PARP14
GBP1	3.11745110732428e-18	1.4576	0.652	0.375	4.78435221441057e-14	Upregulated	GBP1
IGF1	3.84381967296516e-18	-1.4254	0.034	0.065	5.89911005209962e-14	Downregulated	IGF1
PTPN1	3.88116061551054e-18	1.03115	0.455	0.267	5.95641719662403e-14	Upregulated	PTPN1
HLA-DRB1	4.24991706645183e-18	-0.509082	0.97	0.946	6.52234772188363e-14	Downregulated	HLA-DRB1
TRBC2	4.54222073938839e-18	-0.901192	0.04	0.053	6.97094616873936e-14	Downregulated	TRBC2
C1QBP	6.4453109670827e-18	0.0924479	0.39	0.392	9.89161874118182e-14	NS	C1QBP
C20orf24	6.81912413749686e-18	-0.100155	0.435	0.451	1.04653098138164e-13	Downregulated	C20orf24
CSTB	7.14379257290427e-18	-0.503225	0.882	0.861	1.09635784616362e-13	Downregulated	CSTB
TACSTD2	7.50411063400944e-18	-0.216829	0.151	0.139	1.15165585900143e-13	Downregulated	TACSTD2
NEU1	1.04816452160285e-17	-0.726949	0.19	0.252	1.6086180913039e-13	Downregulated	NEU1
HSPA1A	1.26769447729189e-17	-0.603768	0.462	0.587	1.94553071429986e-13	Downregulated	HSPA1A
IL4I1	1.38877159525659e-17	1.51238	0.465	0.215	2.13134776724029e-13	Upregulated	IL4I1
HLA-DMB	1.79422312645057e-17	-0.0667376	0.729	0.718	2.75359423216369e-13	NS	HLA-DMB
CD300E	2.32352866212294e-17	3.01523	0.248	0.062	3.56591943776008e-13	Upregulated	CD300E
RARRES1	2.70475386380257e-17	1.92194	0.196	0.06	4.15098575477781e-13	Upregulated	RARRES1
VAMP5	3.17830267613671e-17	1.35183	0.705	0.451	4.87774111706701e-13	Upregulated	VAMP5
C5AR1	3.42702036460695e-17	0.428327	0.381	0.283	5.25944815356229e-13	Upregulated	C5AR1
KLRB1	3.71966727150486e-17	-4.4254	0.004	0.031	5.7085733615785e-13	Downregulated	KLRB1
AREG	3.75167688734827e-17	1.09404	0.48	0.329	5.7576985190134e-13	Upregulated	AREG
RPS21	4.23161470276901e-17	-0.270461	0.982	0.991	6.49425908433961e-13	Downregulated	RPS21
IFI27	4.24035043010025e-17	1.86357	0.571	0.366	6.50766580507486e-13	Upregulated	IFI27
VAMP2	4.85177711420067e-17	-0.556557	0.183	0.221	7.44602233716377e-13	Downregulated	VAMP2
CST3	5.9106543254765e-17	-0.301644	0.992	0.964	9.07108119330879e-13	Downregulated	CST3
MEF2C	1.37084733103191e-16	-0.789739	0.274	0.376	2.10383939893468e-12	Downregulated	MEF2C
GRB2	2.19628455806746e-16	0.170189	0.735	0.683	3.37063791126614e-12	Upregulated	GRB2
RP11-1143G9.4	2.39117757027794e-16	-0.404072	0.226	0.149	3.66974021710556e-12	Downregulated	RP11-1143G9.4
ST3GAL6	3.0567679224138e-16	-1.18643	0.087	0.157	4.69122173052847e-12	Downregulated	ST3GAL6
RPL23A	4.21076482559487e-16	0.149298	0.987	0.972	6.46226077784045e-12	Upregulated	RPL23A
PRMT9	4.63420740613293e-16	0.130533	0.189	0.139	7.11211810619221e-12	Upregulated	PRMT9
SERP1	6.4727006981591e-16	0.0279432	0.881	0.88	9.93365376146477e-12	NS	SERP1
ATP1B3	6.88002305846169e-16	0.962447	0.656	0.486	1.05587713878212e-11	Upregulated	ATP1B3
MT-CO1	7.1189809864423e-16	0.221258	1	1	1.0925500119893e-11	Upregulated	MT-CO1
NENF	7.25110008251622e-16	0.312808	0.292	0.234	1.11282632966376e-11	Upregulated	NENF
IFITM3	7.44482113138185e-16	1.24724	0.854	0.754	1.14255669903317e-11	Upregulated	IFITM3
PFN1	7.94127079915393e-16	-0.209289	0.989	0.984	1.21874682954615e-11	Downregulated	PFN1
ATP13A3	8.72378075511956e-16	1.37443	0.261	0.128	1.3388386324882e-11	Upregulated	ATP13A3
IGHG4	1.07280283847629e-15	2.96176	0.12	0.016	1.64643051620956e-11	Upregulated	IGHG4
PCBP1	1.09520568634504e-15	0.267862	0.666	0.669	1.68081216683374e-11	Upregulated	PCBP1
GLUL	1.11285118409068e-15	0.693945	0.828	0.722	1.70789271222397e-11	Upregulated	GLUL
GNB2	1.11523905370605e-15	-0.10722	0.68	0.712	1.71155737572268e-11	Downregulated	GNB2
RNF149	1.14207093594985e-15	0.129188	0.548	0.526	1.75273626540224e-11	Upregulated	RNF149
ACTR2	1.1879292536217e-15	0.792143	0.679	0.522	1.82311502553323e-11	Upregulated	ACTR2
CCDC109B	1.39414940222244e-15	0.593533	0.349	0.265	2.13960108759077e-11	Upregulated	CCDC109B
LIMS1	1.41610269857979e-15	0.708241	0.581	0.502	2.17329281151041e-11	Upregulated	LIMS1
RPL13A	1.67670814439887e-15	0.722914	0.976	0.912	2.57324398920895e-11	Upregulated	RPL13A
CCL5	2.1189655267115e-15	0.338774	0.28	0.156	3.25197639384414e-11	Upregulated	CCL5
EIF4A2	4.05820237492248e-15	-0.555722	0.368	0.488	6.22812318479354e-11	Downregulated	EIF4A2
TSPO	4.98649964276606e-15	0.124199	0.838	0.814	7.65278100175308e-11	Upregulated	TSPO
VEGFA	5.55514260322445e-15	1.76256	0.304	0.112	8.52547735316856e-11	Upregulated	VEGFA
BAG1	6.15142910238836e-15	0.174545	0.383	0.342	9.44059824343542e-11	Upregulated	BAG1
PMAIP1	6.87245745218939e-15	-0.535112	0.184	0.169	1.05471604518751e-10	Downregulated	PMAIP1
LYSMD2	8.80399358722619e-15	0.267131	0.347	0.283	1.3511488958316e-10	Upregulated	LYSMD2
AQP9	9.54709314990999e-15	1.52613	0.189	0.076	1.46519238571669e-10	Upregulated	AQP9
SH3BGRL3	1.02943083106305e-14	-0.112229	0.987	0.976	1.57986749643246e-10	Downregulated	SH3BGRL3
ACSL3	1.32829565298901e-14	1.06491	0.259	0.168	2.03853533864224e-10	Upregulated	ACSL3
HLA-DQB1	1.37197236186424e-14	-0.810495	0.935	0.913	2.10556598375305e-10	Downregulated	HLA-DQB1
DYNLT1	1.52647573334239e-14	0.732894	0.598	0.49	2.34268230796057e-10	Upregulated	DYNLT1
SLC25A37	1.53657915060505e-14	1.48349	0.314	0.161	2.35818802243357e-10	Upregulated	SLC25A37
MT-ND3	1.54401539550594e-14	-0.31628	0.989	0.994	2.36960042748297e-10	Downregulated	MT-ND3
RNF145	1.946666800233e-14	0.707244	0.25	0.185	2.98754953831759e-10	Upregulated	RNF145
CX3CR1	2.03853800421894e-14	-3.06695	0.041	0.177	3.1285442750748e-10	Downregulated	CX3CR1
LACTB	2.05275023145244e-14	1.07007	0.38	0.208	3.15035578021006e-10	Upregulated	LACTB
FXYD5	2.11252606924739e-14	-0.94906	0.735	0.901	3.24209375847396e-10	Downregulated	FXYD5
H3F3A	2.28688720590847e-14	0.146818	0.992	0.998	3.50968579490774e-10	Upregulated	H3F3A
RNASE1	2.49249777912357e-14	0.759263	0.354	0.131	3.82523634162095e-10	Upregulated	RNASE1
EREG	2.53595283741114e-14	1.79356	0.21	0.067	3.89192681957488e-10	Upregulated	EREG
VCAN	2.97502555291561e-14	1.7616	0.248	0.109	4.56577171605959e-10	Upregulated	VCAN
RPLP2	3.33306651671014e-14	0.246721	0.997	0.999	5.11525718319505e-10	Upregulated	RPLP2
NFKBID	3.58055018361259e-14	-0.134599	0.298	0.325	5.49507036679023e-10	Downregulated	NFKBID
CD3G	3.62981090755648e-14	-1.14444	0.021	0.045	5.57067079982692e-10	Downregulated	CD3G
ETS2	3.63705691220128e-14	0.497778	0.341	0.305	5.58179124315531e-10	Upregulated	ETS2
GAPDH	3.70323191232349e-14	-0.607859	0.995	0.999	5.68335001584286e-10	Downregulated	GAPDH
WARS	3.77337347298755e-14	1.0851	0.539	0.357	5.79099626899399e-10	Upregulated	WARS
LGALS1	4.10408548631572e-14	-0.232967	0.889	0.898	6.29853999584874e-10	Downregulated	LGALS1
ELL2	4.34697404626593e-14	1.50503	0.284	0.122	6.67130106880432e-10	Upregulated	ELL2
HLA-DQA1	4.85953703950846e-14	0.0272045	0.933	0.892	7.45793149453363e-10	NS	HLA-DQA1
TFRC	5.22416924958891e-14	2.24904	0.317	0.093	8.01753254734409e-10	Upregulated	TFRC
HPCAL1	6.87530748691385e-14	-0.103472	0.23	0.244	1.05515344001667e-09	Downregulated	HPCAL1
GADD45GIP1	6.89828821230164e-14	0.131719	0.389	0.376	1.05868029194193e-09	Upregulated	GADD45GIP1
FCER1A	6.92585428614516e-14	-2.82691	0.051	0.172	1.0629108572947e-09	Downregulated	FCER1A
MZT2B	7.67656097937758e-14	0.676188	0.317	0.221	1.17812181350508e-09	Upregulated	MZT2B
HES4	7.7795095397836e-14	1.06435	0.152	0.085	1.19392132907059e-09	Upregulated	HES4
RPL35	7.97881238678409e-14	-0.104695	0.99	0.994	1.22450833699975e-09	Downregulated	RPL35
RPS15	8.02376773960918e-14	-0.180734	0.999	0.999	1.23140763499782e-09	Downregulated	RPS15
ENO1	8.90980559116369e-14	-0.162258	0.825	0.854	1.36738786407589e-09	Downregulated	ENO1
CCL4	9.59474619170774e-14	-0.551343	0.461	0.387	1.47250569804139e-09	Downregulated	CCL4
MTCH1	9.60884031732995e-14	-0.0970683	0.361	0.358	1.47466872350063e-09	NS	MTCH1
MALAT1	1.06688814863378e-13	0.32346	0.999	1	1.63735324170826e-09	Upregulated	MALAT1
SRSF5	1.15921065307685e-13	0.187718	0.657	0.624	1.77904058927704e-09	Upregulated	SRSF5
STK4	1.26159829368186e-13	-0.705372	0.324	0.436	1.93617490131355e-09	Downregulated	STK4
ATP5D	1.29083317824317e-13	-0.0493956	0.68	0.705	1.98104167864979e-09	NS	ATP5D
RPL26	1.30901943038901e-13	0.552043	0.963	0.932	2.00895211981801e-09	Upregulated	RPL26
ACAP1	1.42995574930218e-13	-0.735608	0.137	0.2	2.19455308845406e-09	Downregulated	ACAP1
GNA13	1.65681901280299e-13	1.05783	0.327	0.198	2.54272013894874e-09	Upregulated	GNA13
TMEM165	1.70787080396597e-13	0.31548	0.371	0.321	2.62106932284657e-09	Upregulated	TMEM165
MRPL23	1.80369860415934e-13	2.50352	0.141	0.027	2.76813624780334e-09	Upregulated	MRPL23
STAT1	1.91764404466416e-13	1.38032	0.804	0.568	2.94300831534608e-09	Upregulated	STAT1
RP11-758H9.2	1.94961695575776e-13	-1.17662	0.068	0.111	2.99207714200143e-09	Downregulated	RP11-758H9.2
HLA-DQA2	2.04122476756319e-13	-2.43236	0.454	0.856	3.13266765077923e-09	Downregulated	HLA-DQA2
FTL	2.29571212529604e-13	-0.298754	1	0.999	3.52322939869184e-09	Downregulated	FTL
LRRFIP1	2.3253620137421e-13	0.192633	0.808	0.793	3.56873308249001e-09	Upregulated	LRRFIP1
TMEM160	2.4638832719099e-13	0.00531535	0.339	0.365	3.78132165740012e-09	NS	TMEM160
C6orf15	2.50622470595161e-13	7.49941	0.092	0	3.84630305622394e-09	Upregulated	C6orf15
TUBA4A	2.59548836700463e-13	-1.07044	0.068	0.109	3.983295996842e-09	Downregulated	TUBA4A
RPL10	2.71416108465653e-13	-0.346873	1	1	4.16542301662237e-09	Downregulated	RPL10
CLEC5A	3.03600091075501e-13	0.310429	0.168	0.163	4.65935059773571e-09	Upregulated	CLEC5A
CD3D	3.34122339096253e-13	-1.08735	0.038	0.055	5.12777553811019e-09	Downregulated	CD3D
MT1F	3.41016000193067e-13	-1.72496	0.105	0.139	5.23357255496301e-09	Downregulated	MT1F
SAA1	3.63241458326976e-13	3.17748	0.116	0.013	5.57466666094411e-09	Upregulated	SAA1
FDX1	4.05911519834073e-13	-0.380676	0.25	0.273	6.22952409489352e-09	Downregulated	FDX1
S100A4	4.26068486259488e-13	0.300675	0.877	0.821	6.53887305862436e-09	Upregulated	S100A4
KDELR2	4.50395579437186e-13	0.40649	0.504	0.428	6.91222095762249e-09	Upregulated	KDELR2
NEAT1	5.27991220487119e-13	0.958106	0.968	0.892	8.10308126081582e-09	Upregulated	NEAT1
MMP19	6.32255660484073e-13	1.47499	0.268	0.099	9.70322762144908e-09	Upregulated	MMP19
AXL	6.46752840169266e-13	-0.703976	0.194	0.254	9.92571583807772e-09	Downregulated	AXL
AP1S2	7.38999882366566e-13	0.280838	0.601	0.574	1.13414311946797e-08	Upregulated	AP1S2
MMP9	7.56778193578903e-13	3.8238	0.318	0.054	1.16142749368554e-08	Upregulated	MMP9
HLA-DMA	7.97368229236799e-13	-0.547185	0.888	0.871	1.22372102140972e-08	Downregulated	HLA-DMA
CREG1	9.34844161033708e-13	0.345829	0.432	0.371	1.43470533393843e-08	Upregulated	CREG1
SRSF3	9.84051934074155e-13	-0.277017	0.599	0.654	1.51022450322361e-08	Downregulated	SRSF3
GTF3C6	1.01212852305067e-12	0.284887	0.402	0.344	1.55331364432586e-08	Upregulated	GTF3C6
FCGR3A	1.04308582556684e-12	0.330945	0.655	0.534	1.60082381649742e-08	Upregulated	FCGR3A
MT-ND5	1.12486400124905e-12	0.454984	0.962	0.971	1.72632878271692e-08	Upregulated	MT-ND5
DDIT3	1.16343601252772e-12	-0.934653	0.114	0.16	1.78552524842629e-08	Downregulated	DDIT3
DMXL2	1.21953985811427e-12	1.55188	0.274	0.109	1.87162782024796e-08	Upregulated	DMXL2
EMP3	1.25396934597753e-12	0.154462	0.788	0.778	1.92446675527172e-08	Upregulated	EMP3
ANXA5	1.28301680657458e-12	-0.120699	0.833	0.832	1.96904589305001e-08	Downregulated	ANXA5
CD52	1.32368543607045e-12	-0.607653	0.453	0.524	2.03146003873732e-08	Downregulated	CD52
FNDC3B	1.33185119644059e-12	1.20204	0.318	0.171	2.04399203117737e-08	Upregulated	FNDC3B
MXD1	1.36818713211316e-12	1.43059	0.337	0.158	2.09975679165406e-08	Upregulated	MXD1
TSPYL1	1.37660252936029e-12	-0.618045	0.089	0.121	2.11267190180924e-08	Downregulated	TSPYL1
C15orf48	1.44911998425977e-12	0.911175	0.705	0.503	2.22396443984348e-08	Upregulated	C15orf48
IFI30	1.49371724853019e-12	0.0733511	0.462	0.384	2.29240786131928e-08	NS	IFI30
SDC2	1.81771857139507e-12	1.78717	0.129	0.056	2.78965269152001e-08	Upregulated	SDC2
SLC16A3	2.11454794025745e-12	0.0591714	0.498	0.501	3.24519672391311e-08	NS	SLC16A3
MYL12A	2.11656840664514e-12	0.238722	0.915	0.881	3.24829753367829e-08	Upregulated	MYL12A
THBD	2.1564665097582e-12	0.98845	0.185	0.112	3.30952915252592e-08	Upregulated	THBD
SOD2	2.35446692805928e-12	1.30231	0.879	0.622	3.61340039449258e-08	Upregulated	SOD2
COX5A	2.46137813031642e-12	-0.0831707	0.779	0.837	3.77747701659661e-08	NS	COX5A
SDF4	2.64644092692483e-12	-0.255475	0.369	0.413	4.06149289055153e-08	Downregulated	SDF4
CSF1R	2.88416152091748e-12	-0.236725	0.377	0.403	4.42632268615206e-08	Downregulated	CSF1R
SLC39A8	3.05217353482111e-12	2.14662	0.167	0.049	4.68417072388996e-08	Upregulated	SLC39A8
GNS	3.22788703019286e-12	0.958912	0.366	0.227	4.95383822523698e-08	Upregulated	GNS
LDHA	3.63571226530646e-12	-0.171724	0.749	0.779	5.57972761356583e-08	Downregulated	LDHA
FAM133B	3.88595647963286e-12	-0.0302233	0.304	0.291	5.96377740929255e-08	NS	FAM133B
ZFP36	4.97313796879144e-12	-0.205019	0.91	0.926	7.63227484070422e-08	Downregulated	ZFP36
ATF3	5.23767824463449e-12	0.348699	0.575	0.447	8.03826480204055e-08	Upregulated	ATF3
HLA-A	5.61418480157086e-12	0.708823	1	0.988	8.6160894149708e-08	Upregulated	HLA-A
RPL27A	6.23800472541382e-12	0.550017	0.953	0.929	9.57346585209259e-08	Upregulated	RPL27A
FAM26F	8.18599971763402e-12	0.979051	0.676	0.551	1.25630537666529e-07	Upregulated	FAM26F
APOE	8.87428673957459e-12	0.171837	0.668	0.618	1.36193678592251e-07	Upregulated	APOE
HIF1A	9.17936442719205e-12	0.947808	0.51	0.352	1.40875705864116e-07	Upregulated	HIF1A
PSMB9	9.45666210986571e-12	0.349488	0.852	0.795	1.45131393400109e-07	Upregulated	PSMB9
SPCS3	9.55923541891954e-12	0.318856	0.393	0.344	1.46705585974158e-07	Upregulated	SPCS3
ARPC5	1.08176045710331e-11	0.230626	0.844	0.839	1.66017777351644e-07	Upregulated	ARPC5
CD37	1.15147922406592e-11	-0.839785	0.62	0.781	1.76717516517397e-07	Downregulated	CD37
PDCD4	1.17303687596019e-11	-0.929247	0.159	0.246	1.8002596935361e-07	Downregulated	PDCD4
HEXB	1.2586222418023e-11	0.331573	0.464	0.424	1.931607554494e-07	Upregulated	HEXB
MTDH	1.46990210746723e-11	-0.0789033	0.808	0.844	2.25585876432996e-07	NS	MTDH
JAML	1.53782838471648e-11	-0.871851	0.228	0.328	2.36010522202438e-07	Downregulated	JAML
UBC	1.5611833115906e-11	-0.110623	0.944	0.962	2.39594802829809e-07	Downregulated	UBC
DAB2	1.59350869390559e-11	-0.641096	0.251	0.327	2.44555779253691e-07	Downregulated	DAB2
CYC1	1.77083754348281e-11	-0.0593543	0.401	0.413	2.71770437798308e-07	NS	CYC1
ISG20	1.80722781629648e-11	1.78174	0.477	0.239	2.77355252967021e-07	Upregulated	ISG20
CXCR4	1.88463153835279e-11	-0.445062	0.598	0.633	2.89234402191003e-07	Downregulated	CXCR4
PSMA4	2.00181554205201e-11	0.708055	0.568	0.484	3.07218631238722e-07	Upregulated	PSMA4
MAF	2.10381557571178e-11	-0.619114	0.094	0.124	3.22872576404486e-07	Downregulated	MAF
CD63	2.34194209694967e-11	0.538791	0.902	0.815	3.59417853618866e-07	Upregulated	CD63
PKM	2.61836745193718e-11	-0.503616	0.845	0.892	4.01840852848799e-07	Downregulated	PKM
BTG1	2.64760382278128e-11	0.406942	0.935	0.865	4.06327758682243e-07	Upregulated	BTG1
SCAND1	2.69137220163623e-11	-0.0490245	0.452	0.47	4.13044891785113e-07	NS	SCAND1
C12orf57	2.7961914034089e-11	-0.530766	0.267	0.367	4.29131494681165e-07	Downregulated	C12orf57
LCK	2.91595244456275e-11	-0.146541	0.043	0.049	4.47511221667045e-07	Downregulated	LCK
CLTA	2.97084296196034e-11	-0.0193429	0.67	0.691	4.55935269372054e-07	NS	CLTA
UBB	3.33998556418056e-11	-0.114536	0.846	0.873	5.12587584534791e-07	Downregulated	UBB
TRBC1	3.84777861757059e-11	-1.56582	0.021	0.035	5.90518584438558e-07	Downregulated	TRBC1
FOLR2	4.05799408576578e-11	-0.521209	0.08	0.095	6.22780352342475e-07	Downregulated	FOLR2
FAM49B	4.13772869847845e-11	0.284182	0.704	0.645	6.35017223355488e-07	Upregulated	FAM49B
CACNA2D3	4.15869078359862e-11	-1.88774	0.017	0.064	6.3823427455888e-07	Downregulated	CACNA2D3
LAP3	4.80313565676481e-11	0.749101	0.775	0.667	7.37137229243695e-07	Upregulated	LAP3
PDXK	5.21344792081594e-11	0.45715	0.267	0.203	8.00107852407623e-07	Upregulated	PDXK
ATP2A2	5.51532698489805e-11	1.62274	0.258	0.102	8.46437232372303e-07	Upregulated	ATP2A2
HNRNPAB	5.516481201433e-11	0.332627	0.288	0.237	8.46614369983922e-07	Upregulated	HNRNPAB
HECTD3	5.72539013938809e-11	-0.609112	0.033	0.049	8.7867562469189e-07	Downregulated	HECTD3
GLTSCR2	5.94157422191759e-11	0.273164	0.603	0.535	9.11853395837693e-07	Upregulated	GLTSCR2
IL16	8.50269439170549e-11	-1.32686	0.101	0.244	1.30490850829504e-06	Downregulated	IL16
PNRC1	8.87576873955274e-11	0.676691	0.877	0.82	1.36216422845916e-06	Upregulated	PNRC1
YPEL5	9.67877837664974e-11	-0.189887	0.305	0.327	1.48540211746444e-06	Downregulated	YPEL5
CRIP1	1.02740487548826e-10	-0.563598	0.135	0.179	1.57675826241183e-06	Downregulated	CRIP1
GPR155	1.04424526601052e-10	-0.387926	0.079	0.083	1.60260320974635e-06	Downregulated	GPR155
RUNX3	1.06340096944244e-10	-0.173374	0.15	0.155	1.63200146780332e-06	Downregulated	RUNX3
CD40LG	1.07717391675353e-10	-2.77904	0.003	0.022	1.65313881004164e-06	Downregulated	CD40LG
EEF1A1	1.19152808961485e-10	-0.326575	0.999	1	1.82863815913192e-06	Downregulated	EEF1A1
MT2A	1.32770186187193e-10	-0.612633	0.865	0.674	2.03762404741486e-06	Downregulated	MT2A
JUN	1.33618707778356e-10	-0.241857	0.686	0.747	2.05064630827444e-06	Downregulated	JUN
MT-ND1	1.34699949160713e-10	0.416984	0.999	0.998	2.06724011976947e-06	Upregulated	MT-ND1
DUSP6	1.35031613518251e-10	-0.0877007	0.219	0.158	2.07233017266459e-06	NS	DUSP6
CAST	1.43337845627682e-10	0.392661	0.557	0.471	2.19980591684803e-06	Upregulated	CAST
HSP90AA1	1.44006702301919e-10	-0.375506	0.964	0.972	2.21007086022755e-06	Downregulated	HSP90AA1
CLTB	1.53553623965967e-10	-0.413812	0.333	0.41	2.3565874670057e-06	Downregulated	CLTB
LAMP1	1.5816480729326e-10	0.514775	0.44	0.356	2.42735529752967e-06	Upregulated	LAMP1
RP11-386I14.4	1.61490946487798e-10	-0.535583	0.05	0.049	2.47840155574824e-06	Downregulated	RP11-386I14.4
DNAJA1	1.62028015314471e-10	-0.278082	0.614	0.693	2.48664395103119e-06	Downregulated	DNAJA1
CALM3	1.64440035817582e-10	0.489952	0.56	0.452	2.52366122969243e-06	Upregulated	CALM3
IFIH1	1.78785744210833e-10	1.92317	0.292	0.099	2.74382481640365e-06	Upregulated	IFIH1
SERPINB1	1.85764784032036e-10	0.32544	0.636	0.553	2.85093214053966e-06	Upregulated	SERPINB1
AKAP13	2.39132578708245e-10	0.399969	0.535	0.473	3.66996768543544e-06	Upregulated	AKAP13
HMGN2	2.42277863033997e-10	-0.438882	0.766	0.857	3.71823836398275e-06	Downregulated	HMGN2
SOCS3	2.42868136576432e-10	1.52715	0.509	0.227	3.7272972920385e-06	Upregulated	SOCS3
RGCC	2.5153130647992e-10	0.199894	0.374	0.297	3.86025096054733e-06	Upregulated	RGCC
FCGRT	2.6326054266299e-10	-0.102093	0.782	0.801	4.04025954824891e-06	Downregulated	FCGRT
CRELD2	2.6375936248006e-10	-0.0548536	0.198	0.213	4.04791493598148e-06	NS	CRELD2
SRSF7	2.75958228276743e-10	-0.404205	0.517	0.615	4.23513092936317e-06	Downregulated	SRSF7
IGHG1	3.1512264606496e-10	1.48047	0.164	0.071	4.83618724915895e-06	Upregulated	IGHG1
MRPL41	3.17449761325883e-10	-0.0323083	0.375	0.403	4.87190148706832e-06	NS	MRPL41
RAD23B	3.52458327511755e-10	0.561303	0.266	0.208	5.4091779523229e-06	Upregulated	RAD23B
ATP6V0E1	3.62432705130771e-10	-0.00569081	0.871	0.905	5.56225472564195e-06	NS	ATP6V0E1
TXNDC17	3.72433472836007e-10	0.136698	0.377	0.385	5.7157365076142e-06	Upregulated	TXNDC17
ELMO1	3.79250769753406e-10	-0.719808	0.159	0.216	5.82036156340552e-06	Downregulated	ELMO1
CD47	3.853879744265e-10	0.499049	0.432	0.34	5.91454924352349e-06	Upregulated	CD47
TERF2IP	3.97298302733594e-10	0.0215562	0.297	0.3	6.09733705205247e-06	NS	TERF2IP
RALA	4.43920585060555e-10	-0.122545	0.349	0.37	6.81284921892434e-06	Downregulated	RALA
KMT2E-AS1	5.27218484920198e-10	-1.37886	0.025	0.053	8.09122208807028e-06	Downregulated	KMT2E-AS1
KTN1	5.49338945149763e-10	-0.230617	0.426	0.473	8.43070479121341e-06	Downregulated	KTN1
CLEC7A	5.6900086553154e-10	0.408895	0.508	0.367	8.73245628331254e-06	Upregulated	CLEC7A
CALD1	6.04027946372681e-10	-0.849155	0.063	0.069	9.27001689298153e-06	Downregulated	CALD1
GBP2	6.08446217061883e-10	0.667497	0.425	0.28	9.33782409324871e-06	Upregulated	GBP2
RYK	6.13462699397226e-10	-0.177473	0.035	0.037	9.41481204764923e-06	Downregulated	RYK
DYNLL1	6.16844493186853e-10	-0.124596	0.792	0.856	9.46671243693863e-06	Downregulated	DYNLL1
CKS2	6.56711213856268e-10	-0.242984	0.26	0.251	1.00785469990522e-05	Downregulated	CKS2
CLIC1	6.79568114215895e-10	-0.223479	0.95	0.952	1.04293318488713e-05	Downregulated	CLIC1
FAM50A	6.87074251973261e-10	-0.241713	0.233	0.271	1.05445285450336e-05	Downregulated	FAM50A
CTSS	7.25949681663336e-10	0.600135	0.902	0.841	1.11411497644872e-05	Upregulated	CTSS
NPM1	8.66963275181801e-10	-0.551868	0.841	0.923	1.33052853842151e-05	Downregulated	NPM1
ASPH	8.67344867237045e-10	0.491076	0.211	0.15	1.33111416774869e-05	Upregulated	ASPH
YWHAG	9.15901827011374e-10	0.682128	0.244	0.175	1.40563453391436e-05	Upregulated	YWHAG
P4HB	9.30569107330896e-10	-0.217905	0.689	0.705	1.42814440902073e-05	Downregulated	P4HB
WSB1	9.52086025925193e-10	-0.451601	0.628	0.726	1.46116642398739e-05	Downregulated	WSB1
MGST1	1.10533817305094e-09	-0.338507	0.211	0.2	1.69636249418128e-05	Downregulated	MGST1
C19orf47	1.11950645972749e-09	-0.0397467	0.033	0.031	1.71810656374378e-05	NS	C19orf47
SNX9	1.1225361453116e-09	0.122329	0.265	0.254	1.72275622220971e-05	Upregulated	SNX9
SLC1A3	1.14324905286571e-09	0.529715	0.254	0.177	1.75454432143301e-05	Upregulated	SLC1A3
LHFPL2	1.15992250710824e-09	0.591145	0.252	0.18	1.78013307165902e-05	Upregulated	LHFPL2
BASP1	1.23033622262637e-09	0.890465	0.312	0.223	1.88819700086468e-05	Upregulated	BASP1
EEF2	1.25052031655926e-09	-0.163908	0.864	0.918	1.9191735298235e-05	Downregulated	EEF2
MYO1F	1.25433647674367e-09	-0.0747111	0.314	0.303	1.92503019085851e-05	NS	MYO1F
AC069363.1	1.30713993036588e-09	-1.09198	0.012	0.026	2.00606765113252e-05	Downregulated	AC069363.1
SPI1	1.33852205969225e-09	-0.10146	0.805	0.776	2.0542298050097e-05	Downregulated	SPI1
SH3BP5	1.41406820924714e-09	0.377986	0.225	0.195	2.17017048073159e-05	Upregulated	SH3BP5
CNIH4	1.4472817088977e-09	0.667563	0.262	0.193	2.22114323864531e-05	Upregulated	CNIH4
NOP10	1.49064917541647e-09	-0.00661427	0.564	0.622	2.28769928951166e-05	NS	NOP10
HNRNPD	1.5090682978308e-09	0.996983	0.35	0.225	2.31596711668093e-05	Upregulated	HNRNPD
HSBP1	1.54138908471899e-09	0.13551	0.599	0.579	2.36556982831824e-05	Upregulated	HSBP1
ARPC3	1.58450790405616e-09	-0.136445	0.966	0.97	2.43174428035499e-05	Downregulated	ARPC3
RPS3A	1.60662242072943e-09	-0.228034	0.999	1	2.46568342909346e-05	Downregulated	RPS3A
TSPYL2	1.61215500142381e-09	-1.02163	0.083	0.158	2.47417428068512e-05	Downregulated	TSPYL2
RNASET2	1.76589150940992e-09	-0.0904002	0.834	0.814	2.71011369949141e-05	NS	RNASET2
LINC01272	1.78132294707862e-09	-0.20592	0.205	0.157	2.73379632688155e-05	Downregulated	LINC01272
FCGR1A	1.79951470057121e-09	0.755774	0.425	0.287	2.76171521096664e-05	Upregulated	FCGR1A
NDUFA4	1.82918541184776e-09	0.165294	0.836	0.859	2.80725085156276e-05	Upregulated	NDUFA4
RGS19	2.06088867814996e-09	-0.684319	0.352	0.505	3.16284585435675e-05	Downregulated	RGS19
ANKRD36C	2.12415136550085e-09	0.471999	0.089	0.059	3.25993510063415e-05	Upregulated	ANKRD36C
NFKBIA	2.14555186373851e-09	1.08056	0.934	0.848	3.2927784452795e-05	Upregulated	NFKBIA
KRT7	2.28745924873127e-09	-1.63445	0.128	0.114	3.51056370902788e-05	Downregulated	KRT7
ACAA1	2.29125017220641e-09	-0.0637626	0.305	0.318	3.51638163928518e-05	NS	ACAA1
HLA-DPA1	2.44733287506666e-09	-0.692956	0.992	0.944	3.75592176336481e-05	Downregulated	HLA-DPA1
SC5D	2.4749477365793e-09	-0.6405	0.069	0.102	3.79830229132825e-05	Downregulated	SC5D
RRBP1	2.50839726635393e-09	0.411101	0.381	0.339	3.84963728467338e-05	Upregulated	RRBP1
C10orf54	2.52010933103659e-09	-0.560079	0.409	0.492	3.86761179034185e-05	Downregulated	C10orf54
CHCHD2	2.52379700330883e-09	-0.159858	0.94	0.944	3.87327126097807e-05	Downregulated	CHCHD2
TXNIP	2.61640204755124e-09	-0.349585	0.683	0.675	4.0153922223769e-05	Downregulated	TXNIP
RAB13	2.78766743690781e-09	1.03741	0.362	0.221	4.27823321542242e-05	Upregulated	RAB13
SRGN	2.86633711591361e-09	0.743614	0.985	0.934	4.39896757179261e-05	Upregulated	SRGN
ACAD8	3.00706553856673e-09	-0.0710508	0.046	0.046	4.61494348203835e-05	NS	ACAD8
C2	3.20577856321952e-09	2.61097	0.177	0.04	4.91990836097299e-05	Upregulated	C2
IRAK3	3.30060218753216e-09	1.14186	0.205	0.118	5.06543417720561e-05	Upregulated	IRAK3
ITM2C	3.34483917452652e-09	-1.08363	0.098	0.178	5.13332468114584e-05	Downregulated	ITM2C
RORA	3.38713669603143e-09	-0.819376	0.019	0.031	5.19823868739944e-05	Downregulated	RORA
SLCO2B1	3.45414830141398e-09	-0.407034	0.199	0.23	5.30108139818004e-05	Downregulated	SLCO2B1
RPS27L	3.68486690033396e-09	0.34623	0.651	0.646	5.65516523194253e-05	Upregulated	RPS27L
PRDX1	3.84055595802621e-09	0.111154	0.849	0.849	5.89410122878282e-05	Upregulated	PRDX1
SPHK1	3.85359309709274e-09	0.1079	0.175	0.157	5.91410932610823e-05	Upregulated	SPHK1
BCAS2	4.05253730425651e-09	-0.242727	0.206	0.244	6.21942900084247e-05	Downregulated	BCAS2
RPS10	4.12276269643564e-09	0.721857	0.508	0.358	6.32720391021978e-05	Upregulated	RPS10
IFNGR2	4.20997671103218e-09	0.207443	0.571	0.564	6.46105125842109e-05	Upregulated	IFNGR2
ALCAM	4.28750757256843e-09	0.675615	0.282	0.216	6.58003787162076e-05	Upregulated	ALCAM
RPS3	4.66728618247506e-09	-0.200588	1	1	7.16288410424447e-05	Downregulated	RPS3
GNA15	4.734887238382e-09	0.110107	0.266	0.243	7.26663144474486e-05	Upregulated	GNA15
DNAJB9	4.83119509403577e-09	-0.591224	0.131	0.196	7.41443511081669e-05	Downregulated	DNAJB9
PDIA3	4.92318539359437e-09	0.0332239	0.754	0.757	7.55561262354927e-05	NS	PDIA3
PPM1G	5.01093652582333e-09	-0.517522	0.312	0.406	7.69028428618107e-05	Downregulated	PPM1G
GLIPR2	5.02221260760994e-09	0.578515	0.446	0.342	7.70758968889898e-05	Upregulated	GLIPR2
USP53	5.04090413465724e-09	-1.00755	0.05	0.075	7.73627557545846e-05	Downregulated	USP53
MT-ND2	5.09090679729342e-09	0.945818	0.998	0.988	7.81301466180621e-05	Upregulated	MT-ND2
FKBP5	5.09542239918115e-09	1.17619	0.363	0.197	7.81994475602332e-05	Upregulated	FKBP5
NDUFB1	5.40530334760522e-09	-0.0624562	0.356	0.357	8.29551904756973e-05	NS	NDUFB1
C20orf27	5.59709614594604e-09	-0.82588	0.22	0.357	8.58986345518339e-05	Downregulated	C20orf27
ATOX1	5.66001304284837e-09	0.658826	0.658	0.576	8.6864220168594e-05	Upregulated	ATOX1
TK1	5.76431766883104e-09	0.280578	0.079	0.056	8.846498326355e-05	Upregulated	TK1
ACSL4	5.89997470171219e-09	0.713046	0.193	0.132	9.0546911747177e-05	Upregulated	ACSL4
IFIT1	6.01360022000283e-09	1.95962	0.295	0.14	9.22907225763834e-05	Upregulated	IFIT1
FLNA	6.25232369093282e-09	-0.125767	0.41	0.42	9.5954411684746e-05	Downregulated	FLNA
SCARB2	6.51703701363601e-09	0.550086	0.344	0.264	0.000100017	Upregulated	SCARB2
YWHAH	6.59357304713256e-09	-0.455143	0.647	0.625	0.000101192	Downregulated	YWHAH
KRTCAP2	6.6059952586538e-09	-1.20327	0.27	0.538	0.000101382	Downregulated	KRTCAP2
MAP2K1	6.65936472826347e-09	0.729095	0.233	0.177	0.000102201	Upregulated	MAP2K1
FAM195A	6.70738627545342e-09	0.200055	0.195	0.168	0.000102938	Upregulated	FAM195A
GNAI2	6.7682649205935e-09	0.498985	0.719	0.61	0.000103873	Upregulated	GNAI2
NT5C3A	6.91751309346616e-09	1.60251	0.286	0.156	0.000106163	Upregulated	NT5C3A
HEBP2	7.30159597373586e-09	-0.19634	0.169	0.131	0.000112058	Downregulated	HEBP2
DDX18	7.7162774921131e-09	-0.367873	0.3	0.353	0.000118422	Downregulated	DDX18
ATP5I	8.03657752558969e-09	-0.124615	0.422	0.449	0.000123337	Downregulated	ATP5I
FCN1	8.08943181139846e-09	1.06767	0.404	0.163	0.000124149	Upregulated	FCN1
GPNMB	8.10091105061835e-09	0.0143135	0.3	0.287	0.000124325	NS	GPNMB
SLC7A5	8.22111372989441e-09	0.6787	0.217	0.135	0.000126169	Upregulated	SLC7A5
KCNE1	8.35426960877298e-09	2.1119	0.104	0.025	0.000128213	Upregulated	KCNE1
COMT	8.3989372782731e-09	0.188074	0.514	0.488	0.000128898	Upregulated	COMT
VAPA	8.44878289850481e-09	0.274699	0.473	0.477	0.000129663	Upregulated	VAPA
MYADM	8.96245948540793e-09	-0.732523	0.247	0.362	0.000137547	Downregulated	MYADM
RPL30	9.18220588557751e-09	-0.205081	1	1	0.000140919	Downregulated	RPL30
TRAF3IP3	9.45751543219224e-09	-0.362391	0.167	0.222	0.000145144	Downregulated	TRAF3IP3
IER2	9.6601367916726e-09	0.179776	0.74	0.757	0.000148254	Upregulated	IER2
CHI3L1	9.9359416460983e-09	3.45502	0.138	0.021	0.000152487	Upregulated	CHI3L1
RBX1	1.05378309805556e-08	0.237364	0.691	0.69	0.000161724	Upregulated	RBX1
SATB1	1.08919179820423e-08	1.48024	0.212	0.105	0.000167158	Upregulated	SATB1
GTF3A	1.14200960030887e-08	0.107363	0.404	0.43	0.000175264	Upregulated	GTF3A
CHD1	1.16198734543556e-08	0.977784	0.402	0.282	0.00017833	Upregulated	CHD1
ARPC2	1.16286217001985e-08	0.0532716	0.981	0.976	0.000178464	NS	ARPC2
SURF1	1.1772606800072e-08	0.357737	0.263	0.225	0.000180674	Upregulated	SURF1
FRMD4A	1.1786622853217e-08	-0.437536	0.122	0.151	0.000180889	Downregulated	FRMD4A
CD24	1.25708087787072e-08	-3.77669	0.299	0.199	0.000192924	Downregulated	CD24
KHDRBS1	1.26241924415017e-08	0.0765728	0.373	0.374	0.000193743	NS	KHDRBS1
EMP1	1.30516916494706e-08	1.95719	0.158	0.062	0.000200304	Upregulated	EMP1
B2M	1.32885821513428e-08	0.33787	1	0.998	0.00020394	Upregulated	B2M
METTL15	1.35145762461761e-08	-0.938285	0.034	0.065	0.000207408	Downregulated	METTL15
TLN1	1.36281797182573e-08	0.320888	0.501	0.439	0.000209152	Upregulated	TLN1
RALBP1	1.38319780418871e-08	0.716328	0.211	0.14	0.000212279	Upregulated	RALBP1
FAM53C	1.39638930488716e-08	0.151379	0.179	0.157	0.000214304	Upregulated	FAM53C
TNFRSF1B	1.41984488169881e-08	0.381955	0.425	0.361	0.000217904	Upregulated	TNFRSF1B
CCL4L2	1.43842161868741e-08	-1.54277	0.322	0.342	0.000220755	Downregulated	CCL4L2
FPR3	1.44257089060538e-08	1.39489	0.446	0.23	0.000221391	Upregulated	FPR3
ATP6V1F	1.45651859768856e-08	-0.0811298	0.827	0.835	0.000223532	NS	ATP6V1F
NDRG2	1.47980350872911e-08	-1.80264	0.083	0.235	0.000227105	Downregulated	NDRG2
ZNF703	1.58029114982978e-08	-0.872147	0.012	0.022	0.000242527	Downregulated	ZNF703
PLSCR1	1.58858763429159e-08	0.295563	0.606	0.569	0.000243801	Upregulated	PLSCR1
EGR3	1.76518834533479e-08	-0.989581	0.072	0.125	0.000270903	Downregulated	EGR3
TUBA1C	1.78614360549763e-08	0.0831761	0.32	0.287	0.000274119	NS	TUBA1C
GZMA	1.88625767417777e-08	-0.804814	0.03	0.045	0.000289484	Downregulated	GZMA
CCDC80	1.95284953638805e-08	-0.255475	0.022	0.02	0.000299704	Downregulated	CCDC80
S100A12	1.95632119893094e-08	0.402243	0.138	0.062	0.000300237	Upregulated	S100A12
ANP32B	2.0493010541201e-08	-0.283804	0.532	0.619	0.000314506	Downregulated	ANP32B
HK2	2.07075634511544e-08	1.04709	0.108	0.065	0.000317799	Upregulated	HK2
LUM	2.12027233233279e-08	-1.81296	0.045	0.034	0.000325398	Downregulated	LUM
RANBP1	2.22162191420152e-08	0.186568	0.389	0.366	0.000340952	Upregulated	RANBP1
EIF4A1	2.31845358865634e-08	0.0772058	0.307	0.295	0.000355813	NS	EIF4A1
EHBP1L1	2.39003211251122e-08	1.21267	0.189	0.085	0.000366798	Upregulated	EHBP1L1
SRRM2	2.58541921127422e-08	0.538597	0.464	0.385	0.000396784	Upregulated	SRRM2
AMD1	2.61508818639928e-08	-0.0846132	0.265	0.253	0.000401338	NS	AMD1
TM9SF3	2.64002448627643e-08	0.921169	0.192	0.119	0.000405165	Upregulated	TM9SF3
RPS6	2.65472653207021e-08	0.018532	1	0.998	0.000407421	NS	RPS6
NAMPT	2.94663908552417e-08	1.34813	0.739	0.52	0.000452221	Upregulated	NAMPT
ARHGAP15	2.95072249468204e-08	-0.685259	0.17	0.256	0.000452847	Downregulated	ARHGAP15
CREM	3.02333264075993e-08	1.27917	0.456	0.303	0.000463991	Upregulated	CREM
RPL14	3.03797127499263e-08	-0.219638	0.989	0.996	0.000466237	Downregulated	RPL14
LYN	3.05318625883679e-08	0.796324	0.462	0.327	0.000468572	Upregulated	LYN
CXCL9	3.17350541023602e-08	1.64386	0.377	0.162	0.000487038	Upregulated	CXCL9
PSMA5	3.20925282187661e-08	0.0123254	0.389	0.399	0.000492524	NS	PSMA5
MAGED2	3.23911726072987e-08	-1.12889	0.099	0.193	0.000497107	Downregulated	MAGED2
GTF2B	3.28648937859626e-08	-0.821227	0.18	0.288	0.000504378	Downregulated	GTF2B
CLEC2D	3.28752048571994e-08	-0.623207	0.047	0.063	0.000504536	Downregulated	CLEC2D
EML1	3.29261096657352e-08	-4.64779	0	0.022	0.000505317	Downregulated	EML1
CORO1C	3.34877435881263e-08	0.548234	0.313	0.24	0.000513936	Upregulated	CORO1C
POLR2J3	3.42312993370875e-08	0.273992	0.204	0.151	0.000525348	Upregulated	POLR2J3
PSMB3	3.45869012208067e-08	0.0524928	0.63	0.669	0.000530805	NS	PSMB3
ATP5C1	3.46864907016755e-08	0.0313807	0.578	0.602	0.000532334	NS	ATP5C1
GLIPR1	3.76687383660702e-08	-0.707019	0.476	0.61	0.000578102	Downregulated	GLIPR1
CYP27A1	3.78511010389946e-08	-0.389961	0.163	0.111	0.000580901	Downregulated	CYP27A1
YBX3	3.91174355971572e-08	1.26095	0.375	0.195	0.000600335	Upregulated	YBX3
RSAD2	4.02980462654193e-08	1.74838	0.264	0.1	0.000618454	Upregulated	RSAD2
PSMB6	4.05927401975414e-08	-0.275219	0.547	0.61	0.000622977	Downregulated	PSMB6
TALDO1	4.11570883956419e-08	-0.409589	0.657	0.719	0.000631638	Downregulated	TALDO1
FAM129B	4.34424673862405e-08	1.27226	0.128	0.059	0.000666712	Upregulated	FAM129B
HOPX	4.4421505102025e-08	-2.9834	0.007	0.032	0.000681737	Downregulated	HOPX
NBEAL1	4.79901617018266e-08	0.298581	0.332	0.259	0.000736505	Upregulated	NBEAL1
SPNS3	4.80167675483194e-08	-1.70919	0.019	0.067	0.000736913	Downregulated	SPNS3
RPS8	5.04556052633311e-08	-0.156442	0.999	1	0.000774342	Downregulated	RPS8
HIST1H4C	5.04987415366486e-08	-0.907787	0.258	0.402	0.000775004	Downregulated	HIST1H4C
H2AFY	5.10683359939683e-08	0.0456624	0.708	0.742	0.000783746	NS	H2AFY
PPIF	5.60689328078148e-08	0.559222	0.337	0.27	0.00086049	Upregulated	PPIF
ZRSR2	5.73744133442036e-08	-0.820428	0.102	0.169	0.000880525	Downregulated	ZRSR2
RP11-138A9.2	5.88981671791244e-08	-1.0786	0.023	0.04	0.00090391	Downregulated	RP11-138A9.2
MLEC	5.92192142651733e-08	-0.397868	0.316	0.376	0.000908837	Downregulated	MLEC
TMUB1	6.05753130238043e-08	-0.328938	0.199	0.265	0.000929649	Downregulated	TMUB1
RPL7L1	6.31546276430516e-08	-0.88583	0.166	0.29	0.000969234	Downregulated	RPL7L1
SARAF	6.46027215790932e-08	-0.33144	0.81	0.877	0.000991458	Downregulated	SARAF
KYNU	6.58585188849225e-08	0.495037	0.315	0.256	0.00101073	Upregulated	KYNU
SEC61G	6.77113715400863e-08	0.229116	0.585	0.568	0.00103917	Upregulated	SEC61G
SNHG8	6.8938912594739e-08	-0.0819607	0.304	0.319	0.00105801	NS	SNHG8
LPAR6	7.68905364564075e-08	-0.430875	0.162	0.204	0.00118004	Downregulated	LPAR6
LMNA	7.70707880927499e-08	0.568456	0.532	0.398	0.00118281	Upregulated	LMNA
LBH	7.95968893958102e-08	-0.51851	0.04	0.054	0.00122157	Downregulated	LBH
RBMX	8.00662145577999e-08	-0.446819	0.285	0.354	0.00122878	Downregulated	RBMX
SDR42E2	8.3231054476675e-08	-2.5774	0.003	0.021	0.00127735	Downregulated	SDR42E2
BNC2	8.41117258215641e-08	-2.88774	0.004	0.034	0.00129086	Downregulated	BNC2
HMBOX1	8.65682494959557e-08	-0.445807	0.068	0.084	0.00132856	Downregulated	HMBOX1
KLF2	8.78460104476126e-08	-0.367067	0.165	0.176	0.00134817	Downregulated	KLF2
UNC5B	8.94242412868942e-08	-1.43605	0.027	0.067	0.00137239	Downregulated	UNC5B
TMEM30A	9.75356855850076e-08	1.08644	0.287	0.159	0.00149688	Upregulated	TMEM30A
C17orf89	9.76299410469471e-08	-0.285977	0.171	0.215	0.00149833	Downregulated	C17orf89
IL1B	9.7767319278112e-08	0.273255	0.494	0.393	0.00150044	Upregulated	IL1B
TPI1	1.00955593227505e-07	-0.351047	0.864	0.919	0.00154937	Downregulated	TPI1
DTX3L	1.02109663645277e-07	0.79183	0.217	0.146	0.00156708	Upregulated	DTX3L
ZNF397	1.05221455385603e-07	-1.30494	0.039	0.09	0.00161483	Downregulated	ZNF397
AC074289.1	1.07115688307536e-07	-1.35501	0.019	0.046	0.0016439	Downregulated	AC074289.1
RPL6	1.09722821713656e-07	-0.347257	0.996	0.997	0.00168392	Downregulated	RPL6
FOSL2	1.1378318183508e-07	1.30524	0.311	0.146	0.00174623	Upregulated	FOSL2
KRAS	1.14357589045024e-07	-0.0904161	0.258	0.277	0.00175505	NS	KRAS
FNDC3A	1.15991477471053e-07	0.430181	0.184	0.143	0.00178012	Upregulated	FNDC3A
UPF2	1.22972498922361e-07	-0.471038	0.179	0.24	0.00188726	Downregulated	UPF2
TMEM167A	1.29719171226018e-07	0.395216	0.349	0.311	0.0019908	Upregulated	TMEM167A
CDC42SE2	1.30525721628132e-07	0.475338	0.264	0.181	0.00200318	Upregulated	CDC42SE2
RBM22	1.32021007530343e-07	-0.152992	0.141	0.142	0.00202613	Downregulated	RBM22
EEF1D	1.33753417133597e-07	-0.263716	0.93	0.968	0.00205271	Downregulated	EEF1D
SQRDL	1.35081162586177e-07	1.40019	0.295	0.138	0.00207309	Upregulated	SQRDL
SMC5	1.35956903586742e-07	0.48149	0.163	0.118	0.00208653	Upregulated	SMC5
ITM2A	1.36857579449111e-07	-1.89489	0.017	0.058	0.00210035	Downregulated	ITM2A
RBM17	1.39545965797132e-07	0.00488491	0.341	0.346	0.00214161	NS	RBM17
UNC93B1	1.46305350358778e-07	0.651778	0.325	0.225	0.00224535	Upregulated	UNC93B1
DCN	1.53278546047465e-07	-3.0059	0.039	0.053	0.00235237	Downregulated	DCN
MFSD12	1.61537200037262e-07	1.07285	0.226	0.133	0.00247911	Upregulated	MFSD12
MS4A6A	1.69263365561804e-07	-0.433869	0.792	0.769	0.00259768	Downregulated	MS4A6A
ITGAX	1.72273583996232e-07	0.915483	0.359	0.223	0.00264388	Upregulated	ITGAX
AOAH	1.77445713568599e-07	0.0475488	0.259	0.242	0.00272326	NS	AOAH
ATF4	1.82403553945055e-07	0.239672	0.395	0.319	0.00279935	Upregulated	ATF4
BRI3	1.96411341255816e-07	0.61532	0.301	0.223	0.00301432	Upregulated	BRI3
GBP5	1.98330417560876e-07	1.70599	0.406	0.175	0.00304378	Upregulated	GBP5
SREBF1	1.99334171460044e-07	0.712816	0.078	0.048	0.00305918	Upregulated	SREBF1
DRAM1	2.00114806388953e-07	1.19921	0.271	0.142	0.00307116	Upregulated	DRAM1
B4GALT5	2.00445641160749e-07	1.34421	0.137	0.054	0.00307624	Upregulated	B4GALT5
TNRC6B	2.08467423195185e-07	-0.0746396	0.238	0.25	0.00319935	NS	TNRC6B
CYSTM1	2.10835753249142e-07	0.262783	0.319	0.29	0.0032357	Upregulated	CYSTM1
AFF3	2.12731426741131e-07	-0.854113	0.028	0.054	0.00326479	Downregulated	AFF3
MECP2	2.14780947323329e-07	0.0716894	0.158	0.141	0.00329624	NS	MECP2
TMEM248	2.1503116906878e-07	0.252672	0.227	0.217	0.00330008	Upregulated	TMEM248
ELF3	2.24248670152947e-07	-0.910827	0.059	0.063	0.00344154	Downregulated	ELF3
PRDM1	2.25015145564731e-07	0.492251	0.18	0.115	0.00345331	Upregulated	PRDM1
LRCH4	2.29417248758265e-07	-0.4399	0.129	0.157	0.00352087	Downregulated	LRCH4
TMEM123	2.32203608817602e-07	0.789263	0.487	0.367	0.00356363	Upregulated	TMEM123
MESDC2	2.34981031115992e-07	0.102612	0.315	0.302	0.00360625	Upregulated	MESDC2
FPR1	2.37122710319714e-07	-0.283335	0.317	0.371	0.00363912	Downregulated	FPR1
IGF2R	2.4201737680885e-07	0.573413	0.186	0.144	0.00371424	Upregulated	IGF2R
ATP5G3	2.42688744802897e-07	-0.0336356	0.805	0.859	0.00372454	NS	ATP5G3
RPL17	2.486273497474e-07	-0.391581	0.391	0.476	0.00381568	Downregulated	RPL17
BCAT1	2.52893891603245e-07	0.686541	0.199	0.143	0.00388116	Upregulated	BCAT1
TNS3	2.55143226809203e-07	0.91445	0.204	0.115	0.00391568	Upregulated	TNS3
IGLC3	2.57260377003232e-07	3.88203	0.109	0.01	0.00394818	Upregulated	IGLC3
ALYREF	2.64491437977124e-07	0.922063	0.083	0.045	0.00405915	Upregulated	ALYREF
GZMM	2.67171694255659e-07	-0.333478	0.014	0.019	0.00410028	Downregulated	GZMM
CXCL12	2.68312085907352e-07	-0.142265	0.077	0.052	0.00411779	Downregulated	CXCL12
MAFB	2.71169833316771e-07	0.223157	0.655	0.54	0.00416164	Upregulated	MAFB
ATP6V0B	2.85711443006954e-07	-0.269625	0.833	0.91	0.00438481	Downregulated	ATP6V0B
SAMSN1	2.86490188934771e-07	1.34998	0.462	0.252	0.00439676	Upregulated	SAMSN1
WLS	2.88541822825833e-07	-2.40232	0.012	0.064	0.00442825	Downregulated	WLS
CHSY1	2.92854646410187e-07	2.13498	0.123	0.036	0.00449444	Upregulated	CHSY1
RHEB	2.97130435983645e-07	-0.0211058	0.464	0.495	0.00456006	NS	RHEB
TRGC2	3.0633901195809e-07	-1.7409	0.004	0.015	0.00470138	Downregulated	TRGC2
CD163	3.15609759914307e-07	1.24303	0.346	0.188	0.00484366	Upregulated	CD163
BLOC1S1	3.22029075587928e-07	1.3379	0.411	0.231	0.00494218	Upregulated	BLOC1S1
TNIP2	3.26456216999856e-07	0.565201	0.189	0.14	0.00501012	Upregulated	TNIP2
DAD1	3.26717872140528e-07	-0.132356	0.503	0.59	0.00501414	Downregulated	DAD1
TET2	3.44717703453456e-07	1.04349	0.242	0.137	0.00529038	Upregulated	TET2
EPCAM	3.48205778439397e-07	0.555369	0.095	0.072	0.00534391	Upregulated	EPCAM
ACBD3	3.52422257172072e-07	0.735247	0.112	0.076	0.00540862	Upregulated	ACBD3
BUD13	3.61342541672226e-07	-0.745281	0.042	0.069	0.00554552	Downregulated	BUD13
FAM46C	3.68890804993954e-07	-0.789812	0.024	0.041	0.00566137	Downregulated	FAM46C
EPB41L3	3.7405158228228e-07	1.2591	0.246	0.119	0.00574057	Upregulated	EPB41L3
PHLDA2	3.7726850103429e-07	0.256797	0.181	0.157	0.00578994	Upregulated	PHLDA2
CD99	3.79381704643211e-07	-1.25109	0.34	0.599	0.00582237	Downregulated	CD99
FPR2	3.79498843785249e-07	2.62104	0.129	0.027	0.00582417	Upregulated	FPR2
G0S2	3.86902699251988e-07	0.943458	0.299	0.144	0.0059378	Upregulated	G0S2
ZDHHC24	3.95376195655307e-07	-0.438921	0.191	0.243	0.00606784	Downregulated	ZDHHC24
BTBD3	3.97788925267089e-07	0.175159	0.028	0.022	0.00610487	Upregulated	BTBD3
TGM2	4.17065308397478e-07	0.504574	0.155	0.085	0.0064007	Upregulated	TGM2
HMGN5	4.17975143704772e-07	1.08013	0.046	0.019	0.00641466	Upregulated	HMGN5
SIRPA	4.19538418419912e-07	0.419373	0.287	0.224	0.00643866	Upregulated	SIRPA
TRAT1	4.22512637986683e-07	-1.08555	0.008	0.016	0.0064843	Downregulated	TRAT1
ALDOA	4.22919692083998e-07	-0.621038	0.894	0.94	0.00649055	Downregulated	ALDOA
LILRA5	4.40012520160328e-07	1.10975	0.189	0.11	0.00675287	Upregulated	LILRA5
C19orf60	4.76626960925106e-07	-0.160071	0.453	0.503	0.00731479	Downregulated	C19orf60
TMA7	4.76998997576147e-07	-0.324807	0.78	0.88	0.0073205	Downregulated	TMA7
GCH1	4.79021259463784e-07	1.70388	0.219	0.08	0.00735154	Upregulated	GCH1
LINC00877	4.81077436209658e-07	-0.198892	0.042	0.049	0.0073831	Downregulated	LINC00877
C19orf24	5.0067474639476e-07	-0.332038	0.288	0.359	0.00768386	Downregulated	C19orf24
ALOX5AP	5.01629539110586e-07	-0.820603	0.383	0.626	0.00769851	Downregulated	ALOX5AP
TAGAP	5.09874903621374e-07	0.349925	0.228	0.181	0.00782505	Upregulated	TAGAP
SLC43A3	5.17045295570437e-07	0.584484	0.246	0.169	0.00793509	Upregulated	SLC43A3
CD7	5.30794679712596e-07	-0.540878	0.057	0.087	0.00814611	Downregulated	CD7
ASCC2	5.3185986032233e-07	-0.983396	0.106	0.199	0.00816245	Downregulated	ASCC2
CD96	5.4456465436631e-07	-0.567419	0.024	0.038	0.00835743	Downregulated	CD96
BOLA2B	5.49477130357514e-07	-0.589894	0.021	0.03	0.00843283	Downregulated	BOLA2B
MAN1A1	5.55631903870151e-07	0.813946	0.119	0.063	0.00852728	Upregulated	MAN1A1
AKR7A2	5.85709074654802e-07	-0.519456	0.203	0.268	0.00898888	Downregulated	AKR7A2
CTSH	6.26940873111685e-07	-0.128728	0.787	0.824	0.00962166	Downregulated	CTSH
RP11-332H14.2	6.30846639822453e-07	-1.217	0.017	0.038	0.0096816	Downregulated	RP11-332H14.2
PGP	6.3282803531144e-07	0.109809	0.127	0.11	0.00971201	Upregulated	PGP
SLC25A24	6.33826430962011e-07	0.571073	0.173	0.123	0.00972733	Upregulated	SLC25A24
TCF7	6.49830583808868e-07	-0.679973	0.034	0.041	0.00997295	Downregulated	TCF7
SON	6.77819258820929e-07	-0.110836	0.614	0.642	0.0104025	Downregulated	SON
ADAM9	6.79192653463661e-07	1.01301	0.185	0.109	0.0104236	Upregulated	ADAM9
COPRS	6.83257393664324e-07	0.687941	0.1	0.065	0.010486	Upregulated	COPRS
OLR1	7.0707615268412e-07	0.946159	0.402	0.264	0.0108515	Upregulated	OLR1
COX5B	7.19102652307425e-07	0.071076	0.832	0.872	0.0110361	NS	COX5B
TAP1	7.34688377535904e-07	0.709759	0.596	0.475	0.0112753	Upregulated	TAP1
HERC5	7.48398100333568e-07	1.24421	0.223	0.118	0.0114857	Upregulated	HERC5
BRAP	7.48722322700186e-07	-0.139998	0.047	0.052	0.0114906	Downregulated	BRAP
LINC00996	7.50117781614436e-07	-1.12423	0.038	0.075	0.0115121	Downregulated	LINC00996
MAF1	7.54590750245728e-07	-0.291834	0.291	0.354	0.0115807	Downregulated	MAF1
TUBA1A	7.60937334077051e-07	-0.753312	0.372	0.549	0.0116781	Downregulated	TUBA1A
TP53I13	7.91384044934833e-07	-0.364117	0.145	0.188	0.0121454	Downregulated	TP53I13
PKD2	8.00798927051157e-07	0.93717	0.044	0.021	0.0122899	Upregulated	PKD2
AIM2	8.2280308718113e-07	1.26276	0.132	0.057	0.0126276	Upregulated	AIM2
TMEM135	8.56595494553313e-07	0.0137113	0.043	0.041	0.0131462	NS	TMEM135
KCTD20	8.77499438436559e-07	0.468141	0.184	0.144	0.013467	Upregulated	KCTD20
CXorf21	9.07319419423975e-07	-1.30638	0.217	0.316	0.0139246	Downregulated	CXorf21
CCDC85B	9.20416464364177e-07	0.0125597	0.35	0.356	0.0141256	NS	CCDC85B
VMO1	9.28258348269403e-07	0.691375	0.199	0.151	0.014246	Upregulated	VMO1
GMPR	9.3859905658014e-07	1.21329	0.113	0.054	0.0144047	Upregulated	GMPR
CCNH	9.4444686794591e-07	-0.290157	0.262	0.308	0.0144944	Downregulated	CCNH
DNAJC1	9.77756782384698e-07	-0.200856	0.228	0.277	0.0150056	Downregulated	DNAJC1
METRNL	9.84513448613848e-07	1.23254	0.261	0.12	0.0151093	Upregulated	METRNL
DYNC1LI1	9.8814114035123e-07	-0.951218	0.122	0.209	0.015165	Downregulated	DYNC1LI1
TPT1	1.02407948641846e-06	0.126157	1	1	0.0157165	Upregulated	TPT1
COX8A	1.04228721423903e-06	0.0350155	0.83	0.876	0.015996	NS	COX8A
TMEM259	1.06941719492438e-06	0.842372	0.185	0.111	0.0164123	Upregulated	TMEM259
MDM4	1.08812187345154e-06	0.0515024	0.174	0.158	0.0166994	NS	MDM4
LAPTM5	1.09125704114889e-06	0.026413	0.963	0.922	0.0167475	NS	LAPTM5
FKBP4	1.0971203530259e-06	-1.20572	0.119	0.251	0.0168375	Downregulated	FKBP4
MFSD14B	1.10560334565763e-06	1.52963	0.154	0.054	0.0169677	Upregulated	MFSD14B
FBXO45	1.11332866187968e-06	-0.762435	0.017	0.028	0.0170863	Downregulated	FBXO45
FUS	1.11414400999818e-06	0.0746732	0.702	0.7	0.0170988	NS	FUS
NFKBIZ	1.11699425470173e-06	0.908739	0.51	0.372	0.0171425	Upregulated	NFKBIZ
ACADVL	1.14179856571518e-06	-0.247378	0.345	0.378	0.0175232	Downregulated	ACADVL
ABL2	1.18208124853203e-06	0.750838	0.242	0.161	0.0181414	Upregulated	ABL2
BRD9	1.20823187069739e-06	-0.386059	0.08	0.1	0.0185427	Downregulated	BRD9
TOMM40	1.24201551686712e-06	-0.265968	0.199	0.224	0.0190612	Downregulated	TOMM40
C11orf57	1.2460542727645e-06	-0.349342	0.097	0.119	0.0191232	Downregulated	C11orf57
CLK1	1.25397252804465e-06	0.183341	0.291	0.244	0.0192447	Upregulated	CLK1
APP	1.28529042857566e-06	-0.616292	0.215	0.262	0.0197254	Downregulated	APP
MEG3	1.29493848563497e-06	-4.34294	0.001	0.022	0.0198734	Downregulated	MEG3
JARID2	1.29611979340692e-06	1.55188	0.21	0.111	0.0198916	Upregulated	JARID2
NNT-AS1	1.31550724556651e-06	-0.563598	0.038	0.052	0.0201891	Downregulated	NNT-AS1
ERMAP	1.31567543145915e-06	-0.314369	0.022	0.026	0.0201917	Downregulated	ERMAP
UQCRFS1	1.37085433239912e-06	-0.109202	0.438	0.457	0.0210385	Downregulated	UQCRFS1
RP11-404O13.5	1.37297760406801e-06	-2.06283	0.021	0.075	0.0210711	Downregulated	RP11-404O13.5
RPL28	1.37446431762736e-06	-0.172833	1	1	0.0210939	Downregulated	RPL28
MMP7	1.52140689309336e-06	2.24424	0.047	0.011	0.023349	Upregulated	MMP7
TGFBI	1.53032952476581e-06	0.450992	0.548	0.479	0.023486	Upregulated	TGFBI
KRT6B	1.53367606833111e-06	2.75947	0.047	0.007	0.0235373	Upregulated	KRT6B
NRP1	1.55638473590835e-06	0.830255	0.184	0.118	0.0238858	Upregulated	NRP1
HSP90B1	1.61301435246752e-06	-0.057267	0.788	0.793	0.0247549	NS	HSP90B1
C6orf48	1.7506219235614e-06	0.496597	0.287	0.199	0.0268668	Upregulated	C6orf48
IFITM2	1.76133294503832e-06	0.518331	0.737	0.655	0.0270312	Upregulated	IFITM2
SLC18B1	1.76978356985072e-06	-0.454784	0.049	0.064	0.0271609	Downregulated	SLC18B1
TMEM57	1.77186286936506e-06	-0.553156	0.083	0.11	0.0271928	Downregulated	TMEM57
ADAM8	1.79384109160929e-06	0.462875	0.224	0.169	0.0275301	Upregulated	ADAM8
ASB16-AS1	1.825193074656e-06	-1.35981	0.018	0.047	0.0280112	Downregulated	ASB16-AS1
MPP1	1.86283585740531e-06	0.303952	0.345	0.302	0.0285889	Upregulated	MPP1
GABPB1	1.91263645793391e-06	0.451743	0.216	0.188	0.0293532	Upregulated	GABPB1
CD44	1.93486565260365e-06	0.443927	0.81	0.748	0.0296944	Upregulated	CD44
PAK2	1.95713860059954e-06	-0.233357	0.434	0.493	0.0300362	Downregulated	PAK2
SDS	1.97608160370304e-06	0.217184	0.233	0.226	0.0303269	Upregulated	SDS
RP11-160E2.6	1.98108497903914e-06	-0.166392	0.181	0.217	0.0304037	Downregulated	RP11-160E2.6
C5orf45	1.98196469851703e-06	-1.78891	0.016	0.055	0.0304172	Downregulated	C5orf45
TNF	2.0044227624189e-06	0.275259	0.166	0.148	0.0307619	Upregulated	TNF
MARCKSL1	2.07280434124968e-06	-0.154349	0.375	0.306	0.0318113	Downregulated	MARCKSL1
AHR	2.09114982234201e-06	0.00539121	0.265	0.233	0.0320929	NS	AHR
BST1	2.14906680834324e-06	0.804113	0.124	0.08	0.0329817	Upregulated	BST1
HLA-DOA	2.17427339689206e-06	-0.194075	0.234	0.252	0.0333686	Downregulated	HLA-DOA
C16orf54	2.21944634425732e-06	-1.10863	0.028	0.058	0.0340618	Downregulated	C16orf54
CD68	2.23541304185533e-06	-0.638707	0.812	0.867	0.0343069	Downregulated	CD68
TMBIM6	2.31685289732429e-06	-0.048335	0.826	0.863	0.0355567	NS	TMBIM6
BAG2	2.40244731932329e-06	-0.316876	0.02	0.025	0.0368704	Downregulated	BAG2
PDE4A	2.40249342472221e-06	0.715378	0.166	0.115	0.0368711	Upregulated	PDE4A
PIK3IP1	2.45302798925138e-06	-0.756873	0.058	0.096	0.0376466	Downregulated	PIK3IP1
RPL5	2.60202210432241e-06	-0.288647	0.981	0.996	0.0399332	Downregulated	RPL5
DDX60L	2.61674233514565e-06	1.65142	0.232	0.083	0.0401591	Upregulated	DDX60L
MT-CYB	2.66997241897538e-06	-0.00277089	0.996	0.997	0.0409761	NS	MT-CYB
ADRB2	2.69138975522097e-06	-1.7366	0.022	0.069	0.0413048	Downregulated	ADRB2
FAM49A	2.7323104746488e-06	0.970237	0.314	0.187	0.0419328	Upregulated	FAM49A
ACTN1	2.74671275253397e-06	-0.362665	0.247	0.295	0.0421538	Downregulated	ACTN1
RNF213	2.76842956140828e-06	0.831279	0.667	0.522	0.0424871	Upregulated	RNF213
STRA13	2.78612002558947e-06	-0.290148	0.229	0.25	0.0427586	Downregulated	STRA13
NME1	2.79538894602473e-06	2.06055	0.151	0.047	0.0429008	Upregulated	NME1
UBE2L3	2.87210790627293e-06	0.288169	0.535	0.525	0.0440782	Upregulated	UBE2L3
PRKD3	2.88201317945449e-06	-0.491543	0.076	0.102	0.0442303	Downregulated	PRKD3
RP5-1171I10.5	2.9521381726448e-06	0.428778	0.237	0.176	0.0453065	Upregulated	RP5-1171I10.5
USP18	3.05977654820969e-06	1.7618	0.196	0.069	0.0469584	Upregulated	USP18
ATG3	3.09962374858197e-06	0.0519147	0.501	0.499	0.0475699	NS	ATG3
COQ2	3.11335304503798e-06	-0.0628303	0.145	0.16	0.0477806	NS	COQ2
EIF5	3.11690235907771e-06	-0.21787	0.566	0.599	0.0478351	Downregulated	EIF5
SLC25A40	3.17984625149375e-06	0.23485	0.054	0.045	0.0488011	Upregulated	SLC25A40
ZFAND5	3.20462747248575e-06	0.73034	0.657	0.517	0.0491814	Upregulated	ZFAND5
CXCL11	3.22527501319832e-06	3.3829	0.232	0.047	0.0494983	Upregulated	CXCL11
POLR3A	3.27671207894684e-06	-0.0690622	0.029	0.029	0.0502877	NS	POLR3A
KCNN4	3.27829641812755e-06	0.793198	0.155	0.088	0.050312	NS	KCNN4
ZNF720	3.31215925733005e-06	-0.181475	0.055	0.062	0.0508317	NS	ZNF720
MRPS34	3.32303275825334e-06	-0.541708	0.276	0.366	0.0509986	NS	MRPS34
CCDC66	3.39674285437054e-06	-1.05194	0.052	0.101	0.0521298	NS	CCDC66
NR4A1	3.41520638146263e-06	-0.392531	0.497	0.496	0.0524132	NS	NR4A1
SPG21	3.42404255843511e-06	-0.0783188	0.406	0.437	0.0525488	NS	SPG21
C1orf56	3.44974772307438e-06	-0.314369	0.04	0.046	0.0529433	NS	C1orf56
GPR171	3.52386561731582e-06	-0.770049	0.011	0.021	0.0540808	NS	GPR171
PBDC1	3.52720187945776e-06	-0.414577	0.174	0.217	0.054132	NS	PBDC1
NDUFB8	3.58047803922101e-06	1.95752	0.259	0.097	0.0549496	NS	NDUFB8
CD300C	3.6054060217771e-06	-0.272753	0.174	0.214	0.0553322	NS	CD300C
TMEM173	3.72313066957491e-06	-0.210737	0.182	0.216	0.0571389	NS	TMEM173
MARCO	3.78736395426102e-06	1.20321	0.193	0.095	0.0581247	NS	MARCO
MIR3945HG	3.82064282952342e-06	1.97974	0.131	0.034	0.0586354	NS	MIR3945HG
CD74	3.82395301341976e-06	-0.659646	0.997	0.965	0.0586862	NS	CD74
KCNK17	3.90896311663833e-06	-2.25548	0.004	0.018	0.0599909	NS	KCNK17
SAT1	4.06753206866067e-06	0.524674	0.985	0.984	0.0624244	NS	SAT1
BORCS5	4.08361264658092e-06	-0.436048	0.085	0.108	0.0626712	NS	BORCS5
C1orf122	4.13748919553522e-06	0.728524	0.204	0.124	0.063498	NS	C1orf122
DNAJC15	4.15776202387267e-06	-0.0541862	0.477	0.514	0.0638092	NS	DNAJC15
EBPL	4.19859655304456e-06	0.0269244	0.129	0.128	0.0644359	NS	EBPL
COQ10B	4.22212014563931e-06	-0.454509	0.133	0.175	0.0647969	NS	COQ10B
SAMD9L	4.36948458565915e-06	0.79207	0.401	0.286	0.0670585	NS	SAMD9L
HNRNPA1	4.44142306063751e-06	-0.256775	0.921	0.932	0.0681625	NS	HNRNPA1
TRADD	4.50865994199187e-06	-0.203693	0.223	0.268	0.0691944	NS	TRADD
SIPA1L1	4.67777723718717e-06	1.15956	0.167	0.103	0.0717898	NS	SIPA1L1
AP3D1	4.71508345821205e-06	0.472928	0.205	0.153	0.0723624	NS	AP3D1
SMIM3	4.75092691890581e-06	0.163238	0.168	0.147	0.0729125	NS	SMIM3
HMG20B	4.84665144936401e-06	-0.546524	0.185	0.221	0.0743816	NS	HMG20B
SPPL2A	4.98385203599992e-06	0.588285	0.377	0.288	0.0764872	NS	SPPL2A
SAP18	5.29750690872898e-06	0.352709	0.511	0.513	0.0813008	NS	SAP18
NRROS	5.35127472912002e-06	-0.716317	0.141	0.2	0.082126	NS	NRROS
CLEC4D	5.37954808927115e-06	1.99691	0.066	0.015	0.0825599	NS	CLEC4D
TPM3	5.44623776945492e-06	0.0734262	0.911	0.934	0.0835834	NS	TPM3
AC092580.4	5.49075357089981e-06	-1.16237	0.007	0.015	0.0842666	NS	AC092580.4
HNRNPH1	5.49353980664963e-06	0.164633	0.287	0.259	0.0843094	NS	HNRNPH1
GPX1	5.53084940498636e-06	-0.610467	0.99	0.971	0.0848819	NS	GPX1
HTATIP2	5.60054586957826e-06	0.107706	0.237	0.243	0.0859516	NS	HTATIP2
RPLP0	5.61913206780012e-06	-0.342862	0.979	1	0.0862368	NS	RPLP0
SLPI	5.67645555841197e-06	-1.15818	0.059	0.062	0.0871166	NS	SLPI
HAUS6	5.72535283187452e-06	0.127853	0.054	0.047	0.087867	NS	HAUS6
ICOS	5.85517607776715e-06	-0.770049	0.011	0.018	0.0898594	NS	ICOS
RILP	6.16146434121445e-06	0.633208	0.156	0.101	0.09456	NS	RILP
MX1	6.2100643398046e-06	0.645141	0.598	0.471	0.0953059	NS	MX1
HSPE1	6.22295878415688e-06	-0.381276	0.555	0.691	0.0955037	NS	HSPE1
ZDHHC20	6.25332543184527e-06	1.06645	0.129	0.065	0.0959698	NS	ZDHHC20
IDNK	6.28832012412112e-06	-0.640139	0.033	0.049	0.0965068	NS	IDNK
DUT	6.435076396996e-06	-0.37412	0.316	0.384	0.0987591	NS	DUT
PLXDC1	6.45377855036858e-06	-2.5774	0.004	0.027	0.0990461	NS	PLXDC1
EIF3A	6.51674090873312e-06	0.364936	0.494	0.45	0.100012	NS	EIF3A
FAM173A	6.54287121789191e-06	-0.409575	0.21	0.27	0.100413	NS	FAM173A
DHX38	6.80992103067931e-06	0.294212	0.086	0.065	0.104512	NS	DHX38
C4orf3	6.82718704720888e-06	0.0855029	0.725	0.722	0.104777	NS	C4orf3
RPL4	6.87697608544651e-06	-0.0759461	0.955	0.976	0.105541	NS	RPL4
PARP9	7.02274890871023e-06	0.887064	0.349	0.216	0.107778	NS	PARP9
PPP1R14B	7.23953141923859e-06	-0.676871	0.147	0.15	0.111105	NS	PPP1R14B
NCF1	7.26516194172549e-06	-0.046334	0.449	0.434	0.111498	NS	NCF1
NUPR1	7.29350641009369e-06	-0.0497082	0.234	0.194	0.111933	NS	NUPR1
REEP3	7.30934360465093e-06	0.107095	0.205	0.189	0.112176	NS	REEP3
TTYH3	7.33593884027819e-06	1.19127	0.23	0.119	0.112585	NS	TTYH3
GNB1	7.36486513551248e-06	0.775221	0.346	0.242	0.113029	NS	GNB1
TCN2	7.58257052089207e-06	0.997291	0.239	0.141	0.11637	NS	TCN2
FADS1	7.63261877057887e-06	0.329487	0.129	0.108	0.117138	NS	FADS1
COL1A1	7.77289037227941e-06	-0.992441	0.043	0.052	0.119291	NS	COL1A1
FGL2	7.88637764817912e-06	0.251226	0.72	0.629	0.121032	NS	FGL2
SH3GLB1	7.93130704801337e-06	0.128072	0.354	0.348	0.121722	NS	SH3GLB1
KLF10	7.93267266161542e-06	-0.120633	0.2	0.215	0.121743	NS	KLF10
MT-CO3	8.02104724358181e-06	0.224095	0.999	0.996	0.123099	NS	MT-CO3
JAK1	8.15050862088748e-06	-0.0812031	0.485	0.521	0.125086	NS	JAK1
RNF125	8.21885341301287e-06	-0.747872	0.053	0.087	0.126135	NS	RNF125
AIG1	8.53252627288298e-06	-1.46624	0.069	0.189	0.130949	NS	AIG1
HBEGF	8.57823586435275e-06	0.596867	0.347	0.251	0.13165	NS	HBEGF
IRF3	8.66489398382859e-06	-0.871135	0.1	0.174	0.13298	NS	IRF3
NSUN6	9.09088794974949e-06	-0.164327	0.078	0.081	0.139518	NS	NSUN6
GPCPD1	9.23968830180542e-06	0.570495	0.254	0.208	0.141801	NS	GPCPD1
PDIA6	9.24447140414257e-06	-0.12855	0.568	0.592	0.141875	NS	PDIA6
PFKP	9.35823469439137e-06	0.40132	0.127	0.108	0.143621	NS	PFKP
WDR7	9.38845053473943e-06	0.354578	0.053	0.04	0.144085	NS	WDR7
LINC01220	9.47789793601425e-06	-2.06283	0.003	0.015	0.145457	NS	LINC01220
MSLN	9.54104774658618e-06	3.30524	0.038	0.002	0.146426	NS	MSLN
CSF2RA	9.58593657396211e-06	-0.625781	0.255	0.366	0.147115	NS	CSF2RA
RHOQ	9.66104512763035e-06	1.09397	0.25	0.128	0.148268	NS	RHOQ
PSMB2	9.85371101187722e-06	-0.0778887	0.418	0.456	0.151225	NS	PSMB2
FBP1	9.91119031032928e-06	-0.0276694	0.33	0.343	0.152107	NS	FBP1
PSMB8	1.01412197833575e-05	0.130308	0.659	0.637	0.155637	NS	PSMB8
MRPS18B	1.02468762168394e-05	-0.732635	0.192	0.296	0.157259	NS	MRPS18B
MBD2	1.04013384810121e-05	1.07558	0.208	0.123	0.159629	NS	MBD2
QPRT	1.04739826727278e-05	-0.588051	0.024	0.032	0.160744	NS	QPRT
DEFB1	1.05976580191989e-05	1.81981	0.058	0.021	0.162642	NS	DEFB1
CCDC14	1.06479843154925e-05	-0.450292	0.068	0.085	0.163415	NS	CCDC14
MYDGF	1.07334557106483e-05	-0.31511	0.556	0.63	0.164726	NS	MYDGF
ABHD13	1.09002354219695e-05	-0.391537	0.075	0.102	0.167286	NS	ABHD13
ADAR	1.09037226858223e-05	0.721694	0.45	0.329	0.167339	NS	ADAR
LY86	1.09342557628648e-05	-0.799967	0.306	0.421	0.167808	NS	LY86
ZNF354A	1.09639465662901e-05	0.0158267	0.032	0.03	0.168264	NS	ZNF354A
CCR6	1.10355676504529e-05	-1.59251	0.015	0.045	0.169363	NS	CCR6
SRSF6	1.10436128245192e-05	-0.64939	0.132	0.198	0.169486	NS	SRSF6
MAP3K8	1.11394833131225e-05	0.58406	0.4	0.333	0.170958	NS	MAP3K8
ALDH1B1	1.115924691777e-05	-0.185086	0.019	0.02	0.171261	NS	ALDH1B1
HES1	1.12197145528618e-05	-0.191345	0.082	0.072	0.172189	NS	HES1
SNRPN	1.12648248437042e-05	-0.168013	0.101	0.101	0.172881	NS	SNRPN
CD93	1.13045216248192e-05	0.816078	0.183	0.148	0.17349	NS	CD93
MPZL1	1.13498749131868e-05	-0.19052	0.131	0.141	0.174187	NS	MPZL1
MSRA	1.1619538928965e-05	-0.226906	0.159	0.187	0.178325	NS	MSRA
RAB7B	1.17251325520171e-05	-0.434799	0.09	0.099	0.179946	NS	RAB7B
RPL10A	1.17376970739123e-05	-0.129566	0.974	0.985	0.180138	NS	RPL10A
ANKRD28	1.1748853322752e-05	1.29254	0.199	0.104	0.18031	NS	ANKRD28
RPL11	1.1881798826459e-05	-0.124437	1	1	0.18235	NS	RPL11
AP4M1	1.19002729166312e-05	-1.11607	0.034	0.069	0.182633	NS	AP4M1
RNASE2	1.20846912096888e-05	1.35276	0.08	0.04	0.185464	NS	RNASE2
UQCRB	1.21052149251812e-05	0.0347805	0.835	0.857	0.185779	NS	UQCRB
TIAM1	1.24136598678651e-05	-1.01941	0.045	0.088	0.190512	NS	TIAM1
PSMB10	1.24290107997751e-05	-0.280721	0.404	0.568	0.190748	NS	PSMB10
ENY2	1.27111377375977e-05	0.351722	0.631	0.588	0.195078	NS	ENY2
CDKN2AIP	1.2943680622135e-05	-0.540878	0.059	0.082	0.198647	NS	CDKN2AIP
GSN	1.29701749306069e-05	-0.580588	0.704	0.804	0.199053	NS	GSN
CNPY3	1.29924112836027e-05	-0.827799	0.484	0.648	0.199395	NS	CNPY3
CMTM7	1.31085834143177e-05	-0.711336	0.235	0.34	0.201177	NS	CMTM7
ADPGK	1.31639988146506e-05	0.347552	0.295	0.267	0.202028	NS	ADPGK
KRT14	1.34367840538496e-05	1.35671	0.054	0.021	0.206214	NS	KRT14
KIF5B	1.34519422091282e-05	-0.0780265	0.441	0.482	0.206447	NS	KIF5B
SLC25A19	1.35473669058864e-05	0.155386	0.176	0.15	0.207911	NS	SLC25A19
CRLS1	1.36033605154509e-05	0.631143	0.121	0.09	0.208771	NS	CRLS1
CCL7	1.38486803357255e-05	2.42733	0.05	0.013	0.212536	NS	CCL7
DSE	1.39182808856134e-05	0.886766	0.372	0.243	0.213604	NS	DSE
TTC14	1.39528840430494e-05	0.0113112	0.173	0.163	0.214135	NS	TTC14
MYL12B	1.39865358564584e-05	-0.124675	0.803	0.869	0.214651	NS	MYL12B
PARP8	1.40499034312061e-05	-0.396338	0.065	0.091	0.215624	NS	PARP8
CCT5	1.41701561142324e-05	-0.246354	0.285	0.354	0.217469	NS	CCT5
OSBPL8	1.42275619774844e-05	0.15341	0.364	0.368	0.21835	NS	OSBPL8
FRMD4B	1.44704537766808e-05	-0.255475	0.186	0.222	0.222078	NS	FRMD4B
SIK1	1.4503828714326e-05	5.01131	0.068	0.001	0.22259	NS	SIK1
EMC7	1.4522237258153e-05	0.142911	0.255	0.263	0.222873	NS	EMC7
GSPT1	1.46620210160989e-05	0.796846	0.232	0.157	0.225018	NS	GSPT1
THUMPD3-AS1	1.50104921412845e-05	0.12601	0.209	0.188	0.230366	NS	THUMPD3-AS1
RPS13	1.52399437451336e-05	-0.182281	0.994	1	0.233887	NS	RPS13
LCP1	1.5331608265399e-05	0.350307	0.769	0.683	0.235294	NS	LCP1
RAB31	1.54894637100599e-05	-0.159126	0.638	0.667	0.237717	NS	RAB31
QRICH1	1.61320168652755e-05	-0.285849	0.08	0.088	0.247578	NS	QRICH1
SNX7	1.62538203072636e-05	-0.9229	0.031	0.058	0.249447	NS	SNX7
GPR137B	1.63884152599584e-05	-0.496483	0.205	0.254	0.251513	NS	GPR137B
MYOF	1.66061170899941e-05	0.269844	0.23	0.185	0.254854	NS	MYOF
CISD3	1.66274338695231e-05	0.238011	0.254	0.23	0.255181	NS	CISD3
CKAP4	1.67127994304403e-05	0.370907	0.104	0.087	0.256491	NS	CKAP4
GGPS1	1.68717581443513e-05	-0.746003	0.094	0.157	0.258931	NS	GGPS1
CLEC10A	1.70857871851547e-05	-0.406541	0.241	0.222	0.262216	NS	CLEC10A
NMRK1	1.74884661059071e-05	-0.28684	0.074	0.083	0.268395	NS	NMRK1
CARD19	1.76873664147107e-05	0.693737	0.219	0.14	0.271448	NS	CARD19
CDKN1B	1.79163945430873e-05	-0.44812	0.138	0.183	0.274963	NS	CDKN1B
SEC11C	1.82563633893894e-05	-0.117666	0.285	0.32	0.28018	NS	SEC11C
ITPRIP	1.86289893274698e-05	0.335562	0.088	0.074	0.285899	NS	ITPRIP
SH2D2A	1.87896803401152e-05	-0.925327	0.017	0.036	0.288365	NS	SH2D2A
PTCH2	1.88703324635494e-05	-1.55504	0.011	0.032	0.289603	NS	PTCH2
FMNL2	1.90713959615774e-05	0.771832	0.214	0.139	0.292689	NS	FMNL2
CYB5A	1.91062716915307e-05	0.00422719	0.219	0.199	0.293224	NS	CYB5A
RNU12	1.91307572456501e-05	-1.27959	0.061	0.137	0.2936	NS	RNU12
HELZ	1.91751955298567e-05	-0.285377	0.144	0.172	0.294282	NS	HELZ
PCGF5	1.92446170608264e-05	0.744525	0.25	0.174	0.295347	NS	PCGF5
USP15	1.98081218403226e-05	0.397232	0.38	0.297	0.303995	NS	USP15
LHFP	1.99486702926677e-05	-1.00755	0.017	0.017	0.306152	NS	LHFP
HLA-DPB1	2.00748096947092e-05	-0.542109	0.989	0.932	0.308088	NS	HLA-DPB1
TSR3	2.00900991686673e-05	0.733384	0.111	0.065	0.308323	NS	TSR3
HAPLN3	2.00999887344253e-05	1.19088	0.225	0.102	0.308475	NS	HAPLN3
COL3A1	2.06562207620601e-05	-1.47307	0.035	0.031	0.317011	NS	COL3A1
LSM4	2.06570356716475e-05	-0.167603	0.376	0.419	0.317024	NS	LSM4
ARL8A	2.06755070918638e-05	0.368376	0.144	0.118	0.317307	NS	ARL8A
CD9	2.07764208372165e-05	-0.215899	0.53	0.513	0.318856	NS	CD9
AP2S1	2.09099550259533e-05	-0.248049	0.75	0.832	0.320905	NS	AP2S1
AGPAT2	2.10566505127139e-05	-0.532634	0.218	0.296	0.323156	NS	AGPAT2
INPP5D	2.11404779564311e-05	-0.459946	0.175	0.241	0.324443	NS	INPP5D
OAS3	2.11979523253286e-05	1.42635	0.273	0.124	0.325325	NS	OAS3
TMEM39B	2.15605913006962e-05	-1.14695	0.056	0.121	0.33089	NS	TMEM39B
CALR	2.16833312635264e-05	-0.0848069	0.867	0.853	0.332774	NS	CALR
CLEC4E	2.20242454775178e-05	1.58247	0.295	0.104	0.338006	NS	CLEC4E
CMPK2	2.21640578157181e-05	1.59903	0.205	0.081	0.340152	NS	CMPK2
RFWD2	2.21787400066181e-05	0.211401	0.138	0.119	0.340377	NS	RFWD2
PHLDA1	2.23204896127305e-05	-0.142382	0.216	0.207	0.342553	NS	PHLDA1
RDX	2.23873213742638e-05	0.276376	0.22	0.202	0.343578	NS	RDX
SLC39A10	2.23903784246711e-05	-0.832123	0.09	0.15	0.343625	NS	SLC39A10
KRT19	2.26962160316605e-05	-2.78209	0.079	0.118	0.348319	NS	KRT19
ARFGAP3	2.28399372830898e-05	0.441278	0.23	0.186	0.350525	NS	ARFGAP3
BAZ1B	2.29288641160094e-05	-0.34685	0.191	0.224	0.351889	NS	BAZ1B
DNAJB6	2.30696518378117e-05	-0.361501	0.394	0.469	0.35405	NS	DNAJB6
N4BP2L2	2.31044552749874e-05	-0.0446912	0.478	0.507	0.354584	NS	N4BP2L2
UBE2K	2.36647681220314e-05	0.172908	0.258	0.243	0.363183	NS	UBE2K
EVI2B	2.37797659680773e-05	0.365146	0.299	0.232	0.364948	NS	EVI2B
AKAP7	2.422076411894e-05	-0.255475	0.038	0.044	0.371716	NS	AKAP7
MYCBP2	2.43120391600059e-05	0.498506	0.352	0.3	0.373117	NS	MYCBP2
RNPEP	2.46819031120808e-05	-0.0819698	0.251	0.262	0.378793	NS	RNPEP
H2AFV	2.4757986596912e-05	-0.189778	0.491	0.544	0.379961	NS	H2AFV
CSGALNACT2	2.48815421578377e-05	1.23485	0.158	0.078	0.381857	NS	CSGALNACT2
FLT3LG	2.51531977258432e-05	-0.61014	0.048	0.078	0.386026	NS	FLT3LG
AKR1B1	2.56321693538717e-05	-0.7481	0.268	0.374	0.393377	NS	AKR1B1
CNOT6L	2.57456807701727e-05	-0.174048	0.132	0.13	0.395119	NS	CNOT6L
LMBR1L	2.64922703220721e-05	-0.909584	0.111	0.18	0.406577	NS	LMBR1L
APOC1	2.68650863920488e-05	-0.571005	0.548	0.588	0.412298	NS	APOC1
ARMCX1	2.6928266461173e-05	-0.129944	0.065	0.064	0.413268	NS	ARMCX1
RPL26L1	2.71933109449663e-05	0.229951	0.241	0.205	0.417336	NS	RPL26L1
SPAG9	2.78154866275607e-05	0.299492	0.272	0.258	0.426884	NS	SPAG9
SFT2D1	2.81649217492858e-05	0.112676	0.392	0.393	0.432247	NS	SFT2D1
SRSF4	2.88508498688088e-05	0.00113278	0.3	0.308	0.442774	NS	SRSF4
ERO1A	2.90960492549421e-05	0.204681	0.18	0.124	0.446537	NS	ERO1A
CSNK1A1	2.91232887696027e-05	0.332508	0.474	0.473	0.446955	NS	CSNK1A1
RRAGB	2.91884825791118e-05	-0.51851	0.032	0.044	0.447956	NS	RRAGB
DICER1	2.92731165947438e-05	0.664354	0.244	0.176	0.449255	NS	DICER1
GRAP2	2.9384729119619e-05	-0.872147	0.013	0.025	0.450967	NS	GRAP2
MFNG	2.99116846176439e-05	-0.51851	0.135	0.189	0.459055	NS	MFNG
FXYD1	3.0106099173969e-05	-2.5774	0.003	0.012	0.462038	NS	FXYD1
MOCS2	3.03191810795662e-05	-0.509577	0.108	0.147	0.465308	NS	MOCS2
THAP9-AS1	3.0471653199398e-05	0.236378	0.078	0.063	0.467648	NS	THAP9-AS1
DESI1	3.04998325947099e-05	0.179462	0.211	0.195	0.468081	NS	DESI1
CD14	3.0575458995634e-05	0.14434	0.624	0.504	0.469242	NS	CD14
MMP24-AS1	3.08686315799214e-05	0.429554	0.218	0.169	0.473741	NS	MMP24-AS1
PVRL2	3.15314319236939e-05	0.0688754	0.284	0.269	0.483913	NS	PVRL2
CXCL10	3.17588000708104e-05	1.98718	0.524	0.252	0.487402	NS	CXCL10
GM2A	3.22850930490847e-05	0.546417	0.321	0.262	0.495479	NS	GM2A
CXXC5	3.23733310628512e-05	-0.240976	0.147	0.163	0.496834	NS	CXXC5
TXNL4A	3.27232445163106e-05	0.371759	0.238	0.193	0.502204	NS	TXNL4A
LEPROTL1	3.29928631011991e-05	-0.219851	0.303	0.339	0.506341	NS	LEPROTL1
CLDN4	3.3139884367907e-05	-2.46263	0.067	0.116	0.508598	NS	CLDN4
RPS12	3.4089529044174e-05	-0.0632143	1	1	0.523172	NS	RPS12
PGAM1	3.62242868799278e-05	0.151266	0.571	0.546	0.555934	NS	PGAM1
DNPH1	3.62930413738064e-05	0.412084	0.366	0.308	0.556989	NS	DNPH1
EIF2AK1	3.65402651688656e-05	-0.116648	0.16	0.187	0.560783	NS	EIF2AK1
LAMP2	3.65744017864246e-05	0.616201	0.336	0.261	0.561307	NS	LAMP2
SLC25A16	3.69957092826538e-05	-0.421485	0.038	0.049	0.567773	NS	SLC25A16
CDC26	3.70779133635503e-05	0.5601	0.265	0.208	0.569035	NS	CDC26
MPPE1	3.71729439574541e-05	-0.695459	0.102	0.172	0.570493	NS	MPPE1
BTG3	3.85197346421272e-05	-0.0259935	0.177	0.163	0.591162	NS	BTG3
NDUFC2	3.86497873645932e-05	2.08917	0.304	0.099	0.593158	NS	NDUFC2
PTPN12	3.9292295208858e-05	1.17794	0.215	0.113	0.603019	NS	PTPN12
MLF1	3.97677710154013e-05	-1.81841	0.019	0.057	0.610316	NS	MLF1
GNB2L1	4.00207325562757e-05	-0.256208	0.991	0.997	0.614198	NS	GNB2L1
WFDC2	4.04850075278113e-05	2.3966	0.068	0.015	0.621323	NS	WFDC2
USP48	4.20047021592219e-05	-0.230953	0.144	0.166	0.644646	NS	USP48
LENG1	4.22683229358175e-05	-0.656838	0.089	0.128	0.648692	NS	LENG1
AGFG1	4.23109680427693e-05	1.11733	0.13	0.076	0.649346	NS	AGFG1
RNF126	4.24502464336209e-05	-0.169436	0.146	0.165	0.651484	NS	RNF126
FKBP15	4.26028076224562e-05	0.322698	0.231	0.183	0.653825	NS	FKBP15
SUB1	4.40259084141993e-05	0.160063	0.853	0.852	0.675666	NS	SUB1
FLT1	4.46675250982926e-05	1.1388	0.068	0.034	0.685513	NS	FLT1
PTK2B	4.46817836230571e-05	0.754867	0.194	0.127	0.685731	NS	PTK2B
TNFSF10	4.68699705825458e-05	1.39347	0.46	0.326	0.719313	NS	TNFSF10
OLFML3	4.72386876658688e-05	-2.19493	0.089	0.234	0.724972	NS	OLFML3
SLC2A9	4.7294748240709e-05	-0.706855	0.043	0.069	0.725833	NS	SLC2A9
BRD8	4.74233662206633e-05	-1.18836	0.04	0.085	0.727806	NS	BRD8
ACOT9	4.74564013227677e-05	0.38986	0.245	0.198	0.728313	NS	ACOT9
SRGAP3	4.76273210096167e-05	-0.737008	0.043	0.078	0.730936	NS	SRGAP3
LY6E	4.79402408697836e-05	0.795657	0.849	0.729	0.735739	NS	LY6E
HGF	4.98699331780041e-05	-1.46358	0.026	0.068	0.765354	NS	HGF
RGS18	5.00960312085862e-05	-0.570977	0.103	0.14	0.768824	NS	RGS18
LILRB3	5.07751873782863e-05	0.513641	0.296	0.214	0.779247	NS	LILRB3
IFIT2	5.09943469130882e-05	1.52444	0.355	0.167	0.78261	NS	IFIT2
HDDC2	5.12635383553608e-05	-0.415471	0.13	0.16	0.786742	NS	HDDC2
DNMBP	5.16856762397476e-05	1.83199	0.056	0.017	0.79322	NS	DNMBP
PDCD5	5.25001102215746e-05	-0.227878	0.297	0.351	0.805719	NS	PDCD5
RSRP1	5.26891712380811e-05	0.0609983	0.441	0.428	0.808621	NS	RSRP1
IQSEC1	5.31284482554752e-05	0.863361	0.152	0.095	0.815362	NS	IQSEC1
TP53BP1	5.31966151179464e-05	-0.962694	0.043	0.075	0.816408	NS	TP53BP1
IRF7	5.33378362358535e-05	-0.317693	0.486	0.428	0.818576	NS	IRF7
TBC1D10C	5.55646410467637e-05	-0.378095	0.089	0.118	0.852751	NS	TBC1D10C
PTGER4	5.5716965915953e-05	0.315213	0.216	0.167	0.855088	NS	PTGER4
FOXRED2	5.57563340822623e-05	-1.79153	0.008	0.03	0.855692	NS	FOXRED2
CD200R1	5.65519166526259e-05	-1.7366	0.021	0.064	0.867902	NS	CD200R1
ZNF683	5.66875539297784e-05	-0.642498	0.011	0.015	0.869984	NS	ZNF683
HNRNPU	5.69933990414693e-05	0.529019	0.621	0.518	0.874678	NS	HNRNPU
RSL24D1	5.70623342905972e-05	-0.263759	0.335	0.39	0.875736	NS	RSL24D1
PAPSS1	5.72338880703804e-05	0.254719	0.205	0.168	0.878368	NS	PAPSS1
SLA	5.729137228154e-05	0.816431	0.367	0.252	0.879251	NS	SLA
PPP2R5C	5.73802828532928e-05	0.226917	0.205	0.171	0.880615	NS	PPP2R5C
MFGE8	5.74196532681406e-05	0.885006	0.066	0.035	0.881219	NS	MFGE8
PTTG1IP	5.74813642480602e-05	-0.0180351	0.429	0.429	0.882166	NS	PTTG1IP
SCD	5.81915048427048e-05	-0.793745	0.088	0.14	0.893065	NS	SCD
C5AR2	5.82309046727763e-05	2.15956	0.059	0.015	0.89367	NS	C5AR2
MINOS1	5.83120236880177e-05	1.26403	0.371	0.215	0.894915	NS	MINOS1
IL2RB	5.84410931616426e-05	0.00755905	0.015	0.016	0.896895	NS	IL2RB
EVI2A	5.86124097824456e-05	-0.141097	0.213	0.233	0.899525	NS	EVI2A
CAPN2	5.86456705802595e-05	0.411443	0.22	0.187	0.900035	NS	CAPN2
SLAMF7	5.91305585749408e-05	0.883799	0.279	0.17	0.907477	NS	SLAMF7
IFITM1	5.95547913298283e-05	0.748791	0.386	0.337	0.913987	NS	IFITM1
HSD3B7	6.02789442255285e-05	0.436402	0.105	0.083	0.925101	NS	HSD3B7
FNIP2	6.12534299132839e-05	0.450793	0.201	0.178	0.940056	NS	FNIP2
HNRNPA3	6.19950241129398e-05	0.0688137	0.624	0.629	0.951438	NS	HNRNPA3
CEP170	6.27671169676822e-05	0.406892	0.273	0.213	0.963287	NS	CEP170
LYL1	6.30613374410514e-05	0.526524	0.117	0.085	0.967802	NS	LYL1
SUMF2	6.36764571634023e-05	-0.697107	0.166	0.244	0.977243	NS	SUMF2
SYTL3	6.66274766765408e-05	-0.109397	0.097	0.087	1	NS	SYTL3
SFMBT1	6.66957828511083e-05	-0.213655	0.032	0.035	1	NS	SFMBT1
PNISR	6.71208726417847e-05	0.0210874	0.476	0.478	1	NS	PNISR
RPL9	6.73849965934411e-05	0.116431	0.994	0.998	1	NS	RPL9
EIF3E	6.77846152857371e-05	-0.141837	0.602	0.647	1	NS	EIF3E
TTC7B	6.9134794024434e-05	0.247025	0.031	0.025	1	NS	TTC7B
KLRC1	6.93868927306564e-05	-1.47787	0.005	0.011	1	NS	KLRC1
RGS14	6.94743507417303e-05	-1.21039	0.053	0.124	1	NS	RGS14
IL10RA	6.95627289610822e-05	0.418445	0.393	0.309	1	NS	IL10RA
ARHGAP10	7.11513610978438e-05	0.298009	0.155	0.127	1	NS	ARHGAP10
ME2	7.14366680973337e-05	0.393936	0.216	0.176	1	NS	ME2
GCHFR	7.28974560065554e-05	-0.922453	0.182	0.2	1	NS	GCHFR
SLC25A45	7.39066241329476e-05	-0.909025	0.076	0.128	1	NS	SLC25A45
FKBP1A	7.3929880791928e-05	0.0237868	0.768	0.806	1	NS	FKBP1A
PSMA1	7.40849783648651e-05	1.22157	0.294	0.167	1	NS	PSMA1
RP11-160O5.1	7.41009933882796e-05	1.02016	0.039	0.019	1	NS	RP11-160O5.1
CRYAB	7.59510730801612e-05	1.27322	0.059	0.037	1	NS	CRYAB
PFKFB3	7.64780142647458e-05	1.16401	0.327	0.17	1	NS	PFKFB3
COX20	7.73443042263669e-05	-0.378534	0.206	0.263	1	NS	COX20
NGDN	7.79660482768932e-05	-0.872756	0.089	0.146	1	NS	NGDN
SAA2	7.83049308452543e-05	3.28885	0.031	0.003	1	NS	SAA2
ATF5	7.84533403990408e-05	0.323061	0.5	0.424	1	NS	ATF5
RPS4X	7.99064559676794e-05	-0.1166	1	0.999	1	NS	RPS4X
KRCC1	8.07984014082383e-05	-0.935434	0.144	0.265	1	NS	KRCC1
TMSB4X	8.09445996598516e-05	0.582747	1	0.998	1	NS	TMSB4X
RNF130	8.09487664903434e-05	-0.307643	0.704	0.732	1	NS	RNF130
FABP4	8.16318324681523e-05	1.0857	0.075	0.037	1	NS	FABP4
GZMH	8.28194989551666e-05	-0.37577	0.02	0.024	1	NS	GZMH
RPSA	8.36834206201788e-05	-0.228085	0.974	0.978	1	NS	RPSA
FKBP9	8.42572069149818e-05	0.372556	0.031	0.022	1	NS	FKBP9
HNRNPLL	8.4461253955221e-05	0.275039	0.151	0.131	1	NS	HNRNPLL
SYNJ2BP	8.48886256866457e-05	0.15115	0.053	0.043	1	NS	SYNJ2BP
GPR18	8.49972207742011e-05	-1.71491	0.01	0.032	1	NS	GPR18
RRP36	8.67265344615409e-05	0.189936	0.058	0.05	1	NS	RRP36
PSMA2	8.68087354608345e-05	2.2075	0.23	0.059	1	NS	PSMA2
OXSR1	8.85899816994695e-05	1.08966	0.199	0.102	1	NS	OXSR1
TM4SF1	8.88146816848057e-05	-1.16379	0.088	0.105	1	NS	TM4SF1
RARRES2	9.00639772783222e-05	-0.9229	0.021	0.025	1	NS	RARRES2
IER3	9.03590107252675e-05	0.486413	0.669	0.607	1	NS	IER3
DDT	9.04798741508192e-05	0.537043	0.389	0.311	1	NS	DDT
FAM120A	9.09254093792669e-05	0.666904	0.253	0.187	1	NS	FAM120A
SFPQ	9.12696491783227e-05	0.504067	0.486	0.41	1	NS	SFPQ
CD38	9.2222468149315e-05	1.71269	0.285	0.105	1	NS	CD38
KRT10	9.27364975195442e-05	-0.430309	0.222	0.297	1	NS	KRT10
HS1BP3	9.28077276291816e-05	-0.976321	0.05	0.095	1	NS	HS1BP3
PLEKHO1	9.36489141866981e-05	0.663705	0.405	0.31	1	NS	PLEKHO1
FGD5	9.36921532631166e-05	0.285093	0.029	0.02	1	NS	FGD5
P2RY10	9.45633945818066e-05	-0.822516	0.024	0.044	1	NS	P2RY10
PLVAP	9.54962881123452e-05	-1.14677	0.03	0.076	1	NS	PLVAP
PTPN7	9.55363342788167e-05	-0.203548	0.144	0.158	1	NS	PTPN7
TYMS	9.55506679152146e-05	-1.05146	0.055	0.069	1	NS	TYMS
RRP8	9.57129752142533e-05	-0.62929	0.061	0.091	1	NS	RRP8
ZNF3	9.58364325902817e-05	-0.511815	0.033	0.044	1	NS	ZNF3
RMI2	9.78094128771256e-05	1.00326	0.055	0.029	1	NS	RMI2
TNFRSF1A	9.81655559627013e-05	-0.162926	0.331	0.366	1	NS	TNFRSF1A
ANAPC16	9.8199826018748e-05	-0.330437	0.361	0.424	1	NS	ANAPC16
SPRY1	9.86039832410678e-05	-1.92533	0.008	0.028	1	NS	SPRY1
THAP5	9.90425020592827e-05	-0.570977	0.04	0.058	1	NS	THAP5
RPL32	9.9894911099221e-05	-0.120117	0.998	1	1	NS	RPL32
PITHD1	0.000100674	-0.355011	0.157	0.211	1	NS	PITHD1
MTRNR2L12	0.000101189	-0.530937	0.605	0.817	1	NS	MTRNR2L12
PPP3CC	0.000101216	-0.4628	0.092	0.127	1	NS	PPP3CC
CORO1A	0.000102319	-0.616752	0.621	0.731	1	NS	CORO1A
UBE2Z	0.000103886	0.957299	0.212	0.129	1	NS	UBE2Z
ZNF445	0.000104667	0.47035	0.038	0.026	1	NS	ZNF445
CMIP	0.000104766	1.07977	0.257	0.141	1	NS	CMIP
CHMP4B	0.0001054	0.373757	0.35	0.281	1	NS	CHMP4B
RBMS2	0.000105654	0.540991	0.06	0.038	1	NS	RBMS2
ZWINT	0.000105869	0.0283176	0.041	0.039	1	NS	ZWINT
TLR5	0.000105874	-1.46698	0.029	0.088	1	NS	TLR5
S100A14	0.000106486	-0.255475	0.037	0.036	1	NS	S100A14
PARVB	0.000106489	0.00476041	0.223	0.224	1	NS	PARVB
C21orf33	0.000106946	-2.02101	0.008	0.036	1	NS	C21orf33
HAVCR2	0.000107112	0.0110714	0.356	0.352	1	NS	HAVCR2
CFD	0.000107196	0.804707	0.452	0.288	1	NS	CFD
GLRX3	0.000107298	-0.0866266	0.246	0.258	1	NS	GLRX3
MTHFD2	0.000107934	0.193509	0.363	0.305	1	NS	MTHFD2
BCL7B	0.000108086	-0.0178635	0.203	0.211	1	NS	BCL7B
ATP2B1	0.000108118	0.724519	0.363	0.338	1	NS	ATP2B1
KRT16	0.000108278	1.32949	0.031	0.011	1	NS	KRT16
LILRB4	0.000109219	0.284523	0.585	0.54	1	NS	LILRB4
NDUFB3	0.000110189	0.00548472	0.356	0.383	1	NS	NDUFB3
SKAP1	0.000113033	0.095997	0.029	0.028	1	NS	SKAP1
TMEM120B	0.000114692	-0.719422	0.025	0.043	1	NS	TMEM120B
FAAP20	0.000116121	-0.615843	0.301	0.399	1	NS	FAAP20
RPS23	0.000116164	-0.198782	1	0.998	1	NS	RPS23
LTBP3	0.000117774	-1.01106	0.065	0.123	1	NS	LTBP3
LIPA	0.000117974	1.06911	0.384	0.32	1	NS	LIPA
PKIB	0.000118438	-0.0119183	0.186	0.215	1	NS	PKIB
PPP1R3B	0.000118806	1.12304	0.076	0.037	1	NS	PPP1R3B
PIM3	0.000119336	0.395813	0.397	0.337	1	NS	PIM3
TMOD3	0.000119475	-0.0741456	0.266	0.288	1	NS	TMOD3
SPARCL1	0.000119562	-0.457109	0.034	0.029	1	NS	SPARCL1
EIF2AK4	0.000119617	-0.122919	0.198	0.215	1	NS	EIF2AK4
EMC8	0.000119958	-0.238797	0.139	0.174	1	NS	EMC8
SRD5A3	0.000120071	-0.230813	0.141	0.167	1	NS	SRD5A3
CLEC4F	0.000121282	-2.03975	0.008	0.032	1	NS	CLEC4F
NDUFS6	0.000122619	-0.0302073	0.457	0.504	1	NS	NDUFS6
MARCKS	0.000122697	0.883142	0.618	0.457	1	NS	MARCKS
VAMP8	0.000123322	-0.0538637	0.895	0.931	1	NS	VAMP8
RPL29	0.000123636	-0.20666	0.993	0.997	1	NS	RPL29
EIF4B	0.000123878	-0.460527	0.319	0.449	1	NS	EIF4B
MYLIP	0.000124937	-0.24398	0.095	0.114	1	NS	MYLIP
RAB21	0.00012544	0.886544	0.186	0.106	1	NS	RAB21
CYBRD1	0.000125725	-0.762435	0.049	0.08	1	NS	CYBRD1
ARID5B	0.000126109	1.03091	0.218	0.139	1	NS	ARID5B
PDE4D	0.000126129	2.23638	0.095	0.024	1	NS	PDE4D
MLLT6	0.000126424	0.430864	0.116	0.076	1	NS	MLLT6
USPL1	0.000126587	0.0246326	0.046	0.045	1	NS	USPL1
RNF144B	0.000126657	0.540854	0.306	0.227	1	NS	RNF144B
PELP1	0.000126807	-0.110045	0.068	0.072	1	NS	PELP1
CES1	0.000127006	0.0725788	0.043	0.025	1	NS	CES1
DYNC1I2	0.000127045	-0.001922	0.198	0.204	1	NS	DYNC1I2
ENOX2	0.000129767	-0.37577	0.041	0.052	1	NS	ENOX2
MRPL51	0.000130582	-0.084959	0.368	0.394	1	NS	MRPL51
KRT5	0.00013114	-0.0818273	0.061	0.047	1	NS	KRT5
PTP4A1	0.000134093	0.289959	0.255	0.215	1	NS	PTP4A1
HLA-C	0.000136306	0.710944	0.996	0.99	1	NS	HLA-C
NDUFA3	0.000136787	-0.313076	0.325	0.394	1	NS	NDUFA3
CDV3	0.000140483	0.348766	0.23	0.195	1	NS	CDV3
HMGA1	0.000140586	-0.00796102	0.482	0.497	1	NS	HMGA1
RP11-472N13.3	0.000140611	-0.623207	0.028	0.04	1	NS	RP11-472N13.3
INPP5K	0.000141291	-0.879966	0.061	0.108	1	NS	INPP5K
COL1A2	0.000141917	-1.35123	0.039	0.036	1	NS	COL1A2
TAF7	0.000144232	-0.459375	0.273	0.362	1	NS	TAF7
MMGT1	0.000145135	-0.348585	0.075	0.094	1	NS	MMGT1
TRIM25	0.00014665	0.655257	0.127	0.092	1	NS	TRIM25
RICTOR	0.000146989	0.177484	0.125	0.109	1	NS	RICTOR
HDAC9	0.000148502	-0.647162	0.085	0.132	1	NS	HDAC9
YY1	0.000149235	-0.0397467	0.309	0.327	1	NS	YY1
SVIP	0.000149315	-0.401865	0.081	0.099	1	NS	SVIP
SOCS1	0.000150156	-0.0248624	0.259	0.222	1	NS	SOCS1
LY6D	0.000151253	5.23638	0.025	0	1	NS	LY6D
DOLPP1	0.00015149	-0.358569	0.024	0.03	1	NS	DOLPP1
MYO1E	0.000151922	-0.179924	0.148	0.161	1	NS	MYO1E
C10orf11	0.000151973	-0.309163	0.161	0.191	1	NS	C10orf11
GNG2	0.00015233	-0.678974	0.061	0.106	1	NS	GNG2
ATP6V1A	0.00015266	0.674674	0.254	0.178	1	NS	ATP6V1A
OAS1	0.00015368	0.541895	0.443	0.343	1	NS	OAS1
ZNF511	0.000153751	-0.10427	0.162	0.176	1	NS	ZNF511
CAMLG	0.00015455	-0.334702	0.188	0.235	1	NS	CAMLG
FBXL15	0.000155936	0.129647	0.139	0.132	1	NS	FBXL15
SRSF2	0.000156408	0.124386	0.594	0.581	1	NS	SRSF2
RING1	0.000157307	-0.762011	0.109	0.175	1	NS	RING1
SHFM1	0.000157456	-0.0825061	0.594	0.643	1	NS	SHFM1
AKAP9	0.000158095	-0.202912	0.344	0.383	1	NS	AKAP9
CD1E	0.000158217	-2.40347	0.063	0.16	1	NS	CD1E
PITPNA	0.000159783	0.683862	0.135	0.085	1	NS	PITPNA
ZNF131	0.000160849	-0.339133	0.1	0.131	1	NS	ZNF131
SLC25A26	0.00016308	-0.387926	0.087	0.109	1	NS	SLC25A26
NFIL3	0.000164982	1.45234	0.159	0.072	1	NS	NFIL3
LMNB1	0.000165095	0.626469	0.174	0.114	1	NS	LMNB1
BLNK	0.000165748	-1.17411	0.117	0.226	1	NS	BLNK
CCDC6	0.000165898	0.148422	0.14	0.119	1	NS	CCDC6
WIPI1	0.000167049	-0.145598	0.115	0.131	1	NS	WIPI1
PSMA7	0.000171957	-0.250473	0.874	0.905	1	NS	PSMA7
OSTF1	0.000172282	-0.418883	0.354	0.457	1	NS	OSTF1
KIAA0101	0.000172498	3.21846	0.047	0.008	1	NS	KIAA0101
UFD1L	0.000172957	-0.285533	0.211	0.263	1	NS	UFD1L
MAL2	0.000173046	0.149781	0.031	0.026	1	NS	MAL2
MGST3	0.00017317	0.0496734	0.527	0.549	1	NS	MGST3
PCOLCE	0.000173516	-0.466979	0.017	0.018	1	NS	PCOLCE
CBX3	0.000174048	0.497642	0.313	0.258	1	NS	CBX3
PTS	0.000174165	0.492461	0.147	0.131	1	NS	PTS
RPL27	0.000174177	0.217732	0.974	0.972	1	NS	RPL27
SART1	0.000175291	-0.0153414	0.118	0.129	1	NS	SART1
NDUFB2	0.000175603	-0.171907	0.734	0.819	1	NS	NDUFB2
FAM198B	0.000175642	1.30395	0.123	0.058	1	NS	FAM198B
ITM2B	0.000176473	-0.097926	0.958	0.898	1	NS	ITM2B
UQCRH	0.000179507	0.0252778	0.772	0.791	1	NS	UQCRH
RBM48	0.000181076	-1.51327	0.021	0.058	1	NS	RBM48
DENND3	0.000181652	1.0295	0.158	0.077	1	NS	DENND3
PRKAG2	0.000182442	0.928949	0.22	0.139	1	NS	PRKAG2
ODF2L	0.000182901	-0.893967	0.077	0.112	1	NS	ODF2L
DNAJC2	0.000184065	0.370514	0.235	0.194	1	NS	DNAJC2
DKK2	0.000184211	5.10208	0.042	0.001	1	NS	DKK2
PHC2	0.000186024	0.385197	0.139	0.115	1	NS	PHC2
CRIP2	0.000187061	-3.07802	0.055	0.081	1	NS	CRIP2
TSPAN13	0.000187414	-0.405284	0.084	0.144	1	NS	TSPAN13
S100PBP	0.000189006	-0.967673	0.039	0.082	1	NS	S100PBP
RNF19A	0.000189007	0.109189	0.145	0.14	1	NS	RNF19A
GPR82	0.00018995	-1.08145	0.015	0.037	1	NS	GPR82
NCK1	0.000192904	-0.305849	0.154	0.18	1	NS	NCK1
RPS6KA5	0.00019359	-1.04293	0.056	0.112	1	NS	RPS6KA5
RCAN3	0.000193873	-0.581246	0.063	0.088	1	NS	RCAN3
XIST	0.000193941	0.744525	0.538	0.348	1	NS	XIST
RBBP8	0.000197357	0.437096	0.118	0.087	1	NS	RBBP8
CD36	0.000197667	0.842589	0.267	0.148	1	NS	CD36
MLKL	0.000197969	1.06201	0.113	0.062	1	NS	MLKL
NDUFAB1	0.000198435	-0.0240661	0.433	0.465	1	NS	NDUFAB1
POLR2F	0.000200886	0.114098	0.264	0.242	1	NS	POLR2F
FAM20C	0.000201468	1.04261	0.107	0.056	1	NS	FAM20C
KLF3	0.000202462	-0.223882	0.191	0.232	1	NS	KLF3
SAMD9	0.000203256	1.15783	0.287	0.186	1	NS	SAMD9
ABI3	0.000203461	-0.557504	0.243	0.31	1	NS	ABI3
CHST11	0.000204252	0.399739	0.196	0.16	1	NS	CHST11
SASS6	0.000204765	-0.52965	0.039	0.056	1	NS	SASS6
VDR	0.000205757	0.753087	0.12	0.075	1	NS	VDR
ERI3	0.000210599	-0.947966	0.09	0.175	1	NS	ERI3
ZNF706	0.000212899	-0.107337	0.524	0.561	1	NS	ZNF706
DENND5A	0.000213029	0.800793	0.139	0.087	1	NS	DENND5A
LYSMD4	0.000214126	-1.55093	0.009	0.029	1	NS	LYSMD4
FAM105A	0.000217108	-0.999774	0.22	0.343	1	NS	FAM105A
SLCO4A1	0.000217383	0.837634	0.029	0.016	1	NS	SLCO4A1
NIPSNAP3B	0.000221637	-2.45711	0.008	0.05	1	NS	NIPSNAP3B
FFAR4	0.000222314	-2.34064	0.031	0.133	1	NS	FFAR4
LETMD1	0.000224248	-0.836176	0.091	0.161	1	NS	LETMD1
CLPTM1L	0.000226603	0.473223	0.096	0.071	1	NS	CLPTM1L
MCEMP1	0.000227202	0.636376	0.083	0.054	1	NS	MCEMP1
SLAMF8	0.000228019	0.945947	0.344	0.216	1	NS	SLAMF8
PTMA	0.000228426	-0.151371	0.999	0.999	1	NS	PTMA
ITPR2	0.000229084	0.431085	0.257	0.198	1	NS	ITPR2
JOSD1	0.000232031	1.0568	0.192	0.114	1	NS	JOSD1
COX6C	0.000234116	0.203524	0.8	0.803	1	NS	COX6C
FAM122B	0.000234354	0.0571149	0.071	0.066	1	NS	FAM122B
SLBP	0.000235288	-0.261056	0.19	0.217	1	NS	SLBP
OASL	0.000235951	1.34706	0.219	0.1	1	NS	OASL
CD80	0.000236067	-0.0406245	0.113	0.106	1	NS	CD80
BCO2	0.000238036	-1.4431	0.014	0.035	1	NS	BCO2
USB1	0.000239051	-0.0788866	0.163	0.18	1	NS	USB1
SLC36A4	0.000241374	1.27756	0.135	0.065	1	NS	SLC36A4
ZNF33A	0.000241524	-0.511815	0.088	0.127	1	NS	ZNF33A
FMNL3	0.000243443	-0.413017	0.107	0.135	1	NS	FMNL3
EXOC4	0.000244865	0.0746732	0.106	0.099	1	NS	EXOC4
AIFM2	0.00024499	-0.0511169	0.045	0.049	1	NS	AIFM2
PSMD5	0.000248161	-0.404339	0.039	0.053	1	NS	PSMD5
MPHOSPH8	0.000251351	-0.331861	0.287	0.351	1	NS	MPHOSPH8
UBE2C	0.000251839	-0.797625	0.04	0.044	1	NS	UBE2C
ZNF701	0.000254278	-1.21483	0.016	0.037	1	NS	ZNF701
DLK1	0.00025447	-0.638804	0.021	0.015	1	NS	DLK1
RP11-347P5.1	0.000256827	-0.399865	0.017	0.022	1	NS	RP11-347P5.1
COQ7	0.000259786	-0.591759	0.065	0.091	1	NS	COQ7
CHIT1	0.000260468	0.0325054	0.049	0.018	1	NS	CHIT1
SNRPG	0.000261836	-0.0451155	0.51	0.568	1	NS	SNRPG
COX7B	0.000263143	0.307646	0.736	0.728	1	NS	COX7B
MYL9	0.00026451	-2.35309	0.018	0.057	1	NS	MYL9
TIMM44	0.00026722	-0.977941	0.053	0.097	1	NS	TIMM44
POLE4	0.000267847	0.257813	0.3	0.286	1	NS	POLE4
PNPT1	0.000269451	0.84406	0.123	0.08	1	NS	PNPT1
YME1L1	0.000271016	-0.0910885	0.341	0.362	1	NS	YME1L1
CWF19L2	0.000271411	-0.569584	0.063	0.09	1	NS	CWF19L2
PFDN2	0.000271937	0.189455	0.434	0.44	1	NS	PFDN2
HMOX2	0.000272477	-0.678166	0.116	0.172	1	NS	HMOX2
ARF6	0.000273245	0.208623	0.379	0.353	1	NS	ARF6
EBNA1BP2	0.000273434	0.210188	0.188	0.18	1	NS	EBNA1BP2
UBALD2	0.00027547	1.28996	0.155	0.077	1	NS	UBALD2
XRCC1	0.000277156	-0.740902	0.055	0.092	1	NS	XRCC1
RP11-214O1.3	0.00027924	1.29707	0.038	0.015	1	NS	RP11-214O1.3
ARHGDIB	0.000280126	-0.453449	0.886	0.887	1	NS	ARHGDIB
CD109	0.000280347	0.769616	0.09	0.052	1	NS	CD109
WARS2	0.000280389	-0.915989	0.028	0.053	1	NS	WARS2
SDF2L1	0.000281208	-0.129944	0.317	0.328	1	NS	SDF2L1
FAM3C	0.000281284	1.19032	0.153	0.088	1	NS	FAM3C
SCO2	0.00028138	1.05063	0.265	0.143	1	NS	SCO2
DMAP1	0.000281889	-0.772051	0.059	0.097	1	NS	DMAP1
ARF5	0.000283016	-0.927377	0.36	0.61	1	NS	ARF5
PTGES2	0.000283913	-0.0297626	0.207	0.226	1	NS	PTGES2
CHST12	0.000285048	-0.160697	0.129	0.134	1	NS	CHST12
SUDS3	0.000286436	0.0989554	0.154	0.16	1	NS	SUDS3
EFR3A	0.000286672	0.315941	0.229	0.193	1	NS	EFR3A
SFRP1	0.000286971	0.396601	0.031	0.025	1	NS	SFRP1
CAMK4	0.000287024	-0.255475	0.011	0.013	1	NS	CAMK4
SCML4	0.000287925	-0.129944	0.01	0.011	1	NS	SCML4
PBXIP1	0.000288355	-0.727963	0.062	0.103	1	NS	PBXIP1
RCAN1	0.000288579	-0.0527906	0.107	0.087	1	NS	RCAN1
FKBP8	0.00028926	-0.506145	0.395	0.551	1	NS	FKBP8
RP11-834C11.4	0.000290711	-1.05384	0.051	0.11	1	NS	RP11-834C11.4
CXCR6	0.000292881	-0.399865	0.017	0.022	1	NS	CXCR6
PSMD11	0.000294689	-0.215947	0.258	0.3	1	NS	PSMD11
SDHD	0.00029501	0.913428	0.242	0.153	1	NS	SDHD
YBEY	0.000296764	-0.132991	0.075	0.076	1	NS	YBEY
SLC30A5	0.00029682	-0.337159	0.091	0.106	1	NS	SLC30A5
KLK6	0.000299156	2.42009	0.042	0.009	1	NS	KLK6
PARP12	0.000299286	0.694251	0.204	0.138	1	NS	PARP12
IGFBP7	0.000300987	0.82656	0.192	0.15	1	NS	IGFBP7
ABHD17A	0.00030128	0.919299	0.114	0.065	1	NS	ABHD17A
TNRC6A	0.000303181	0.488185	0.11	0.081	1	NS	TNRC6A
FGD3	0.000303459	-0.46328	0.064	0.086	1	NS	FGD3
TFEC	0.000310543	0.741636	0.322	0.213	1	NS	TFEC
EIF5AL1	0.000314054	1.47035	0.039	0.013	1	NS	EIF5AL1
INSIG1	0.000314515	0.527009	0.309	0.213	1	NS	INSIG1
HNRNPM	0.000315798	0.156463	0.371	0.362	1	NS	HNRNPM
RP11-742B18.1	0.000315945	1.11376	0.027	0.011	1	NS	RP11-742B18.1
GOT1	0.000316275	-0.416939	0.067	0.077	1	NS	GOT1
TRMT112	0.000316384	-0.294551	0.512	0.614	1	NS	TRMT112
FAU	0.000317077	-0.15593	0.997	1	1	NS	FAU
AFG3L2	0.000317288	0.105025	0.159	0.147	1	NS	AFG3L2
ZBTB20	0.000319279	-0.539929	0.063	0.094	1	NS	ZBTB20
UBE2F	0.000319989	1.25005	0.204	0.104	1	NS	UBE2F
ATAD3A	0.000322167	-0.106612	0.046	0.05	1	NS	ATAD3A
TMED7	0.000322379	1.32003	0.122	0.049	1	NS	TMED7
PCF11	0.000326462	0.0784808	0.193	0.178	1	NS	PCF11
ANXA6	0.000327545	-0.595168	0.157	0.221	1	NS	ANXA6
ATP5H	0.000327583	-0.134683	0.578	0.657	1	NS	ATP5H
HDAC4	0.000328194	1.14891	0.04	0.017	1	NS	HDAC4
ELMSAN1	0.000329004	-0.340993	0.1	0.124	1	NS	ELMSAN1
NEK1	0.000333424	-0.511815	0.057	0.084	1	NS	NEK1
SDR39U1	0.00033387	-0.884957	0.099	0.167	1	NS	SDR39U1
SNX5	0.00033684	-0.109343	0.305	0.324	1	NS	SNX5
RAN	0.000339022	-0.199946	0.706	0.794	1	NS	RAN
MED11	0.000340017	-0.461224	0.117	0.149	1	NS	MED11
CNN2	0.000340055	-1.26292	0.265	0.506	1	NS	CNN2
D2HGDH	0.00034103	-0.125415	0.053	0.055	1	NS	D2HGDH
LAD1	0.000344138	-0.622258	0.028	0.035	1	NS	LAD1
IFI35	0.000344954	0.499521	0.407	0.327	1	NS	IFI35
RRP15	0.000345681	-0.44812	0.075	0.095	1	NS	RRP15
DNAAF2	0.000345735	-1.10097	0.055	0.11	1	NS	DNAAF2
STARD4	0.000346495	1.45877	0.089	0.035	1	NS	STARD4
ZNF791	0.000347387	-0.434279	0.118	0.14	1	NS	ZNF791
PIGBOS1	0.000348282	-0.322073	0.103	0.122	1	NS	PIGBOS1
USP16	0.000349805	-0.0587834	0.277	0.284	1	NS	USP16
HSPB1	0.000350019	-0.783277	0.55	0.677	1	NS	HSPB1
H2AFX	0.000350343	-0.641534	0.134	0.172	1	NS	H2AFX
SSBP2	0.000351797	-1.14625	0.042	0.093	1	NS	SSBP2
DUSP18	0.000353388	-1.25548	0.04	0.094	1	NS	DUSP18
C1R	0.000354131	-0.418974	0.02	0.017	1	NS	C1R
SRI	0.000354228	-0.0146795	0.379	0.375	1	NS	SRI
HMGN1	0.000354261	-0.337352	0.676	0.757	1	NS	HMGN1
SNRPE	0.000354842	0.387292	0.353	0.33	1	NS	SNRPE
PDLIM7	0.000355046	-0.287068	0.179	0.205	1	NS	PDLIM7
CTNNBIP1	0.000357819	-0.454326	0.165	0.195	1	NS	CTNNBIP1
ELP4	0.000358698	-0.688435	0.037	0.058	1	NS	ELP4
TBL1XR1	0.000358942	-0.0375703	0.173	0.16	1	NS	TBL1XR1
POLA2	0.000359373	-0.627444	0.029	0.046	1	NS	POLA2
CDK5RAP3	0.00035982	-0.517491	0.176	0.247	1	NS	CDK5RAP3
OPN3	0.000365398	-0.500886	0.114	0.15	1	NS	OPN3
SCGB2A1	0.000365773	2.28058	0.024	0.002	1	NS	SCGB2A1
RILPL2	0.000368619	0.752921	0.453	0.346	1	NS	RILPL2
WBP5	0.000370729	0.369016	0.104	0.077	1	NS	WBP5
CFAP97	0.000370991	0.0924479	0.144	0.138	1	NS	CFAP97
AC013461.1	0.000371613	0.111307	0.106	0.09	1	NS	AC013461.1
LAPTM4A	0.000371985	0.229359	0.58	0.578	1	NS	LAPTM4A
SCAF4	0.000372531	-0.580571	0.078	0.108	1	NS	SCAF4
SPARC	0.000372991	0.98989	0.112	0.059	1	NS	SPARC
FBLN5	0.000375392	-2.5034	0.007	0.036	1	NS	FBLN5
TMEM258	0.000376445	-0.397543	0.511	0.641	1	NS	TMEM258
SPOCK2	0.000379045	-0.613027	0.029	0.041	1	NS	SPOCK2
MRVI1	0.000381752	-1.7409	0.004	0.015	1	NS	MRVI1
TM7SF3	0.000384039	0.0643451	0.134	0.133	1	NS	TM7SF3
BLZF1	0.000388066	-0.0993562	0.068	0.072	1	NS	BLZF1
SFRP2	0.000392501	-0.811869	0.015	0.021	1	NS	SFRP2
IKBKE	0.000394025	1.47096	0.135	0.055	1	NS	IKBKE
HELZ2	0.000395314	1.63273	0.149	0.05	1	NS	HELZ2
FGD4	0.000396027	0.691354	0.193	0.133	1	NS	FGD4
OSCAR	0.000396607	0.765741	0.206	0.125	1	NS	OSCAR
VMP1	0.000398385	0.710972	0.515	0.439	1	NS	VMP1
TOMM7	0.000398477	0.050654	0.776	0.789	1	NS	TOMM7
SGMS1	0.0004	0.159562	0.077	0.065	1	NS	SGMS1
PLA2G7	0.000400581	0.073674	0.25	0.199	1	NS	PLA2G7
CLN5	0.000400701	0.329487	0.122	0.105	1	NS	CLN5
MOB1A	0.000402196	0.37328	0.56	0.505	1	NS	MOB1A
TOMM40L	0.000402843	1.11376	0.08	0.039	1	NS	TOMM40L
PAPOLA	0.000403052	0.246511	0.4	0.374	1	NS	PAPOLA
ZNF429	0.000403367	-1.19135	0.021	0.047	1	NS	ZNF429
CCL18	0.000405121	2.48893	0.084	0.011	1	NS	CCL18
BNIP3	0.000405632	-0.699082	0.114	0.127	1	NS	BNIP3
STUB1	0.00040744	-0.174108	0.233	0.243	1	NS	STUB1
RP11-437B10.1	0.000409232	0.494546	0.034	0.021	1	NS	RP11-437B10.1
CTSW	0.000411021	-0.291099	0.034	0.04	1	NS	CTSW
LYVE1	0.000412451	0.0815596	0.016	0.015	1	NS	LYVE1
IDH1	0.000412986	0.208092	0.178	0.168	1	NS	IDH1
MSRB2	0.000416725	0.325225	0.14	0.114	1	NS	MSRB2
LRRFIP2	0.000416821	-0.0130512	0.199	0.202	1	NS	LRRFIP2
SQLE	0.000419831	0.0688754	0.103	0.085	1	NS	SQLE
TEC	0.000424159	0.528796	0.028	0.018	1	NS	TEC
ANO6	0.000427305	0.216348	0.15	0.124	1	NS	ANO6
MYO1G	0.000428092	0.633881	0.183	0.13	1	NS	MYO1G
ZNF281	0.000429344	0.987638	0.125	0.074	1	NS	ZNF281
OAS2	0.000433136	0.949808	0.29	0.172	1	NS	OAS2
FNBP4	0.000434696	0.160845	0.243	0.243	1	NS	FNBP4
ALDH9A1	0.000441383	-0.502997	0.139	0.194	1	NS	ALDH9A1
UBE2D1	0.000442059	0.146738	0.294	0.275	1	NS	UBE2D1
CTTNBP2	0.000443309	-1.61805	0.006	0.019	1	NS	CTTNBP2
CD58	0.000444797	-0.030183	0.268	0.27	1	NS	CD58
PPP1R2	0.000445458	-0.493087	0.301	0.402	1	NS	PPP1R2
ADAM10	0.000447924	0.295425	0.205	0.181	1	NS	ADAM10
CCDC59	0.000452696	-0.356957	0.192	0.218	1	NS	CCDC59
ILF3	0.000453345	0.0826382	0.32	0.315	1	NS	ILF3
LARP4	0.000455193	-0.667373	0.098	0.151	1	NS	LARP4
NLRC5	0.000456176	0.577068	0.1	0.072	1	NS	NLRC5
PRDX5	0.000457361	-0.278621	0.583	0.617	1	NS	PRDX5
ADAMDEC1	0.000464381	2.97103	0.159	0.032	1	NS	ADAMDEC1
CAV2	0.000464549	1.32949	0.029	0.012	1	NS	CAV2
CD1C	0.000466003	-2.42718	0.068	0.172	1	NS	CD1C
MT-ND6	0.000468249	0.505721	0.411	0.375	1	NS	MT-ND6
MDFIC	0.000469111	0.370459	0.101	0.076	1	NS	MDFIC
ADM	0.000469903	0.226176	0.117	0.102	1	NS	ADM
GBAS	0.000470999	-0.171817	0.217	0.239	1	NS	GBAS
LIN7C	0.000471407	0.11892	0.064	0.058	1	NS	LIN7C
CD8A	0.000476564	0.366013	0.053	0.038	1	NS	CD8A
GCSH	0.000477261	0.302006	0.121	0.102	1	NS	GCSH
RP11-212I21.2	0.000479889	2.15712	0.138	0.034	1	NS	RP11-212I21.2
MTMR11	0.000480422	1.52693	0.066	0.026	1	NS	MTMR11
SLC39A3	0.000480596	1.15392	0.072	0.034	1	NS	SLC39A3
SOX9	0.00048252	0.312808	0.03	0.024	1	NS	SOX9
SPR	0.000485333	-0.474485	0.053	0.072	1	NS	SPR
BCL11B	0.000486304	0.00755905	0.015	0.016	1	NS	BCL11B
SSB	0.00048642	0.258901	0.488	0.473	1	NS	SSB
LAGE3	0.000493477	-0.587639	0.229	0.306	1	NS	LAGE3
TRMT6	0.000500213	0.458529	0.115	0.113	1	NS	TRMT6
TMEM50B	0.000501317	-0.679446	0.128	0.193	1	NS	TMEM50B
ADORA3	0.000505644	-2.37649	0.032	0.135	1	NS	ADORA3
OFD1	0.000515493	-1.08319	0.124	0.251	1	NS	OFD1
RAB5C	0.000519226	0.116681	0.297	0.292	1	NS	RAB5C
GMDS	0.000519615	-0.867405	0.089	0.135	1	NS	GMDS
CAP1	0.000523127	-0.255475	0.754	0.798	1	NS	CAP1
NFKBIB	0.000524651	-0.246077	0.13	0.148	1	NS	NFKBIB
ISLR	0.000527133	-1.37095	0.01	0.019	1	NS	ISLR
NETO2	0.000528585	0.148915	0.04	0.036	1	NS	NETO2
SUMO3	0.000532774	0.118272	0.503	0.486	1	NS	SUMO3
NR1H3	0.000541271	1.5244	0.229	0.11	1	NS	NR1H3
MGAT4A	0.000549225	-0.353261	0.237	0.303	1	NS	MGAT4A
KLF4	0.000555307	0.473109	0.436	0.33	1	NS	KLF4
LRMP	0.000556755	-0.845831	0.065	0.13	1	NS	LRMP
DOHH	0.000559142	-0.454255	0.073	0.108	1	NS	DOHH
NAAA	0.000560931	-0.163326	0.3	0.309	1	NS	NAAA
USP42	0.000561597	-0.235576	0.066	0.075	1	NS	USP42
ANAPC11	0.000562926	-0.22257	0.598	0.649	1	NS	ANAPC11
NKG7	0.000564491	0.0786421	0.102	0.119	1	NS	NKG7
RP11-138A9.1	0.000575962	0.861708	0.107	0.046	1	NS	RP11-138A9.1
TXNDC11	0.000577407	0.283551	0.135	0.113	1	NS	TXNDC11
PLB1	0.0005775	-1.03308	0.038	0.073	1	NS	PLB1
ATP6V1C1	0.000577955	0.321313	0.194	0.169	1	NS	ATP6V1C1
PLAUR	0.000578362	0.692338	0.841	0.689	1	NS	PLAUR
LPGAT1	0.000581155	-0.146312	0.183	0.199	1	NS	LPGAT1
SUSD3	0.000581241	-0.740902	0.068	0.119	1	NS	SUSD3
SPSB2	0.000582653	-1.7226	0.014	0.049	1	NS	SPSB2
MIR4435-2HG	0.000585607	0.302687	0.16	0.139	1	NS	MIR4435-2HG
MRPL12	0.000586873	2.37679	0.121	0.025	1	NS	MRPL12
CCDC12	0.000588019	-0.409046	0.208	0.279	1	NS	CCDC12
USP30-AS1	0.000595075	1.04261	0.12	0.059	1	NS	USP30-AS1
ETNK1	0.000596528	0.514327	0.182	0.135	1	NS	ETNK1
LSM3	0.00060106	0.338686	0.402	0.376	1	NS	LSM3
MRPL49	0.000601992	-0.705278	0.069	0.111	1	NS	MRPL49
NFIA	0.000603839	-1.74733	0.027	0.075	1	NS	NFIA
NDRG1	0.00060578	0.145775	0.155	0.15	1	NS	NDRG1
PI3	0.000606619	5.02993	0.021	0	1	NS	PI3
RBM47	0.000606683	0.813042	0.332	0.213	1	NS	RBM47
ANKRD44	0.000608361	-0.20817	0.203	0.233	1	NS	ANKRD44
RP11-467L13.7	0.000611444	-0.83017	0.038	0.052	1	NS	RP11-467L13.7
RP11-489O18.1	0.000614357	-0.757976	0.01	0.017	1	NS	RP11-489O18.1
AC006129.2	0.000620871	-1.89019	0.016	0.055	1	NS	AC006129.2
IL15RA	0.000623742	0.457495	0.123	0.083	1	NS	IL15RA
LUZP1	0.000626225	-0.341375	0.132	0.155	1	NS	LUZP1
CXCL3	0.000629402	0.0624508	0.174	0.085	1	NS	CXCL3
PSMB4	0.000633153	-0.0180808	0.288	0.303	1	NS	PSMB4
RPL19	0.000633672	-0.0849327	1	1	1	NS	RPL19
CTD-2035E11.3	0.000636914	-1.84044	0.007	0.025	1	NS	CTD-2035E11.3
LINC00493	0.000637275	-0.464752	0.295	0.39	1	NS	LINC00493
TOR1B	0.000643593	0.43967	0.102	0.084	1	NS	TOR1B
ERVK3-1	0.000646203	0.272456	0.057	0.046	1	NS	ERVK3-1
BID	0.000646727	0.461472	0.428	0.373	1	NS	BID
LINC00936	0.000647818	0.608682	0.304	0.237	1	NS	LINC00936
PCED1A	0.000652007	-0.489941	0.047	0.065	1	NS	PCED1A
SMARCA5	0.000656257	0.317194	0.275	0.251	1	NS	SMARCA5
FBXO2	0.000657376	0.136842	0.026	0.021	1	NS	FBXO2
RELB	0.000663427	0.0509813	0.251	0.211	1	NS	RELB
SERPINA1	0.000670609	0.263796	0.649	0.698	1	NS	SERPINA1
DPEP2	0.000674151	-0.755046	0.066	0.113	1	NS	DPEP2
NSUN5	0.000674761	-0.874995	0.083	0.161	1	NS	NSUN5
AP3M2	0.000678769	-1.0009	0.03	0.057	1	NS	AP3M2
RGS10	0.000680556	-0.396405	0.752	0.819	1	NS	RGS10
IFIT3	0.000685445	1.30946	0.388	0.189	1	NS	IFIT3
CST7	0.000687045	-1.56678	0.096	0.209	1	NS	CST7
UBE2H	0.00068924	0.793434	0.137	0.085	1	NS	UBE2H
ADAM28	0.000696313	0.0195317	0.171	0.163	1	NS	ADAM28
RPL18	0.000696969	-0.192814	0.994	1	1	NS	RPL18
ABHD17C	0.000699077	2.37679	0.028	0.004	1	NS	ABHD17C
C12orf65	0.000703092	-0.464422	0.064	0.085	1	NS	C12orf65
C15orf40	0.00070369	-0.23143	0.101	0.113	1	NS	C15orf40
OTULIN	0.000708443	0.775552	0.082	0.049	1	NS	OTULIN
MAFG	0.000708923	0.86907	0.103	0.063	1	NS	MAFG
PABPC4	0.000709408	0.266408	0.334	0.288	1	NS	PABPC4
C19orf43	0.000710464	-0.337169	0.67	0.758	1	NS	C19orf43
SSTR2	0.00071114	2.22995	0.025	0.004	1	NS	SSTR2
EPB41L4A-AS1	0.000717792	-0.123372	0.121	0.13	1	NS	EPB41L4A-AS1
PRSS21	0.000718647	1.29201	0.031	0.012	1	NS	PRSS21
CARD9	0.000718817	-0.950621	0.085	0.165	1	NS	CARD9
PPP1R12C	0.000725131	0.588405	0.065	0.043	1	NS	PPP1R12C
H3F3B	0.000730584	0.0591887	0.995	0.998	1	NS	H3F3B
ZG16B	0.000733689	0.556898	0.059	0.036	1	NS	ZG16B
LARP1	0.000736395	0.472612	0.203	0.137	1	NS	LARP1
MBTPS1	0.00073902	-0.0330829	0.093	0.096	1	NS	MBTPS1
TPD52L1	0.000744789	-0.544982	0.027	0.047	1	NS	TPD52L1
FAHD2A	0.000749581	-0.488965	0.064	0.087	1	NS	FAHD2A
DNAJB4	0.000749796	-1.10661	0.044	0.092	1	NS	DNAJB4
KIFC3	0.000749939	0.690077	0.085	0.052	1	NS	KIFC3
SLC31A1	0.000754667	0.281351	0.201	0.171	1	NS	SLC31A1
RPL7	0.000755329	0.53469	0.954	0.943	1	NS	RPL7
AURKAIP1	0.000756332	-0.12834	0.467	0.508	1	NS	AURKAIP1
SPRED2	0.000766641	0.310122	0.034	0.025	1	NS	SPRED2
POLR3GL	0.000772824	-0.27325	0.182	0.224	1	NS	POLR3GL
MMP12	0.000773185	3.48149	0.032	0.006	1	NS	MMP12
ABRACL	0.000774978	0.0504607	0.502	0.493	1	NS	ABRACL
RHOBTB3	0.000775531	-0.244335	0.102	0.106	1	NS	RHOBTB3
RTCB	0.000779702	0.315582	0.264	0.245	1	NS	RTCB
SESTD1	0.000782116	0.585326	0.1	0.066	1	NS	SESTD1
HPS5	0.000783406	-0.00171877	0.158	0.167	1	NS	HPS5
EDRF1	0.00078367	0.0924479	0.038	0.034	1	NS	EDRF1
RASSF7	0.000787349	-1.17434	0.054	0.12	1	NS	RASSF7
PAN3	0.000791603	-0.169319	0.064	0.072	1	NS	PAN3
TMEM53	0.000792347	-0.452512	0.037	0.05	1	NS	TMEM53
SEPT1	0.000794454	-1.42794	0.045	0.099	1	NS	SEPT1
MAN1A2	0.00079634	0.442496	0.171	0.125	1	NS	MAN1A2
HSPA13	0.000800409	0.919022	0.07	0.037	1	NS	HSPA13
GTF2E2	0.000805498	-0.0495711	0.159	0.178	1	NS	GTF2E2
GLRX	0.000808979	0.0321768	0.527	0.536	1	NS	GLRX
CXCL2	0.000810154	0.97511	0.344	0.152	1	NS	CXCL2
SERTAD3	0.000822308	-1.41897	0.064	0.163	1	NS	SERTAD3
RFTN1	0.000823858	-0.241992	0.149	0.171	1	NS	RFTN1
LILRB2	0.000824303	0.948616	0.416	0.251	1	NS	LILRB2
RAB10	0.000828976	0.142786	0.416	0.391	1	NS	RAB10
EIF4G1	0.000829815	-0.0344485	0.246	0.251	1	NS	EIF4G1
ADCK3	0.0008309	-0.33954	0.046	0.057	1	NS	ADCK3
SZRD1	0.000837998	-0.218817	0.21	0.242	1	NS	SZRD1
TLR7	0.000847865	-0.595325	0.099	0.138	1	NS	TLR7
GCLM	0.000851287	-0.0200973	0.063	0.078	1	NS	GCLM
ANKRD49	0.000851523	-0.437679	0.043	0.063	1	NS	ANKRD49
ICE1	0.000852077	0.146962	0.116	0.119	1	NS	ICE1
ABHD2	0.000856062	0.562686	0.191	0.138	1	NS	ABHD2
ZNF595	0.000857177	-1.43381	0.017	0.043	1	NS	ZNF595
RP11-142C4.6	0.000857787	-3.25548	0.001	0.017	1	NS	RP11-142C4.6
TM4SF19	0.000859816	1.55188	0.024	0.018	1	NS	TM4SF19
MPHOSPH6	0.000860632	0.0804596	0.145	0.153	1	NS	MPHOSPH6
IRS2	0.000862729	1.16486	0.204	0.111	1	NS	IRS2
RP3-522D1.1	0.000865563	-3.08837	0.007	0.056	1	NS	RP3-522D1.1
CTDNEP1	0.000865662	0.562562	0.215	0.163	1	NS	CTDNEP1
MDK	0.000867547	-1.01601	0.114	0.109	1	NS	MDK
NRDE2	0.00087056	-0.670513	0.043	0.067	1	NS	NRDE2
BOD1	0.000871112	-0.591078	0.071	0.099	1	NS	BOD1
GSTM3	0.000875123	-2.76644	0.008	0.049	1	NS	GSTM3
ATG4C	0.000877966	-0.62945	0.079	0.119	1	NS	ATG4C
RPN1	0.000878582	-0.0892831	0.435	0.49	1	NS	RPN1
CD247	0.000880161	-0.814903	0.016	0.027	1	NS	CD247
MARCH2	0.00088051	0.30805	0.13	0.105	1	NS	MARCH2
TMEM45A	0.000881375	-0.214833	0.026	0.029	1	NS	TMEM45A
VOPP1	0.000889259	0.695482	0.39	0.288	1	NS	VOPP1
NFKB2	0.000892266	0.252008	0.208	0.169	1	NS	NFKB2
SLC25A44	0.000894566	0.788919	0.059	0.032	1	NS	SLC25A44
JTB	0.000894606	-0.0172778	0.533	0.567	1	NS	JTB
ASGR1	0.000896492	0.628559	0.158	0.106	1	NS	ASGR1
INHBA	0.000897379	0.979741	0.079	0.037	1	NS	INHBA
PSMA3	0.000902264	-0.213077	0.362	0.414	1	NS	PSMA3
PGS1	0.000902929	0.284044	0.096	0.087	1	NS	PGS1
SNX4	0.000903996	-0.0987499	0.114	0.123	1	NS	SNX4
ODF3B	0.00090526	0.589682	0.27	0.2	1	NS	ODF3B
NUDT14	0.000917201	-0.174279	0.157	0.165	1	NS	NUDT14
SFXN1	0.000920333	-0.419862	0.053	0.066	1	NS	SFXN1
SAP30	0.00092598	0.508457	0.066	0.055	1	NS	SAP30
CCND2	0.000929328	-0.221528	0.114	0.14	1	NS	CCND2
SYNCRIP	0.000937325	0.183757	0.312	0.273	1	NS	SYNCRIP
ACSL5	0.000940413	0.198701	0.113	0.099	1	NS	ACSL5
ACD	0.000942756	-1.05617	0.053	0.106	1	NS	ACD
OSER1	0.000944049	-0.797733	0.122	0.207	1	NS	OSER1
KCNK6	0.000947047	-0.718447	0.14	0.212	1	NS	KCNK6
MCUR1	0.000969415	-0.402752	0.168	0.216	1	NS	MCUR1
BCDIN3D	0.000971139	-0.814903	0.017	0.029	1	NS	BCDIN3D
ARF4	0.000971759	-0.289637	0.364	0.451	1	NS	ARF4
MARCH3	0.000973482	-1.04689	0.045	0.09	1	NS	MARCH3
CLK3	0.000974247	-0.676939	0.091	0.141	1	NS	CLK3
TLR2	0.000977385	1.34013	0.25	0.123	1	NS	TLR2
RBM28	0.000978692	-0.0555378	0.069	0.074	1	NS	RBM28
PERP	0.000978971	-1.45711	0.081	0.096	1	NS	PERP
SIGLEC1	0.00098247	1.28653	0.227	0.105	1	NS	SIGLEC1
MCEE	0.000990415	-0.362391	0.048	0.062	1	NS	MCEE
CXCL17	0.00099512	4.02993	0.021	0.001	1	NS	CXCL17
EPSTI1	0.000995157	0.731435	0.606	0.456	1	NS	EPSTI1
CEP44	0.000997258	-0.603399	0.03	0.043	1	NS	CEP44
MAGT1	0.000998986	0.113169	0.159	0.148	1	NS	MAGT1
HN1	0.00101044	-0.406876	0.471	0.543	1	NS	HN1
TPMT	0.00101362	0.457362	0.227	0.18	1	NS	TPMT
PLEKHA3	0.00101962	0.146623	0.093	0.085	1	NS	PLEKHA3
ARHGEF9	0.00102838	-0.91844	0.043	0.08	1	NS	ARHGEF9
CAT	0.001031	-0.713433	0.243	0.354	1	NS	CAT
SNHG12	0.00103201	-0.613523	0.155	0.206	1	NS	SNHG12
LYRM9	0.00103839	0.0526469	0.023	0.02	1	NS	LYRM9
PGK1	0.00104684	-0.18969	0.679	0.778	1	NS	PGK1
SLC35E4	0.00104775	0.600135	0.033	0.022	1	NS	SLC35E4
ELAVL1	0.00104877	-0.173326	0.198	0.244	1	NS	ELAVL1
RPL7A	0.00105435	-0.333338	0.994	1	1	NS	RPL7A
JAM2	0.00105438	-2.5774	0.003	0.02	1	NS	JAM2
CD1D	0.00105654	-0.519749	0.136	0.189	1	NS	CD1D
PPP2CB	0.00105709	1.36343	0.137	0.057	1	NS	PPP2CB
ESD	0.00105824	-0.304267	0.283	0.353	1	NS	ESD
COX4I1	0.0010592	-0.0985611	0.966	0.982	1	NS	COX4I1
LEMD1	0.00106084	4.83199	0.019	0	1	NS	LEMD1
GK5	0.00106447	0.863169	0.061	0.037	1	NS	GK5
FO538757.2	0.00106743	-0.286502	0.111	0.139	1	NS	FO538757.2
UBE2J2	0.00107325	-0.111085	0.145	0.167	1	NS	UBE2J2
CD2BP2	0.00107869	-0.165465	0.189	0.216	1	NS	CD2BP2
TUBB6	0.00107918	-0.0184362	0.175	0.199	1	NS	TUBB6
METTL9	0.00108353	-0.0972638	0.266	0.296	1	NS	METTL9
UBN1	0.00108964	0.319772	0.167	0.147	1	NS	UBN1
VPS16	0.00109036	-0.905533	0.057	0.103	1	NS	VPS16
DARS2	0.00109346	-0.764489	0.023	0.039	1	NS	DARS2
ZC3H12C	0.00110848	0.695615	0.026	0.015	1	NS	ZC3H12C
PPP1R3E	0.00111035	-1.4868	0.021	0.058	1	NS	PPP1R3E
RUNX1	0.00111507	-0.0861742	0.197	0.211	1	NS	RUNX1
MRPL10	0.00111904	-0.980853	0.065	0.128	1	NS	MRPL10
IMPAD1	0.00112677	1.14891	0.111	0.053	1	NS	IMPAD1
H1FX	0.00112917	0.338647	0.153	0.135	1	NS	H1FX
EMILIN2	0.00114036	0.777801	0.214	0.135	1	NS	EMILIN2
RNPC3	0.0011426	-0.321971	0.087	0.109	1	NS	RNPC3
CHURC1	0.00114279	0.325696	0.258	0.213	1	NS	CHURC1
RAB6A	0.00115227	-0.0377746	0.222	0.224	1	NS	RAB6A
EIF4A3	0.00115748	0.0551078	0.287	0.259	1	NS	EIF4A3
CD55	0.00116085	0.857866	0.368	0.28	1	NS	CD55
CLIP1	0.00116239	0.686541	0.216	0.156	1	NS	CLIP1
TNKS	0.00116395	-0.3952	0.053	0.071	1	NS	TNKS
G6PC3	0.00116622	-0.270742	0.147	0.185	1	NS	G6PC3
ACSM5	0.00116639	-0.670513	0.013	0.021	1	NS	ACSM5
ADAP2	0.00118052	-0.499783	0.365	0.428	1	NS	ADAP2
EIF3G	0.0011879	-0.742344	0.495	0.676	1	NS	EIF3G
TCEAL8	0.00118806	-0.262893	0.15	0.178	1	NS	TCEAL8
ATP6V1G1	0.00118851	-0.0927008	0.785	0.825	1	NS	ATP6V1G1
RPL15	0.00119026	0.0119111	0.999	0.999	1	NS	RPL15
GPR65	0.00119398	-0.159059	0.288	0.301	1	NS	GPR65
NDE1	0.00120227	-1.01941	0.088	0.161	1	NS	NDE1
MTMR3	0.00120685	0.0175431	0.053	0.049	1	NS	MTMR3
TNFRSF11A	0.00121827	0.431367	0.05	0.039	1	NS	TNFRSF11A
DDX24	0.00123878	0.0989554	0.409	0.38	1	NS	DDX24
PYURF	0.00124626	0.040349	0.355	0.363	1	NS	PYURF
TMEM50A	0.00125005	0.0502537	0.619	0.653	1	NS	TMEM50A
UGCG	0.00125655	-0.134551	0.193	0.206	1	NS	UGCG
ITGB1	0.00125813	0.0813445	0.387	0.402	1	NS	ITGB1
RPS26	0.00126576	-0.304442	0.969	0.989	1	NS	RPS26
EZR	0.00126978	0.381955	0.383	0.364	1	NS	EZR
IGF2	0.00127306	-1.7409	0.004	0.015	1	NS	IGF2
SNAP29	0.00127365	-0.191582	0.211	0.246	1	NS	SNAP29
PBRM1	0.00127485	0.671523	0.207	0.147	1	NS	PBRM1
RCN2	0.00127625	-0.517181	0.15	0.189	1	NS	RCN2
WAS	0.0012802	-0.742077	0.339	0.47	1	NS	WAS
ACP2	0.00128335	0.665453	0.25	0.18	1	NS	ACP2
LITAF	0.00128976	-0.4367	0.791	0.859	1	NS	LITAF
TRAM2	0.00129648	-0.457109	0.017	0.022	1	NS	TRAM2
LINC-PINT	0.00129801	0.0775079	0.172	0.167	1	NS	LINC-PINT
ZRANB2	0.00130069	-0.417226	0.178	0.233	1	NS	ZRANB2
ELF2	0.00130662	0.309188	0.18	0.163	1	NS	ELF2
DDIT4	0.00131916	-0.822443	0.367	0.38	1	NS	DDIT4
NUP62	0.00133301	0.320717	0.233	0.196	1	NS	NUP62
AP003774.6	0.00133399	-1.25548	0.006	0.015	1	NS	AP003774.6
PCNX	0.0013433	1.22713	0.148	0.073	1	NS	PCNX
ABT1	0.00135259	-1.13834	0.089	0.191	1	NS	ABT1
PCYT2	0.00135745	-0.410198	0.048	0.056	1	NS	PCYT2
SLFN5	0.00136181	1.27307	0.217	0.103	1	NS	SLFN5
DNAJA4	0.00136466	-0.869584	0.041	0.063	1	NS	DNAJA4
FLVCR2	0.00137069	0.618994	0.122	0.084	1	NS	FLVCR2
SLC7A11	0.0013774	0.544226	0.031	0.026	1	NS	SLC7A11
RRAGA	0.00138342	-0.44213	0.144	0.187	1	NS	RRAGA
NSMAF	0.00138674	0.0205857	0.139	0.141	1	NS	NSMAF
OSBPL1A	0.00139865	0.00439177	0.134	0.142	1	NS	OSBPL1A
STON2	0.00140182	-1.54498	0.008	0.024	1	NS	STON2
CSNK1D	0.00140226	-0.237827	0.232	0.275	1	NS	CSNK1D
CALU	0.00140705	0.369845	0.189	0.163	1	NS	CALU
NDUFS2	0.00141616	-0.783652	0.204	0.337	1	NS	NDUFS2
CLTC	0.00141725	0.145292	0.314	0.309	1	NS	CLTC
FYTTD1	0.00142062	0.173569	0.202	0.19	1	NS	FYTTD1
MEGF9	0.00144068	0.540166	0.078	0.049	1	NS	MEGF9
PCID2	0.00144263	-0.377037	0.075	0.099	1	NS	PCID2
SS18	0.00144268	-0.325184	0.084	0.104	1	NS	SS18
HK3	0.00144422	0.70605	0.092	0.052	1	NS	HK3
RAB20	0.00144539	0.0774239	0.304	0.256	1	NS	RAB20
RNF7	0.00144577	-0.19644	0.486	0.534	1	NS	RNF7
KPNA3	0.00145048	-0.689878	0.116	0.188	1	NS	KPNA3
SLC15A4	0.00145229	0.248291	0.11	0.106	1	NS	SLC15A4
SYNGR1	0.00145233	0.251485	0.073	0.055	1	NS	SYNGR1
IL6R	0.00145869	0.546987	0.247	0.199	1	NS	IL6R
MRC2	0.00146053	-0.67456	0.075	0.104	1	NS	MRC2
ZNF593	0.00146215	0.176476	0.204	0.184	1	NS	ZNF593
SNAI1	0.00146245	0.95185	0.079	0.043	1	NS	SNAI1
ZNF768	0.00147371	-0.0561665	0.028	0.028	1	NS	ZNF768
MRPS9	0.00147423	-0.964427	0.048	0.09	1	NS	MRPS9
TRIQK	0.00147872	-0.751433	0.036	0.057	1	NS	TRIQK
ARPC5L	0.00149112	-0.280639	0.23	0.275	1	NS	ARPC5L
DUSP4	0.00149308	0.121379	0.168	0.134	1	NS	DUSP4
RP11-1000B6.3	0.00149383	-1.46532	0.083	0.214	1	NS	RP11-1000B6.3
CALM1	0.00151053	-0.394265	0.882	0.907	1	NS	CALM1
ATP11A	0.00151235	1.36984	0.115	0.048	1	NS	ATP11A
RHOA	0.00151531	-0.309137	0.946	0.973	1	NS	RHOA
GNA12	0.00152514	0.907254	0.117	0.067	1	NS	GNA12
ATP5O	0.00153429	1.79822	0.335	0.118	1	NS	ATP5O
CTB-61M7.2	0.0015536	2.57234	0.053	0.009	1	NS	CTB-61M7.2
DLAT	0.00155398	0.643596	0.063	0.04	1	NS	DLAT
IAH1	0.00155554	-0.566455	0.219	0.324	1	NS	IAH1
COL6A1	0.00155948	0.189936	0.048	0.031	1	NS	COL6A1
S100A2	0.00156728	2.84139	0.042	0.009	1	NS	S100A2
CYBB	0.00157071	0.421759	0.71	0.639	1	NS	CYBB
FAM96B	0.00157401	-0.0822558	0.475	0.522	1	NS	FAM96B
RP11-452F19.3	0.00157577	-1.18836	0.03	0.066	1	NS	RP11-452F19.3
ERP29	0.00158053	-0.670192	0.565	0.728	1	NS	ERP29
LTV1	0.00159236	-0.591903	0.083	0.123	1	NS	LTV1
NOP14	0.00160069	-0.12272	0.076	0.086	1	NS	NOP14
FRS2	0.001604	-0.392979	0.027	0.036	1	NS	FRS2
AEBP1	0.00160513	-1.25548	0.019	0.037	1	NS	AEBP1
POM121C	0.00161168	0.199719	0.078	0.062	1	NS	POM121C
MRAS	0.00162033	0.0803919	0.098	0.096	1	NS	MRAS
WIPI2	0.00162296	-0.270688	0.212	0.256	1	NS	WIPI2
AVPI1	0.00163012	0.521291	0.153	0.119	1	NS	AVPI1
CLIC4	0.00163989	0.205308	0.203	0.175	1	NS	CLIC4
KMT2E	0.00164057	-0.0280186	0.404	0.432	1	NS	KMT2E
POLR2H	0.00165433	-0.248207	0.156	0.183	1	NS	POLR2H
JMJD6	0.00165793	-0.42968	0.136	0.188	1	NS	JMJD6
RBMS1	0.00166106	0.701456	0.323	0.243	1	NS	RBMS1
SASH3	0.00167191	-0.5903	0.175	0.262	1	NS	SASH3
VPS4A	0.00167202	-0.0470762	0.138	0.147	1	NS	VPS4A
NMB	0.00167204	-0.59943	0.054	0.077	1	NS	NMB
THUMPD1	0.00168138	-0.168598	0.126	0.134	1	NS	THUMPD1
INPP4B	0.00168143	-0.618045	0.012	0.019	1	NS	INPP4B
CD200	0.00168499	-1.02101	0.008	0.016	1	NS	CD200
PSMC1	0.00170572	-0.296309	0.286	0.327	1	NS	PSMC1
TSC22D2	0.00170756	-0.227278	0.11	0.129	1	NS	TSC22D2
H2AFJ	0.00171165	0.165624	0.368	0.346	1	NS	H2AFJ
CHCHD1	0.001722	-0.0119183	0.224	0.24	1	NS	CHCHD1
MAP4K1	0.00172741	-1.11982	0.056	0.124	1	NS	MAP4K1
MRPL14	0.00173188	0.166806	0.369	0.349	1	NS	MRPL14
SLC6A6	0.00173485	0.139663	0.15	0.14	1	NS	SLC6A6
C9orf72	0.00174066	0.936476	0.197	0.127	1	NS	C9orf72
CEACAM4	0.00174073	-0.0054971	0.039	0.039	1	NS	CEACAM4
EIF1AX	0.00174611	-0.234687	0.406	0.465	1	NS	EIF1AX
ATP6V1B2	0.00174668	0.693109	0.444	0.324	1	NS	ATP6V1B2
MALT1	0.00175687	0.491544	0.162	0.125	1	NS	MALT1
ZNF804A	0.00176015	-0.86691	0.032	0.056	1	NS	ZNF804A
TWF1	0.00176243	0.329487	0.097	0.085	1	NS	TWF1
SLC8A1	0.00176926	0.0410762	0.308	0.281	1	NS	SLC8A1
MTHFD2L	0.00177181	-0.460794	0.071	0.09	1	NS	MTHFD2L
TRIP11	0.00177214	0.0487817	0.112	0.102	1	NS	TRIP11
RNF113A	0.0017725	-0.770049	0.067	0.11	1	NS	RNF113A
MZT2A	0.00177509	-0.0777897	0.166	0.169	1	NS	MZT2A
ZNF573	0.00177685	-1.14	0.011	0.026	1	NS	ZNF573
PCNXL3	0.00177736	0.808655	0.041	0.024	1	NS	PCNXL3
TBC1D4	0.00177932	-1.05754	0.063	0.121	1	NS	TBC1D4
IRF4	0.00178182	0.775938	0.095	0.087	1	NS	IRF4
MTRNR2L8	0.00179661	-0.421213	0.087	0.118	1	NS	MTRNR2L8
MSR1	0.00180474	0.249364	0.33	0.312	1	NS	MSR1
MED1	0.00183306	0.287667	0.085	0.068	1	NS	MED1
MRPL9	0.00183572	-0.769277	0.148	0.239	1	NS	MRPL9
STRN	0.00184305	0.701456	0.059	0.037	1	NS	STRN
TM9SF2	0.00185177	0.348832	0.297	0.259	1	NS	TM9SF2
CD8B	0.00185701	0.303952	0.029	0.032	1	NS	CD8B
PAIP1	0.00185839	-0.15594	0.155	0.184	1	NS	PAIP1
RNF11	0.00188955	0.358974	0.131	0.116	1	NS	RNF11
CLEC11A	0.00189132	0.458529	0.132	0.099	1	NS	CLEC11A
EIF1AD	0.00189295	-0.660317	0.061	0.092	1	NS	EIF1AD
MTFMT	0.00189348	-1.45711	0.037	0.096	1	NS	MTFMT
NRBF2	0.00189387	-0.525716	0.171	0.256	1	NS	NRBF2
CRK	0.00189891	0.491238	0.147	0.116	1	NS	CRK
POLR2B	0.00191189	0.042606	0.12	0.123	1	NS	POLR2B
FAM207A	0.0019161	-0.126645	0.153	0.172	1	NS	FAM207A
IGFBP6	0.00192755	-0.51851	0.019	0.017	1	NS	IGFBP6
CKAP2	0.0019276	-1.01534	0.065	0.111	1	NS	CKAP2
HSPBAP1	0.00193028	-0.430562	0.056	0.071	1	NS	HSPBAP1
HNRNPR	0.00193463	0.307619	0.377	0.329	1	NS	HNRNPR
ZMYND8	0.00196405	0.531531	0.13	0.096	1	NS	ZMYND8
TNFRSF11B	0.00198307	2.3966	0.037	0.01	1	NS	TNFRSF11B
IL1RAP	0.00199107	0.584744	0.083	0.065	1	NS	IL1RAP
DOCK8	0.00199861	0.0871263	0.402	0.401	1	NS	DOCK8
MT1H	0.00200844	-1.29058	0.022	0.036	1	NS	MT1H
CLEC4A	0.00200887	-0.263558	0.236	0.245	1	NS	CLEC4A
PRDX2	0.00202106	-0.601651	0.193	0.24	1	NS	PRDX2
TMEM110	0.00203291	1.79515	0.026	0.007	1	NS	TMEM110
SLC25A3	0.00203396	-0.286942	0.774	0.837	1	NS	SLC25A3
CKB	0.0020351	-0.909878	0.068	0.116	1	NS	CKB
CTNNA1	0.00204251	0.208735	0.26	0.243	1	NS	CTNNA1
USP14	0.00205262	-0.322903	0.169	0.193	1	NS	USP14
SMCO4	0.00205651	0.298671	0.487	0.482	1	NS	SMCO4
UBASH3B	0.00206578	0.236378	0.098	0.093	1	NS	UBASH3B
NSUN4	0.00207368	-0.272349	0.074	0.09	1	NS	NSUN4
TUBB4B	0.00207633	-0.715956	0.298	0.394	1	NS	TUBB4B
MRPL40	0.00208225	0.303742	0.261	0.222	1	NS	MRPL40
ERMARD	0.00208338	0.268087	0.042	0.034	1	NS	ERMARD
DNAJC5	0.00208478	0.610224	0.129	0.084	1	NS	DNAJC5
UCP2	0.00209779	-0.539141	0.603	0.759	1	NS	UCP2
YIPF6	0.00211389	-0.511035	0.113	0.146	1	NS	YIPF6
PGM3	0.00211697	-0.389776	0.035	0.046	1	NS	PGM3
MGLL	0.00212547	-0.538206	0.168	0.174	1	NS	MGLL
SNHG7	0.00213522	0.210188	0.179	0.158	1	NS	SNHG7
VMA21	0.00213757	0.20436	0.3	0.282	1	NS	VMA21
AFF1	0.00214884	0.14573	0.13	0.125	1	NS	AFF1
PDGFRB	0.00215582	-0.78599	0.008	0.01	1	NS	PDGFRB
RP9	0.00215818	-0.444509	0.083	0.111	1	NS	RP9
FAM21A	0.00215844	0.110396	0.101	0.095	1	NS	FAM21A
LATS2	0.00215924	0.774898	0.079	0.05	1	NS	LATS2
B3GNTL1	0.00216241	-0.381006	0.051	0.064	1	NS	B3GNTL1
BACH1	0.0021699	0.487367	0.231	0.207	1	NS	BACH1
ZNF7	0.00217003	-1.50602	0.026	0.075	1	NS	ZNF7
TBCC	0.0021818	-0.78599	0.062	0.101	1	NS	TBCC
AARD	0.00218642	-0.108634	0.025	0.018	1	NS	AARD
NAA15	0.0021931	-0.108989	0.121	0.123	1	NS	NAA15
LRRC58	0.00219591	0.272701	0.116	0.093	1	NS	LRRC58
DYNC1H1	0.00219961	-0.220457	0.265	0.303	1	NS	DYNC1H1
WASH1	0.00220464	-0.277843	0.055	0.069	1	NS	WASH1
APOBEC3C	0.00220524	0.0566938	0.174	0.162	1	NS	APOBEC3C
LINC00467	0.00220892	0.396601	0.078	0.057	1	NS	LINC00467
BST2	0.002224	-0.28659	0.763	0.804	1	NS	BST2
CD81	0.00222956	0.763927	0.431	0.299	1	NS	CD81
CST6	0.00223283	1.60335	0.12	0.047	1	NS	CST6
RASA4	0.0022348	-0.395653	0.082	0.108	1	NS	RASA4
PRCC	0.00223546	-0.80896	0.117	0.187	1	NS	PRCC
COL4A3BP	0.00225156	0.00505219	0.171	0.166	1	NS	COL4A3BP
C20orf96	0.00226091	-1.11109	0.019	0.039	1	NS	C20orf96
NOM1	0.00226723	0.343162	0.084	0.071	1	NS	NOM1
PCSK7	0.00227191	0.256535	0.165	0.142	1	NS	PCSK7
ZMPSTE24	0.002274	-0.0184362	0.105	0.115	1	NS	ZMPSTE24
ATP13A2	0.0022743	-0.385536	0.047	0.057	1	NS	ATP13A2
CLDN23	0.0022756	0.159562	0.037	0.035	1	NS	CLDN23
ARFIP2	0.00228504	-0.42854	0.091	0.11	1	NS	ARFIP2
TCEB1	0.00229202	0.0669188	0.427	0.442	1	NS	TCEB1
MANF	0.00230158	0.0173972	0.256	0.256	1	NS	MANF
CCT6A	0.00230856	-0.354417	0.382	0.465	1	NS	CCT6A
GBP4	0.0023198	1.1849	0.418	0.233	1	NS	GBP4
CKS1B	0.00233289	-0.0503609	0.154	0.156	1	NS	CKS1B
FYN	0.00233466	0.329487	0.09	0.068	1	NS	FYN
PIK3R1	0.00234217	-0.0843976	0.212	0.218	1	NS	PIK3R1
RXRA	0.00235349	0.688911	0.157	0.115	1	NS	RXRA
CFL1	0.00235409	-0.331002	0.992	0.999	1	NS	CFL1
SESN3	0.00235729	-0.850422	0.068	0.139	1	NS	SESN3
RPRD1B	0.00236079	-0.0526585	0.055	0.056	1	NS	RPRD1B
SF3B6	0.00236106	-0.0554883	0.463	0.493	1	NS	SF3B6
GPD2	0.00237089	0.523926	0.088	0.063	1	NS	GPD2
MDM2	0.00239218	0.581795	0.159	0.131	1	NS	MDM2
UBTD1	0.00239438	0.165368	0.068	0.066	1	NS	UBTD1
TNRC6C	0.0024026	-0.496483	0.03	0.037	1	NS	TNRC6C
EIF3D	0.00241048	-0.335925	0.346	0.422	1	NS	EIF3D
PDIA4	0.00241517	0.0672653	0.287	0.277	1	NS	PDIA4
NPC2	0.00241683	0.03426	0.983	0.963	1	NS	NPC2
TRAPPC4	0.00241728	-0.168452	0.158	0.178	1	NS	TRAPPC4
DDX27	0.00242341	-0.35811	0.155	0.209	1	NS	DDX27
SEC61B	0.00243222	-0.241219	0.815	0.845	1	NS	SEC61B
VIMP	0.00243516	0.14385	0.394	0.396	1	NS	VIMP
RP11-51J9.5	0.00243958	-0.255475	0.026	0.029	1	NS	RP11-51J9.5
MEIKIN	0.00244671	-0.68611	0.021	0.029	1	NS	MEIKIN
FGF7	0.00244737	-1.25548	0.008	0.016	1	NS	FGF7
UBE2R2	0.00245314	0.410407	0.232	0.191	1	NS	UBE2R2
DDX3X	0.00245474	0.564819	0.473	0.349	1	NS	DDX3X
FUNDC1	0.00245874	-0.614269	0.073	0.114	1	NS	FUNDC1
OCIAD2	0.00246279	-0.836176	0.084	0.141	1	NS	OCIAD2
NT5DC1	0.00247715	-0.949372	0.056	0.108	1	NS	NT5DC1
NLRP3	0.00247729	1.18807	0.325	0.183	1	NS	NLRP3
PSPC1	0.00248463	0.238339	0.11	0.095	1	NS	PSPC1
HSD17B14	0.00249676	-1.42149	0.038	0.088	1	NS	HSD17B14
ZNF891	0.00250343	-1.38101	0.008	0.026	1	NS	ZNF891
CMPK1	0.00250397	0.137867	0.193	0.181	1	NS	CMPK1
GLRX5	0.00250551	-0.52728	0.068	0.094	1	NS	GLRX5
GALM	0.00251114	0.832752	0.28	0.183	1	NS	GALM
SLC16A6	0.00251209	0.889955	0.057	0.03	1	NS	SLC16A6
UFM1	0.00252028	0.457344	0.272	0.209	1	NS	UFM1
DHRSX	0.00256549	0.07922	0.185	0.171	1	NS	DHRSX
RGPD5	0.00256646	-0.603399	0.009	0.013	1	NS	RGPD5
TNFRSF12A	0.00256861	-0.751107	0.084	0.12	1	NS	TNFRSF12A
ARFGEF1	0.00257008	0.443771	0.12	0.096	1	NS	ARFGEF1
RDH14	0.0025767	0.0394296	0.1	0.099	1	NS	RDH14
SPTY2D1	0.0025782	0.239289	0.117	0.101	1	NS	SPTY2D1
C9orf69	0.00258466	0.126395	0.038	0.034	1	NS	C9orf69
RALGAPA1	0.00258673	0.811294	0.142	0.09	1	NS	RALGAPA1
ZEB2	0.00259118	0.833247	0.621	0.446	1	NS	ZEB2
SCARF1	0.00259373	1.12067	0.105	0.047	1	NS	SCARF1
WDR83OS	0.00259485	-0.465814	0.557	0.712	1	NS	WDR83OS
MIF	0.00260283	-1.49555	0.538	0.812	1	NS	MIF
ALKBH5	0.00260771	0.973343	0.116	0.065	1	NS	ALKBH5
DIXDC1	0.00260898	1.09816	0.021	0.009	1	NS	DIXDC1
FPGS	0.00261021	-0.204849	0.156	0.185	1	NS	FPGS
TSC22D1	0.00261973	0.519818	0.214	0.151	1	NS	TSC22D1
CPE	0.00263126	-1.16237	0.005	0.015	1	NS	CPE
SNUPN	0.00263219	-0.539268	0.079	0.11	1	NS	SNUPN
SGCB	0.00264821	-0.691574	0.015	0.024	1	NS	SGCB
ARL6IP1	0.00265185	0.73807	0.356	0.231	1	NS	ARL6IP1
MBD4	0.00265635	-0.0486008	0.176	0.2	1	NS	MBD4
APOLD1	0.00266463	-0.577403	0.01	0.016	1	NS	APOLD1
FAM91A1	0.00266773	0.894941	0.148	0.092	1	NS	FAM91A1
NRDC	0.00268127	0.0304335	0.29	0.301	1	NS	NRDC
SPATA13	0.00268304	1.18976	0.129	0.06	1	NS	SPATA13
PGGT1B	0.00269604	-0.56033	0.086	0.122	1	NS	PGGT1B
KIZ	0.00271715	-0.696048	0.038	0.059	1	NS	KIZ
STX4	0.00272232	0.612559	0.312	0.219	1	NS	STX4
NR2F2	0.00272403	-1.99244	0.005	0.02	1	NS	NR2F2
ZC3H8	0.00272477	-0.255475	0.058	0.065	1	NS	ZC3H8
NDUFS5	0.00272932	-0.121787	0.642	0.698	1	NS	NDUFS5
ING4	0.00273707	-1.06839	0.057	0.121	1	NS	ING4
NT5C	0.00273786	-0.30578	0.221	0.278	1	NS	NT5C
HDGF	0.00274373	0.180965	0.176	0.159	1	NS	HDGF
PLOD2	0.00275041	0.381955	0.021	0.017	1	NS	PLOD2
UFC1	0.00276757	-0.606436	0.376	0.535	1	NS	UFC1
WDR44	0.00277082	-0.162366	0.044	0.049	1	NS	WDR44
MTIF2	0.00277198	-0.0176115	0.094	0.105	1	NS	MTIF2
KIF1B	0.00277423	0.627485	0.114	0.075	1	NS	KIF1B
ZFAND1	0.00277652	-0.85782	0.095	0.158	1	NS	ZFAND1
BORCS7	0.00278741	0.338049	0.126	0.093	1	NS	BORCS7
AKAP11	0.00279128	0.200204	0.088	0.075	1	NS	AKAP11
L3HYPDH	0.00279173	-0.355011	0.025	0.031	1	NS	L3HYPDH
PRKCSH	0.00279266	-0.77485	0.161	0.265	1	NS	PRKCSH
SNRNP35	0.00279446	-0.690862	0.074	0.113	1	NS	SNRNP35
AC147651.4	0.00280048	0.0340313	0.037	0.034	1	NS	AC147651.4
PAICS	0.00280186	-0.171644	0.1	0.1	1	NS	PAICS
RP11-69E11.4	0.00282178	0.229951	0.024	0.021	1	NS	RP11-69E11.4
MKI67	0.00282214	-0.499894	0.032	0.04	1	NS	MKI67
MRC1	0.00282461	-0.495016	0.122	0.134	1	NS	MRC1
TIPARP	0.00282692	-0.355011	0.127	0.158	1	NS	TIPARP
TFAP4	0.0028327	-0.75024	0.019	0.032	1	NS	TFAP4
CLECL1	0.00283792	-0.70045	0.11	0.183	1	NS	CLECL1
CNPPD1	0.00284358	-1.13518	0.13	0.275	1	NS	CNPPD1
MRPL21	0.00284602	0.106451	0.228	0.227	1	NS	MRPL21
GALK1	0.00286428	-0.204076	0.161	0.191	1	NS	GALK1
ZSCAN18	0.00287099	-1.61162	0.023	0.068	1	NS	ZSCAN18
GNLY	0.00287241	-0.876964	0.011	0.01	1	NS	GNLY
ASL	0.00287298	0.0561108	0.111	0.11	1	NS	ASL
SPTLC2	0.00288205	0.247763	0.223	0.217	1	NS	SPTLC2
BLVRA	0.00288953	0.817037	0.349	0.23	1	NS	BLVRA
PEX2	0.00289695	-0.532483	0.114	0.16	1	NS	PEX2
EIF3F	0.00290653	-0.507589	0.599	0.75	1	NS	EIF3F
PNMA1	0.00291116	-0.54178	0.036	0.053	1	NS	PNMA1
ACTR3	0.00291921	0.0602187	0.68	0.673	1	NS	ACTR3
GPAT3	0.00292113	-0.118565	0.146	0.16	1	NS	GPAT3
ITGA6	0.00292864	0.886544	0.051	0.029	1	NS	ITGA6
PGRMC1	0.00293274	-0.905814	0.122	0.183	1	NS	PGRMC1
KRT18	0.00295242	-1.55504	0.07	0.101	1	NS	KRT18
ZNF770	0.00298569	-0.304944	0.071	0.084	1	NS	ZNF770
MEF2A	0.0029944	-0.452802	0.282	0.334	1	NS	MEF2A
NCKAP5	0.0029985	-4.84044	0	0.026	1	NS	NCKAP5
HRAS	0.00300602	-0.770049	0.031	0.055	1	NS	HRAS
SLC30A1	0.00301867	0.966917	0.093	0.046	1	NS	SLC30A1
DCSTAMP	0.0030215	1.44496	0.021	0.008	1	NS	DCSTAMP
COMMD6	0.00302406	-0.246652	0.753	0.816	1	NS	COMMD6
SEPN1	0.00303939	0.191984	0.068	0.058	1	NS	SEPN1
ISCU	0.00304255	0.126896	0.426	0.433	1	NS	ISCU
SSFA2	0.00304562	0.0412422	0.117	0.123	1	NS	SSFA2
MPC1	0.00304864	0.225496	0.264	0.243	1	NS	MPC1
ADGRE2	0.00305472	0.737703	0.259	0.185	1	NS	ADGRE2
MAGOHB	0.00306179	-0.107084	0.108	0.106	1	NS	MAGOHB
CHUK	0.00306301	0.648309	0.053	0.034	1	NS	CHUK
TNFRSF9	0.00306473	1.28705	0.05	0.02	1	NS	TNFRSF9
GAL3ST4	0.00306971	-1.39298	0.061	0.125	1	NS	GAL3ST4
NLRP1	0.00309503	-0.751171	0.075	0.122	1	NS	NLRP1
CES2	0.0031051	-0.51851	0.069	0.103	1	NS	CES2
MFI2	0.00312368	-0.555036	0.022	0.031	1	NS	MFI2
TRA2A	0.00314073	-0.049368	0.224	0.235	1	NS	TRA2A
SH3KBP1	0.00314559	0.197602	0.33	0.302	1	NS	SH3KBP1
CUX1	0.00314664	-0.173945	0.249	0.28	1	NS	CUX1
HEBP1	0.00314717	-0.567103	0.189	0.269	1	NS	HEBP1
CYFIP2	0.00315305	-1.07748	0.041	0.082	1	NS	CYFIP2
ANKRD11	0.00316621	0.744525	0.327	0.239	1	NS	ANKRD11
ALAD	0.00316709	-0.899332	0.04	0.076	1	NS	ALAD
GOLGA1	0.00317953	-0.603399	0.04	0.06	1	NS	GOLGA1
PDZD11	0.0031841	-0.445578	0.12	0.157	1	NS	PDZD11
ATP5G2	0.00318757	-0.384746	0.91	0.969	1	NS	ATP5G2
C22orf46	0.00320007	-0.206566	0.026	0.03	1	NS	C22orf46
PRKAR2A	0.00321462	-0.180778	0.167	0.188	1	NS	PRKAR2A
PLGRKT	0.00322331	0.178756	0.187	0.157	1	NS	PLGRKT
BABAM1	0.00323443	0.729095	0.148	0.087	1	NS	BABAM1
FRA10AC1	0.00324149	-0.187571	0.073	0.077	1	NS	FRA10AC1
DIEXF	0.00324435	-0.535583	0.024	0.035	1	NS	DIEXF
CBWD2	0.00326393	-0.146769	0.101	0.112	1	NS	CBWD2
OTUD6B-AS1	0.00329511	-0.524123	0.129	0.188	1	NS	OTUD6B-AS1
XXYLT1	0.00329985	-0.427428	0.069	0.092	1	NS	XXYLT1
BDP1	0.00331139	0.14573	0.234	0.215	1	NS	BDP1
RABGGTB	0.00331532	-0.0830082	0.161	0.178	1	NS	RABGGTB
ADAP1	0.00332818	0.778472	0.038	0.021	1	NS	ADAP1
ARHGAP26	0.00332852	1.09245	0.14	0.078	1	NS	ARHGAP26
TERF2	0.00333083	-0.298544	0.03	0.036	1	NS	TERF2
C3	0.00333196	-0.935745	0.196	0.26	1	NS	C3
ARRB2	0.00333626	-0.325093	0.465	0.55	1	NS	ARRB2
IGLC2	0.00334	3.39746	0.157	0.026	1	NS	IGLC2
TMED5	0.00334624	-0.0616521	0.25	0.272	1	NS	TMED5
LSM1	0.00334883	-0.108249	0.213	0.217	1	NS	LSM1
CHD1L	0.00337771	-0.255475	0.061	0.068	1	NS	CHD1L
POLG	0.00338627	0.112912	0.066	0.059	1	NS	POLG
PTMS	0.00338792	-0.729332	0.396	0.557	1	NS	PTMS
MMADHC	0.0034001	-0.794681	0.238	0.384	1	NS	MMADHC
RXRB	0.00341558	-0.670513	0.051	0.084	1	NS	RXRB
PTPRJ	0.00343778	1.05231	0.159	0.085	1	NS	PTPRJ
ABHD14B	0.00343863	-0.589213	0.165	0.253	1	NS	ABHD14B
NEDD8	0.00345848	0.336266	0.503	0.478	1	NS	NEDD8
TNKS2	0.00346715	0.431934	0.184	0.142	1	NS	TNKS2
FBXW5	0.00346985	-0.0447083	0.281	0.303	1	NS	FBXW5
RP11-196G11.2	0.00348878	-0.496483	0.009	0.012	1	NS	RP11-196G11.2
IKBKB	0.00349368	-0.232016	0.1	0.115	1	NS	IKBKB
[truncated: 10,046 more rows]

## Sheet: HER2
	p_val	avg_log2FC	pct.1	pct.2	p_val_adj	significant
RPL13A	9.14764802578248e-234	1.43947	0.963	0.982	1.36382284416391e-229	Upregulated
RPS20	2.10329491323916e-192	1.04414	0.8	0.939	3.13580238614827e-188	Upregulated
RPS17	1.30423330680943e-187	1.67939	0.892	0.91	1.94448143712218e-183	Upregulated
MT-ATP8	8.25043749022877e-167	0.782688	0.968	0.892	1.23005772541821e-162	Upregulated
MT-ND4L	1.32586011142158e-164	0.773175	0.993	0.982	1.97672484011843e-160	Upregulated
RPS2	4.1708743509157e-155	0.26631	0.998	0.994	6.21835656978022e-151	Upregulated
RPL27A	1.42231878379705e-137	0.942944	0.985	1	2.12053507476302e-133	Upregulated
RPS26	1.00990933446562e-128	-1.52536	0.983	0.933	1.5056738267548e-124	Downregulated
RPL7	1.73257896695493e-128	1.31282	0.987	0.992	2.5831019818331e-124	Upregulated
CYBA	2.57428932986346e-112	0.494754	0.996	0.99	3.83800796189343e-108	Upregulated
RPL26	6.4777711296154e-105	0.373244	0.987	0.998	9.6577089771436e-101	Upregulated
RPL31	1.34049947762916e-100	1.28672	0.97	0.933	1.99855067119731e-96	Upregulated
RPL21	2.17541369557683e-94	0.873929	1	0.998	3.24332427873549e-90	Upregulated
RPL23	6.12243343423403e-94	0.638332	0.952	0.984	9.12793600709951e-90	Upregulated
HLA-DRB5	4.83227152008239e-91	1.2595	0.967	0.468	7.20443360929084e-87	Upregulated
LST1	2.67446539156265e-87	1.53382	0.917	0.864	3.98736045228076e-83	Upregulated
SCGB1B2P	3.37305047649017e-86	10.1264	0.275	0	5.0288809553992e-82	Upregulated
S100A9	4.3279233794382e-86	3.77914	0.738	0.501	6.45250096640441e-82	Upregulated
S100A8	3.95000101887125e-79	3.99929	0.49	0.324	5.88905651903514e-75	Upregulated
S100A4	2.12596144530747e-75	1.27884	0.963	0.939	3.16959591880891e-71	Upregulated
ARPC1B	1.291690080374e-74	0.113905	0.965	0.971	1.92578074082959e-70	Upregulated
RPS29	5.75497062137803e-71	-0.00457479	0.917	0.996	8.5800856994125e-67	NS
MUCL1	6.88110390559257e-71	7.65985	0.33	0.004	1.0259037812848e-66	Upregulated
TMSB4X	8.34004973079289e-70	0.633798	1	1	1.24341801436391e-65	Upregulated
CTSS	1.47111304640963e-63	-0.0263714	0.98	0.98	2.19328244089212e-59	NS
HSPA8	7.22970666296128e-61	-0.79538	0.994	0.996	1.0778769663809e-56	Downregulated
RPS11	2.70786813249358e-59	0.300358	0.983	0.996	4.03716059873467e-55	Upregulated
MTRNR2L12	3.0907806615651e-59	0.856258	0.97	0.99	4.60804488832741e-55	Upregulated
TAPT1	3.47916521213702e-59	-1.13456	0.037	0.088	5.18708741477508e-55	Downregulated
HSPA1A	1.11042386659002e-57	-1.51347	0.989	0.992	1.65553094269907e-53	Downregulated
HSP90AB1	4.80472478331953e-57	-1.19546	1	1	7.16336417945109e-53	Downregulated
S100A6	5.13343831975615e-56	1.06013	0.993	0.976	7.65344319092444e-52	Upregulated
ATP6V0C	8.29660002026937e-56	1.42878	0.852	0.43	1.23694009702196e-51	Upregulated
GMFG	2.12024065156908e-53	0.639671	0.792	0.827	3.16106678742434e-49	Upregulated
RPS10	5.22656789142954e-53	-0.90926	0.609	0.912	7.7922900693323e-49	Downregulated
GABARAP	9.88572744045155e-52	1.34713	0.933	0.473	1.47386310409692e-47	Upregulated
RP11-1143G9.4	2.00492265546815e-49	1.82644	0.341	0.334	2.98913918703746e-45	Upregulated
OAZ1	1.07907645876225e-48	0.618387	1	1	1.60879509236864e-44	Upregulated
RPL38	1.18514350828354e-47	0.323408	0.97	0.99	1.76693045649993e-43	Upregulated
TYROBP	1.89805307809052e-47	1.09157	0.985	0.976	2.82980733412516e-43	Upregulated
RPLP2	5.78343959628135e-46	0.621148	1	1	8.62253009409586e-42	Upregulated
UBA52	5.85016786528642e-46	0.466487	1	0.996	8.72201527035552e-42	Upregulated
HSP90AA1	1.72667391467292e-44	-1.48107	1	1	2.57429813938585e-40	Downregulated
FCN1	6.41861981439249e-44	2.76882	0.423	0.126	9.56952028127777e-40	Upregulated
ZDHHC8	8.93520183641821e-44	0.280475	0.058	0.045	1.33214924179159e-39	Upregulated
C14orf2	1.72666345695401e-43	0.806184	0.748	0.735	2.57428254797274e-39	Upregulated
RPL37A	4.4968960535843e-43	0.12561	0.994	1	6.70442232628884e-39	Upregulated
MT-CO3	6.08577078207115e-43	-0.675337	1	1	9.07327565898988e-39	Downregulated
DNAJB1	2.07608270947652e-42	-0.54275	0.968	0.974	3.09523171155855e-38	Downregulated
NDUFA11	4.33345009042012e-42	-0.355571	0.36	0.666	6.46074073980735e-38	Downregulated
CD52	1.20608651720791e-39	1.26309	0.705	0.511	1.79815438850527e-35	Upregulated
PPP1R16A	1.12593732016749e-38	0.234672	0.046	0.047	1.67865995063772e-34	Upregulated
NPM1	4.57678428929631e-38	-0.406159	0.987	0.994	6.82352769691187e-34	Downregulated
NME2	1.8707624193225e-37	1.31566	0.649	0.283	2.78911969096792e-33	Upregulated
TSPO	6.51255894905305e-37	0.516186	0.972	0.921	9.70957413714319e-33	Upregulated
VCAN	3.59803606825682e-36	2.40107	0.25	0.096	5.3643119741641e-32	Upregulated
LGALS1	6.09075360928489e-36	0.533918	0.987	0.982	9.08070455608284e-32	Upregulated
MT-ND4	6.60877365783441e-36	-0.794384	1	0.998	9.85302064646532e-32	Downregulated
HSPA1B	8.57609652252992e-36	-1.43706	0.97	0.974	1.27861023054399e-31	Downregulated
UBC	2.39631945078447e-35	-1.05786	1	0.998	3.57267266917456e-31	Downregulated
ARPC2	3.54457387570369e-35	0.538499	0.994	0.986	5.28460519128663e-31	Upregulated
BCR	2.86081015786663e-34	0.808854	0.045	0.022	4.26518186436335e-30	Upregulated
STXBP2	3.14591088186313e-34	1.16647	0.43	0.44	4.69023853376975e-30	Upregulated
SQSTM1	6.41032101059549e-34	-0.742608	0.933	0.986	9.55714759469681e-30	Downregulated
PLAUR	6.61487965155911e-34	0.653934	0.97	0.916	9.86212407250948e-30	Upregulated
AP1S2	4.12202645924878e-33	0.923134	0.792	0.768	6.14552924809401e-29	Upregulated
RPLP0	2.13322136551841e-32	0.208131	1	0.998	3.1804197338514e-28	Upregulated
AIF1	3.45350682472486e-32	0.30786	0.978	0.957	5.1488333249823e-28	Upregulated
IL1B	5.59355101535447e-32	0.369172	0.553	0.521	8.33942520879198e-28	Upregulated
CD48	6.95466972580959e-32	0.769936	0.67	0.562	1.03687170942095e-27	Upregulated
BLOC1S1	1.33323203042809e-31	-0.117336	0.594	0.796	1.98771563416524e-27	Downregulated
FCER1G	1.73416246767375e-31	0.532469	0.976	0.976	2.58546282305479e-27	Upregulated
CARD16	2.06974288653741e-31	0.62339	0.653	0.644	3.08577966953863e-27	Upregulated
NFKBIA	3.83435633641551e-31	0.689965	0.97	0.98	5.71664186196189e-27	Upregulated
EVI2B	9.99842380748909e-31	-0.405725	0.455	0.719	1.49066500545855e-26	Downregulated
ATP5O	3.39771881062023e-30	-0.935107	0.295	0.686	5.0656589747537e-26	Downregulated
RPS16	3.49308915286779e-30	0.360741	1	0.998	5.20784661801059e-26	Upregulated
HSPH1	3.61470041470204e-30	-1.53364	0.909	0.976	5.38915684827928e-26	Downregulated
CSTA	5.53797218270523e-30	1.33441	0.557	0.409	8.25656272719523e-26	Upregulated
G0S2	5.74548004137701e-30	0.591973	0.712	0.597	8.56593619368899e-26	Upregulated
EREG	7.77651010753928e-30	1.43583	0.302	0.086	1.15939989193303e-25	Upregulated
ATP5E	1.60993192140934e-29	0.369197	1	1	2.40024750162919e-25	Upregulated
CFP	2.09177760309809e-29	2.94115	0.288	0.051	3.11863122845894e-25	Upregulated
NDUFB1	2.24330306901945e-29	0.288068	0.458	0.556	3.3445405456011e-25	Upregulated
RPL23A	4.1901016654474e-29	0.39198	1	1	6.24702257301553e-25	Upregulated
HSPE1	4.33426412349489e-29	-0.605095	0.955	0.984	6.46195438171854e-25	Downregulated
S100A12	1.04712804567227e-28	4.5751	0.18	0.012	1.56116320329279e-24	Upregulated
KLF6	1.90702729541901e-28	-0.368395	0.959	0.969	2.8431869947402e-24	Downregulated
CD74	6.07070125848161e-28	0.643472	0.996	1	9.05080850627023e-24	Upregulated
ZBTB14	1.57031309731059e-27	-0.957684	0.022	0.043	2.34117979678036e-23	Downregulated
CFD	2.15801610182389e-27	0.629872	0.675	0.642	3.21738620620924e-23	Upregulated
RPL27	2.4599577815361e-27	0.545341	0.998	1	3.66755105649217e-23	Upregulated
MALAT1	2.82990946706223e-27	-0.439756	1	0.998	4.21911202444307e-23	Downregulated
MINOS1	4.17106688824164e-27	-0.414365	0.518	0.796	6.21864362367946e-23	Downregulated
IFITM1	1.08095329819149e-26	-1.79949	0.147	0.212	1.61159327227369e-22	Downregulated
RHOC	2.06966868191511e-26	-0.122721	0.312	0.497	3.08566903786724e-22	Downregulated
ARPC4	3.0773697419403e-26	-0.526199	0.377	0.65	4.5880505482588e-22	Downregulated
LAMTOR4	4.65696021109052e-26	0.816017	0.937	0.894	6.94306197871486e-22	Upregulated
NR2F6	6.63107787308623e-26	-1.19869	0.017	0.045	9.88627400098425e-22	Downregulated
HSPD1	1.07531496741395e-25	-1.2036	0.935	0.969	1.60318708491746e-21	Downregulated
NDUFC2	1.65890325565751e-25	-1.15169	0.265	0.682	2.47325886385978e-21	Downregulated
OSBPL5	1.7311283951454e-25	0.367938	0.03	0.02	2.58093932432227e-21	Upregulated
TUBB4B	1.437512516073e-24	-1.0231	0.831	0.929	2.14318741021323e-20	Downregulated
LILRB2	2.89823265815578e-24	0.722074	0.545	0.454	4.32097507004445e-20	Upregulated
NEAT1	2.9028980350646e-24	-1.61671	0.998	0.992	4.32793068047781e-20	Downregulated
FKBP1A	5.7845496970604e-24	0.827037	0.948	0.876	8.62418514334735e-20	Upregulated
MT-ND2	7.94690865556778e-24	-0.26542	1	1	1.1848046114586e-19	Downregulated
H2AFX	2.2289909215607e-23	-0.7425	0.377	0.527	3.32320256495484e-19	Downregulated
LGALS2	2.59715873137327e-23	0.765656	0.304	0.2	3.87210395260441e-19	Upregulated
COX6B1	2.95589876154429e-23	0.60069	0.97	0.959	4.40694946358638e-19	Upregulated
SRSF2	3.24938678289908e-23	-0.535252	0.902	0.923	4.84451075462423e-19	Downregulated
NLRP3	5.1052984159932e-23	1.70416	0.44	0.157	7.61148940840426e-19	Upregulated
MYEOV2	5.65166759331401e-23	0.220061	0.599	0.658	8.42607121487186e-19	Upregulated
LINC01272	6.17418718472017e-23	1.18737	0.325	0.224	9.20509567369931e-19	Upregulated
FOLR3	7.97552426422426e-23	1.84406	0.113	0.069	1.1890709125532e-18	Upregulated
H3F3A	1.36930170244088e-22	0.411271	1	1	2.04149190816911e-18	Upregulated
SERF2	1.84913102641735e-22	0.612622	1	1	2.75686944728562e-18	Upregulated
UBB	2.31507931790474e-22	-0.828054	0.993	0.996	3.45155175506418e-18	Downregulated
PSMA2	2.78401883077122e-22	-1.37557	0.108	0.411	4.15069367479681e-18	Downregulated
MNDA	2.83046078053879e-22	-0.302555	0.66	0.809	4.21993397770528e-18	Downregulated
NEDD8	3.41825804344992e-22	0.0486018	0.705	0.835	5.09628091697949e-18	NS
S100A11	3.60475388679002e-22	0.503707	0.991	0.984	5.37432756981525e-18	Upregulated
NAP1L1	4.7556957604856e-22	0.388347	0.909	0.941	7.09026680930798e-18	Upregulated
MTPN	5.71948891373459e-22	0.256171	0.557	0.625	8.52718602148689e-18	Upregulated
CDKN1A	2.09245913745654e-21	-0.26655	0.87	0.825	3.11964732803395e-17	Downregulated
CXCR4	2.5174633677487e-21	-0.596597	0.844	0.843	3.75328613497653e-17	Downregulated
CD300E	3.29907803590144e-21	1.49239	0.187	0.073	4.91859544372546e-17	Upregulated
C1QC	4.65748857826356e-21	0.295461	0.865	0.882	6.94384972133315e-17	Upregulated
HLA-B	6.40422161977602e-21	0.167616	0.996	1	9.54805401292407e-17	Upregulated
RGS1	1.59489778573572e-20	-0.0116516	0.967	0.9	2.37783310875338e-16	NS
TCEB2	1.6915722865848e-20	0.695245	0.944	0.884	2.52196512206927e-16	Upregulated
SLC11A1	2.56763493218346e-20	1.17017	0.479	0.248	3.82808692039231e-16	Upregulated
IFI30	2.72932418753987e-20	1.03317	0.85	0.664	4.06914943120319e-16	Upregulated
ZFAND2A	4.13027148373537e-20	-0.369779	0.488	0.631	6.15782175510106e-16	Downregulated
NOP10	4.41676798726007e-20	0.511645	0.874	0.847	6.58495939220604e-16	Upregulated
ATP5I	5.43160531349072e-20	-0.0532949	0.599	0.743	8.09798036188331e-16	NS
GPR183	6.53044661467739e-20	-1.61723	0.809	0.823	9.73624285782252e-16	Downregulated
NAMPT	7.759735329049e-20	0.0174938	0.931	0.937	1.15689894020792e-15	NS
HCK	9.53091201759014e-20	0.545087	0.623	0.611	1.42096367270251e-15	Upregulated
STMN1	1.25181814117152e-19	-0.653611	0.358	0.619	1.86633566667263e-15	Downregulated
SARAF	2.6635375971311e-19	-0.172262	0.978	0.949	3.97106820356275e-15	Downregulated
NDUFB8	2.79580774570535e-19	-1.5849	0.167	0.607	4.16826976807211e-15	Downregulated
APOBEC3A	3.25021685048525e-19	2.64154	0.173	0.049	4.84574830238847e-15	Upregulated
APOBEC3H	5.64027590467353e-19	-0.771992	0.011	0.026	8.40908734627776e-15	Downregulated
MT-ND1	6.6378578592081e-19	-0.867194	1	0.998	9.89638228229335e-15	Downregulated
TYMP	6.85275116693068e-19	0.23866	0.993	0.982	1.0216766714777e-14	Upregulated
NCF2	6.89942558399555e-19	0.191798	0.664	0.703	1.0286353603179e-14	Upregulated
PSENEN	1.00499859996568e-18	0.357498	0.234	0.263	1.49835241268883e-14	Upregulated
TIMP1	1.19144390315769e-18	1.49203	0.816	0.538	1.77632371521779e-14	Upregulated
TNKS1BP1	1.29995805149941e-18	0.128472	0.02	0.016	1.93810745898047e-14	Upregulated
C1QB	1.51004283352687e-18	0.264019	0.881	0.882	2.25132286050522e-14	Upregulated
DNAJA1	1.65878205731902e-18	-1.2044	0.957	0.982	2.47307816925693e-14	Downregulated
OSGIN1	1.76672062315911e-18	-0.356955	0.05	0.055	2.63400377706792e-14	Downregulated
CALR	2.39934342426627e-18	-0.572866	0.972	0.984	3.57718111123858e-14	Downregulated
FAHD2B	2.49689891204338e-18	0.395952	0.02	0.016	3.72262658796547e-14	Upregulated
NAPA	2.80136869286201e-18	-0.134562	0.545	0.605	4.17656058418797e-14	Downregulated
ARF6	5.10588508170602e-18	-0.439239	0.39	0.617	7.6123640683155e-14	Downregulated
RPL34	5.56529095634643e-18	0.42108	1	1	8.29729228681689e-14	Upregulated
DNAJB6	7.17957944934309e-18	-0.716919	0.894	0.939	1.07040350010256e-13	Downregulated
TNFAIP2	7.18542266506018e-18	-0.34222	0.545	0.701	1.07127466513382e-13	Downregulated
AHSA1	7.58318673381789e-18	-0.941302	0.399	0.646	1.13057731014491e-13	Downregulated
CHP1	7.92374209987769e-18	1.05898	0.267	0.185	1.18135070967077e-13	Upregulated
PFDN5	8.59664596022633e-18	0.582121	1	1	1.28167394621014e-13	Upregulated
PCBP2	8.7091529636204e-18	0.42069	0.972	0.921	1.29844761534617e-13	Upregulated
MT1X	9.6292432844822e-18	-1.85099	0.295	0.301	1.43562388128345e-13	Downregulated
TNFSF13	1.5907983884281e-17	1.79955	0.442	0.128	2.37172131730745e-13	Upregulated
RIC3	1.71867676180222e-17	-1.61999	0.006	0.026	2.56237518417093e-13	Downregulated
CHORDC1	2.20429401079354e-17	-1.29019	0.386	0.668	3.28638194069209e-13	Downregulated
ATP5L	2.3640181913976e-17	0.450612	0.998	0.994	3.52451472155468e-13	Upregulated
RPL36A	2.48382806787356e-17	0.330421	0.733	0.786	3.70313926639269e-13	Upregulated
CKLF	2.53934272657718e-17	-0.172673	0.462	0.574	3.78590607105392e-13	Downregulated
PNRC1	2.58922833754616e-17	0.241801	0.933	0.971	3.86028052844757e-13	Upregulated
CDA	3.13896155081174e-17	2.3602	0.095	0.012	4.67987777610523e-13	Upregulated
SLC25A6	4.26725558112929e-17	0.738889	0.993	0.976	6.36205134590565e-13	Upregulated
ALOX5AP	4.79500290561569e-17	-0.34734	0.792	0.845	7.14886983198243e-13	Downregulated
C19orf38	5.39270139708860e-17	2.36186	0.263	0.073	8.03997851291939e-13	Upregulated
COX4I1	5.47784820511453e-17	0.506424	1	0.996	8.16692388900525e-13	Upregulated
CTTN	5.64513880072513e-17	1.05808	0.026	0.012	8.4163374380011e-13	Upregulated
POU2F2	5.71980444288856e-17	1.02335	0.263	0.187	8.52765644390256e-13	Upregulated
NDUFA13	8.92079660815955e-17	-0.485926	0.364	0.587	1.33000156631051e-12	Downregulated
OAZ2	1.20540863287928e-16	0.493879	0.328	0.299	1.79714373075972e-12	Upregulated
FGR	1.27703016294629e-16	1.47955	0.536	0.269	1.90392426993662e-12	Upregulated
ZC3HAV1	1.27938920480811e-16	-1.38898	0.365	0.631	1.90744136544841e-12	Downregulated
PECAM1	1.70638989006301e-16	0.209247	0.365	0.397	2.54405668709494e-12	Upregulated
RGCC	1.81101045463036e-16	-0.068387	0.814	0.745	2.7000354868084e-12	NS
COTL1	1.8310094098949e-16	0.833675	0.98	0.941	2.7298519292123e-12	Upregulated
RPL15	1.84732424020309e-16	0.335215	1	1	2.75417570971879e-12	Upregulated
RPL30	2.0308474032202e-16	-0.126014	1	1	3.02779039346099e-12	Downregulated
VASP	2.42631785050957e-16	0.228529	0.653	0.715	3.61739728332472e-12	Upregulated
MRPL12	4.95447840826519e-16	-0.874695	0.093	0.244	7.38663185888257e-12	Downregulated
RPL22L1	5.06666392797343e-16	0.480694	0.8	0.695	7.55388925021558e-12	Upregulated
GNA15	7.12782069537961e-16	-0.587233	0.328	0.409	1.06268678747415e-11	Downregulated
CSF3R	9.33488747479912e-16	1.41661	0.375	0.214	1.3917383736178e-11	Upregulated
HLA-DPA1	1.11346945732715e-15	0.393282	0.996	1	1.66007161392905e-11	Upregulated
CAP1	1.22468388078014e-15	0.0714851	0.904	0.898	1.82588119785511e-11	NS
LINC-PINT	1.24675676917228e-15	-0.914563	0.262	0.379	1.85878966715895e-11	Downregulated
PTGES3	1.3347432848249e-15	-0.258184	0.898	0.947	1.98996876334544e-11	Downregulated
CAPNS1	1.38460786086593e-15	-0.361815	0.399	0.597	2.06431185976501e-11	Downregulated
C7orf73	1.56973141434318e-15	0.926115	0.577	0.43	2.34031256564425e-11	Upregulated
GEM	1.6800472232851e-15	-0.40246	0.286	0.299	2.50478240519576e-11	Downregulated
HLA-DQB1	1.89403983667806e-15	-1.15489	0.989	1	2.82382399250332e-11	Downregulated
RBP7	1.91507348946158e-15	1.82696	0.098	0.035	2.85518306543826e-11	Upregulated
RBKS	2.59357903471835e-15	0.0480292	0.291	0.124	3.86676698286159e-11	NS
RHOH	3.17907687501156e-15	-0.852163	0.154	0.175	4.73968571295473e-11	Downregulated
EMD	3.21774972256275e-15	-0.100256	0.421	0.36	4.7973430613688e-11	Downregulated
POLR2L	3.27911782653702e-15	0.562004	0.84	0.809	4.88883676758404e-11	Upregulated
EMP3	3.53288919175115e-15	0.718091	0.955	0.904	5.26718449598179e-11	Upregulated
NDUFB7	3.75738843372652e-15	0.486926	0.707	0.719	5.60189041584287e-11	Upregulated
UQCRB	4.91662138018682e-15	0.318119	0.983	0.988	7.33019081572054e-11	Upregulated
LYST	5.41907898626785e-15	0.96951	0.236	0.159	8.07930486062673e-11	Upregulated
HBEGF	5.54101299179672e-15	0.933879	0.753	0.603	8.26109626946972e-11	Upregulated
TAGLN2	5.78808774478722e-15	0.260039	0.981	0.967	8.62946001870327e-11	Upregulated
C1QA	6.02435120966406e-15	0.0827388	0.879	0.88	8.98170521848815e-11	NS
BHLHE40	6.4579442990819e-15	-0.809138	0.592	0.754	9.62814915550121e-11	Downregulated
MT2A	6.95389829663166e-15	0.283588	0.907	0.597	1.03675669704481e-10	Upregulated
SLC7A5	9.21793568169026e-15	-0.77746	0.267	0.32	1.3743020307832e-10	Downregulated
TKT	9.8811248925425e-15	0.166227	0.859	0.864	1.47317691022916e-10	Upregulated
LSM6	1.4665629555381e-14	1.08692	0.497	0.324	2.18649871041175e-10	Upregulated
LYZ	1.47292511450277e-14	1.35831	0.987	0.937	2.19598405321218e-10	Upregulated
JUN	1.56830174267977e-14	-1.44085	0.913	0.939	2.33818106816127e-10	Downregulated
TMSB10	1.66854912433764e-14	0.764804	1	1	2.48763988947498e-10	Upregulated
LRRC25	1.67738169878711e-14	1.12493	0.399	0.251	2.5008083747217e-10	Upregulated
NEU1	1.77401694196033e-14	-1.34449	0.636	0.815	2.64488185876866e-10	Downregulated
RPS14	1.81906953465677e-14	0.406101	1	1	2.71205076921978e-10	Upregulated
GLRX	1.99704799441445e-14	0.238112	0.748	0.764	2.9773988548725e-10	Upregulated
PTP4A2	2.97350502756393e-14	-0.363968	0.536	0.77	4.43319864559506e-10	Downregulated
TRAF4	3.40130283339378e-14	-2.02162	0.095	0.181	5.07100239430679e-10	Downregulated
CRACR2B	3.51530626294742e-14	-0.371601	0.05	0.059	5.2409701074283e-10	Downregulated
SAMSN1	4.18330372874752e-14	0.485003	0.542	0.546	6.23688752918967e-10	Upregulated
UQCR11	4.52140939871344e-14	0.405312	0.904	0.904	6.74096927254187e-10	Upregulated
YPEL5	4.98749944109683e-14	-0.905982	0.698	0.774	7.43586291673126e-10	Downregulated
SLC7A7	5.75552071974837e-14	0.294689	0.761	0.764	8.58090584107285e-10	Upregulated
CORO1A	5.82296264612887e-14	0.622716	0.716	0.668	8.68145500911353e-10	Upregulated
CTB-61M7.2	6.19605055948632e-14	2.6468	0.087	0.014	9.23769177913815e-10	Upregulated
H2AFY	7.05276853654621e-14	0.0132914	0.896	0.878	1.05149726111367e-09	NS
MYO1F	7.08485620897285e-14	0.156115	0.417	0.475	1.05628121219576e-09	Upregulated
ZFP36	7.5229981266514e-14	-0.0750822	0.994	0.963	1.12160379070246e-09	NS
CALML5	7.84249541510788e-14	4.87186	0.165	0.012	1.16923764143843e-09	Upregulated
EZR	8.77090469749034e-14	-0.993606	0.685	0.735	1.30765418134883e-09	Downregulated
LINC00493	8.77620513877146e-14	0.242544	0.518	0.576	1.30844442413944e-09	Upregulated
RPL7A	9.60989165327368e-14	0.0124287	1	1	1.43273874658657e-09	NS
MGAT4A	9.8972510932614e-14	-0.557534	0.442	0.623	1.47558116549434e-09	Downregulated
BCL2A1	1.08541703985984e-13	0.488368	0.827	0.697	1.61824826472703e-09	Upregulated
NR3C1	1.10073546018086e-13	-1.08808	0.414	0.597	1.64108649758365e-09	Downregulated
SPI1	1.11098989937491e-13	0.755535	0.967	0.908	1.65637484097805e-09	Upregulated
SRSF9	1.11184080598209e-13	-0.556748	0.477	0.729	1.6576434576387e-09	Downregulated
NDUFS6	1.11970143712457e-13	0.405835	0.67	0.703	1.66936287260902e-09	Upregulated
ABCA1	1.17115676518991e-13	-0.115411	0.43	0.521	1.74607762122164e-09	Downregulated
CHMP4A	1.25277928340139e-13	-0.712922	0.128	0.346	1.86776863362314e-09	Downregulated
AC090498.1	1.32560843322831e-13	0.164439	0.859	0.448	1.97634961310009e-09	Upregulated
MTAP	1.86757934161791e-13	-1.11438	0.05	0.138	2.78437404041814e-09	Downregulated
GNPTG	1.8887324534186e-13	0.723999	0.451	0.356	2.81591121480179e-09	Upregulated
TUBA1B	1.91457185165362e-13	-0.256334	0.957	0.971	2.85443517363038e-09	Downregulated
RXRA	2.05586180652567e-13	0.358478	0.2	0.22	3.06508436734912e-09	Upregulated
ZFP36L2	2.24975338480503e-13	-0.124757	0.918	0.896	3.35415732140582e-09	Downregulated
MT-CO1	2.57889799662505e-13	-0.057476	1	1	3.84487902316829e-09	NS
PSMA1	2.59812179473961e-13	-0.771667	0.327	0.607	3.87353978377729e-09	Downregulated
LMNA	2.6754467843882e-13	-0.842506	0.918	0.906	3.98882361084437e-09	Downregulated
SLC20A1	3.25807544266106e-13	-0.989364	0.421	0.627	4.85746467746337e-09	Downregulated
CD3E	3.28542206603468e-13	-3.78366	0.017	0.116	4.89823575825111e-09	Downregulated
SYNGR2	3.96248432517268e-13	0.655232	0.959	0.829	5.90766788039996e-09	Upregulated
SNHG8	4.0564456858227e-13	-0.0390342	0.681	0.697	6.04775487299306e-09	NS
MYL6	4.33021762243188e-13	0.404192	0.998	1	6.45592145328369e-09	Upregulated
HLA-DQA1	4.4643624823611e-13	-0.661749	0.993	0.994	6.65591802495217e-09	Downregulated
ARPC5	4.47604436055503e-13	0.139969	0.944	0.943	6.67333453715149e-09	Upregulated
RPL41	5.43465653676496e-13	0.177643	1	1	8.10252943066288e-09	Upregulated
SGK1	5.91826583169812e-13	-0.487205	0.95	0.927	8.82354252847872e-09	Downregulated
RPS12	6.78476339851771e-13	-0.0500941	1	1	1.01154037508501e-08	NS
HSPA4	6.81658324370731e-13	-0.857028	0.373	0.564	1.01628439580432e-08	Downregulated
FAM45A	7.3847172801292e-13	1.23956	0.206	0.128	1.10098749929446e-08	Upregulated
TM9SF2	7.65537015749316e-13	0.150167	0.414	0.505	1.14133913678066e-08	Upregulated
EFHD2	8.35055793111758e-13	-0.626731	0.601	0.788	1.24498468195032e-08	Downregulated
SNHG12	8.45289333371718e-13	-0.743328	0.475	0.672	1.26024186712389e-08	Downregulated
PPP4C	8.61827907056273e-13	0.420789	0.635	0.646	1.2848992266302e-08	Upregulated
PRELID1	8.63451834464264e-13	0.856147	0.85	0.756	1.28732034000277e-08	Upregulated
RPL35	9.11485324762842e-13	0.358516	1	1	1.35893347068892e-08	Upregulated
FUS	1.062366759453e-12	-0.679293	0.898	0.974	1.58388260166848e-08	Downregulated
RELB	1.25146859614532e-12	-0.57708	0.325	0.332	1.86581452999306e-08	Downregulated
PTGS2	1.42028505529001e-12	0.396862	0.25	0.196	2.11750298893187e-08	Upregulated
ARF4	1.46699789264716e-12	-0.589864	0.668	0.845	2.18714715814764e-08	Downregulated
SLC43A2	1.48217249102007e-12	-0.339923	0.358	0.483	2.20977096686182e-08	Downregulated
RPS9	1.50861215523781e-12	0.592358	1	1	2.24918986224405e-08	Upregulated
ATP1B3	1.52748214455609e-12	-0.142559	0.918	0.888	2.27732312931867e-08	Downregulated
MSRB1	1.79541865408488e-12	1.22663	0.191	0.106	2.67678967137514e-08	Upregulated
MIF	1.85825953129906e-12	1.39522	0.95	0.552	2.77047913521377e-08	Upregulated
CSNK2B	1.94867864318517e-12	-1.28922	0.197	0.536	2.90528498912477e-08	Downregulated
SF1	2.24077214924349e-12	-0.339829	0.568	0.627	3.34076719730712e-08	Downregulated
UQCRQ	2.44041142973523e-12	0.4153	0.813	0.782	3.63840940059226e-08	Upregulated
TMEM167A	2.87439400583968e-12	0.497449	0.538	0.505	4.28543402330638e-08	Upregulated
BST2	2.92520522785843e-12	-0.18536	0.944	0.904	4.36118847421414e-08	Downregulated
PWWP2B	3.16750638802173e-12	-0.208563	0.056	0.075	4.72243527390159e-08	Downregulated
HIGD2A	3.9289137882819e-12	0.867042	0.959	0.88	5.85761756694948e-08	Upregulated
KHDRBS1	4.32237218552317e-12	-0.330959	0.456	0.629	6.4442246913965e-08	Downregulated
HLA-DQA2	4.3367354765587e-12	0.932868	0.946	0.442	6.46563892200136e-08	Upregulated
C9orf72	4.75998139071165e-12	0.417292	0.286	0.281	7.09665625541201e-08	Upregulated
PTP4A1	5.36945966438994e-12	-0.494001	0.419	0.521	8.00532741363896e-08	Downregulated
PHLDA1	6.85180413769172e-12	-0.420352	0.553	0.666	1.02153547888846e-07	Downregulated
IL7R	6.91494205279841e-12	-0.732125	0.21	0.342	1.03094871065171e-07	Downregulated
COX5B	6.93765724311389e-12	0.501694	0.967	0.949	1.03433531837585e-07	Upregulated
DUSP4	7.05492774330658e-12	-0.827845	0.15	0.212	1.05181917724958e-07	Downregulated
CXCL2	7.28225100527339e-12	0.658531	0.731	0.688	1.08571080237621e-07	Upregulated
GLUD1	7.87852897885855e-12	0.227746	0.616	0.662	1.17460988545802e-07	Upregulated
SERPINF1	8.36447468991944e-12	-0.514614	0.583	0.727	1.24705953152009e-07	Downregulated
POLD4	9.64067892646263e-12	1.44592	0.521	0.169	1.43732882114631e-07	Upregulated
PSMA4	1.09605486552321e-11	0.0881923	0.61	0.703	1.63410819900855e-07	NS
TMBIM4	1.20277688003104e-11	-1.68673	0.178	0.55	1.79322005043828e-07	Downregulated
RPS6	1.20491421159494e-11	0.479898	1	1	1.7964065980669e-07	Upregulated
PYCARD	1.2167658396461e-11	0.42868	0.926	0.894	1.81407619032836e-07	Upregulated
CHMP2A	1.22384202050383e-11	0.171951	0.566	0.619	1.82462606836916e-07	Upregulated
TALDO1	1.54407704521916e-11	0.19149	0.853	0.855	2.30206446671724e-07	Upregulated
PPIA	1.54648933442583e-11	0.446509	1	1	2.30566094869547e-07	Upregulated
NUP214	1.55475420126355e-11	0.681992	0.336	0.275	2.31798303866383e-07	Upregulated
SNX9	1.55801294267703e-11	-0.359548	0.408	0.548	2.32284149623718e-07	Downregulated
GNA13	1.61297082910242e-11	-0.316856	0.544	0.674	2.4047782091088e-07	Downregulated
AFF4	1.8296432368556e-11	-0.670615	0.362	0.585	2.72781510182802e-07	Downregulated
SSU72	1.83516643456694e-11	-0.113136	0.434	0.566	2.73604963729586e-07	Downregulated
SSBP4	2.06246507276498e-11	-0.575934	0.113	0.23	3.07492917698532e-07	Downregulated
DDAH2	2.19089779360438e-11	-0.23319	0.464	0.619	3.26640952048477e-07	Downregulated
YME1L1	2.26287844958711e-11	-0.286915	0.408	0.56	3.37372548048943e-07	Downregulated
CYC1	2.30552691315518e-11	0.208894	0.564	0.613	3.43731007482306e-07	Upregulated
ZFP36L1	2.37228500341506e-11	-0.348079	0.952	0.929	3.53683971159151e-07	Downregulated
DDT	2.44191052135756e-11	-0.25025	0.562	0.737	3.64064439629199e-07	Downregulated
TMEM147	2.76164394555009e-11	0.672793	0.594	0.562	4.11733495842063e-07	Upregulated
PICALM	3.23897008291195e-11	-0.0789142	0.41	0.511	4.82898049661342e-07	NS
C6orf48	3.31904540086701e-11	-0.571354	0.362	0.534	4.94836478815262e-07	Downregulated
LITAF	3.35204129284309e-11	-0.212375	0.97	0.965	4.99755836349976e-07	Downregulated
FTH1	3.41695578669805e-11	0.566365	1	1	5.09433938238812e-07	Upregulated
COX17	3.48849852353081e-11	0.41708	0.495	0.487	5.20100244873209e-07	Upregulated
CHD2	3.58385998248401e-11	-1.10432	0.291	0.503	5.3431768478854e-07	Downregulated
PLAU	3.62526884651796e-11	-1.51977	0.25	0.513	5.40491332327363e-07	Downregulated
ZNF106	3.64497969937199e-11	0.31795	0.302	0.31	5.43430023379369e-07	Upregulated
GLIPR2	3.79273682986422e-11	1.03837	0.649	0.47	5.65459133964456e-07	Upregulated
CELF1	3.91420474659323e-11	0.311605	0.234	0.246	5.83568785669584e-07	Upregulated
PHB2	4.38737144427338e-11	0.607681	0.599	0.485	6.54113208626718e-07	Upregulated
GPBAR1	4.66089129131465e-11	1.89097	0.119	0.045	6.94892282622101e-07	Upregulated
ZEB2	4.68481305168223e-11	-0.227672	0.748	0.835	6.98458777875304e-07	Downregulated
RPN1	4.81290940858648e-11	0.404983	0.592	0.556	7.17556663726158e-07	Upregulated
SLIRP	4.96778938301304e-11	0.632029	0.44	0.379	7.40647719113414e-07	Upregulated
GLA	5.02052957533149e-11	0.0786116	0.692	0.743	7.48510754386172e-07	NS
BLVRB	5.04010312222602e-11	0.20108	0.696	0.725	7.51428974492677e-07	Upregulated
NDUFA3	5.20337691951285e-11	0.299219	0.46	0.466	7.75771464930171e-07	Upregulated
SKAP2	5.21473014563476e-11	-0.25358	0.455	0.591	7.77464117412686e-07	Downregulated
SRRM2	5.768844305333e-11	-0.768098	0.484	0.802	8.60076997482097e-07	Downregulated
IL2RG	5.85845045232106e-11	0.0464301	0.447	0.379	8.73436377936547e-07	NS
HNRNPH2	5.91565483728389e-11	0.000367332	0.154	0.196	8.81964979690655e-07	NS
SLC3A2	5.93688339386094e-11	-1.14331	0.584	0.855	8.85129945190728e-07	Downregulated
B4GALT1	6.00704561891367e-11	-0.0640008	0.397	0.448	8.95590431323839e-07	NS
STX11	6.29296964479307e-11	0.530254	0.603	0.58	9.38218844342198e-07	Upregulated
PSAP	6.40727206786854e-11	0.298045	0.993	0.992	9.5526019259852e-07	Upregulated
PPDPF	6.74301732697783e-11	0.646459	0.967	0.817	1.00531645327913e-06	Upregulated
APLP2	6.76345105107602e-11	-0.456024	0.848	0.868	1.00836291720492e-06	Downregulated
ABL2	6.96562862450254e-11	-1.48904	0.28	0.495	1.03850557162708e-06	Downregulated
CEBPB	7.5251875174702e-11	-1.44735	0.729	0.857	1.12193020697963e-06	Downregulated
GM2A	8.09468576710053e-11	-0.140862	0.429	0.515	1.20683670101702e-06	Downregulated
PTMA	8.28754056030094e-11	-0.0523809	1	1	1.23558942213527e-06	NS
LAMTOR5	8.62742392975006e-11	0.170058	0.659	0.762	1.28626263368644e-06	Upregulated
CCT4	8.98097978547048e-11	-0.255833	0.653	0.743	1.33897427621579e-06	Downregulated
NSA2	9.06152165813944e-11	-0.552831	0.488	0.701	1.35098226401201e-06	Downregulated
ITM2C	9.86085757824951e-11	-1.5159	0.072	0.173	1.47015525634122e-06	Downregulated
CCT2	1.00810505526158e-10	-0.455654	0.378	0.546	1.50298382688949e-06	Downregulated
SRSF7	1.01200174655926e-10	-0.634389	0.826	0.874	1.5087934039452e-06	Downregulated
NDUFAF3	1.04910294740014e-10	0.287671	0.503	0.509	1.56410758427887e-06	Upregulated
PTPRE	1.08278011897122e-10	-0.0271595	0.553	0.601	1.61431687937418e-06	NS
ATP2B1	1.15455504465553e-10	-0.0747617	0.618	0.764	1.72132611607693e-06	NS
MYO1G	1.22507219036116e-10	0.406006	0.193	0.187	1.82646012860945e-06	Upregulated
SOD2	1.25830328366799e-10	-0.1669	0.978	0.965	1.8760043656206e-06	Downregulated
CYP1B1	1.31259232712712e-10	0.669295	0.1	0.051	1.95694390051382e-06	Upregulated
SNRPE	1.33563666581317e-10	0.385647	0.41	0.365	1.99130070506085e-06	Upregulated
CLEC12A	1.3945624653404e-10	1.07402	0.319	0.159	2.079153179576e-06	Upregulated
RPS15A	1.52742625255024e-10	0.243986	1	1	2.27723979992715e-06	Upregulated
RALY	1.53199156389875e-10	0.0318807	0.571	0.66	2.28404622261665e-06	NS
MRPL20	1.60182852289636e-10	0.505756	0.577	0.556	2.38816614478618e-06	Upregulated
S100A10	1.60279498661649e-10	0.653691	0.991	0.963	2.38960704554653e-06	Upregulated
NDUFA2	1.79457347851401e-10	0.473648	0.72	0.692	2.67552959911654e-06	Upregulated
HINT1	1.94663761106832e-10	0.00760877	0.987	0.965	2.90224201434176e-06	NS
RHOA	2.00323667627926e-10	0.471119	1	1	2.98662556066475e-06	Upregulated
PDCD6	2.00595740699546e-10	0.230523	0.529	0.562	2.99068189808953e-06	Upregulated
DYNLT1	2.07774104261567e-10	0.401939	0.596	0.597	3.0977041204357e-06	Upregulated
GPSM3	2.17880561399779e-10	0.648152	0.842	0.78	3.2483812899093e-06	Upregulated
GPX1	2.27111455910465e-10	0.667828	0.998	0.996	3.38600469616913e-06	Upregulated
RALGAPA1	2.34327012149201e-10	-1.53406	0.145	0.297	3.49358142413244e-06	Downregulated
DDX46	2.57603165613439e-10	0.323687	0.345	0.342	3.84060559613076e-06	Upregulated
PPP1R12A	2.58907889765644e-10	-0.77802	0.328	0.599	3.86005772851599e-06	Downregulated
PFDN2	2.75562726301089e-10	0.310514	0.54	0.578	4.10836468642293e-06	Upregulated
TTC3	2.79604245173153e-10	-0.635064	0.367	0.607	4.16861969128653e-06	Downregulated
LYL1	2.87981718841296e-10	-0.856098	0.117	0.255	4.29351944620488e-06	Downregulated
CCL5	2.90826015611378e-10	-1.07043	0.276	0.42	4.33592506675004e-06	Downregulated
EIF4E2	2.9325567673019e-10	0.298397	0.356	0.389	4.37214888437041e-06	Upregulated
FOSL2	3.04625659227317e-10	-0.213722	0.553	0.617	4.54166395342008e-06	Downregulated
AURKAIP1	3.54214716038395e-10	0.372504	0.662	0.682	5.28098720141643e-06	Upregulated
NCOR1	3.56180896749311e-10	-0.0856526	0.362	0.46	5.31030098963548e-06	NS
FMNL1	3.7010875455682e-10	-0.169142	0.388	0.515	5.51795142168763e-06	Downregulated
GAS6	3.85400648723472e-10	-1.2855	0.169	0.324	5.74593827181825e-06	Downregulated
PTPN12	3.89240073479997e-10	-0.0820948	0.243	0.312	5.80318025551327e-06	NS
NFKBID	4.22674488040545e-10	-0.376736	0.397	0.55	6.30165394219649e-06	Downregulated
NME1	4.37311459873415e-10	-0.868829	0.124	0.23	6.51987655525274e-06	Downregulated
PPP1R2	4.50149714193272e-10	-0.274241	0.482	0.558	6.7112820889075e-06	Downregulated
MTA1	4.50719171509665e-10	-0.230778	0.082	0.118	6.7197721280376e-06	Downregulated
XIST	4.54831121046453e-10	-0.787934	0.673	0.868	6.78107718368157e-06	Downregulated
ARPC3	4.56739469071748e-10	0.257377	1	1	6.8095287443907e-06	Upregulated
SERINC1	4.60404632093882e-10	-0.320975	0.403	0.593	6.86417265988769e-06	Downregulated
CSRNP1	4.85657575453939e-10	-0.371387	0.518	0.627	7.24066879244278e-06	Downregulated
SCIMP	5.39815996273355e-10	1.08427	0.317	0.181	8.04811668843944e-06	Upregulated
ANPEP	5.71847581178942e-10	-0.114441	0.338	0.377	8.52567558779685e-06	Downregulated
SMCO4	5.77271987478172e-10	0.717379	0.724	0.652	8.60654806131207e-06	Upregulated
ETF1	5.86355913142497e-10	-0.832057	0.46	0.688	8.74198030904149e-06	Downregulated
IFRD1	6.0726899940263e-10	-0.832352	0.531	0.76	9.05377351209381e-06	Downregulated
NRP2	6.17319355219898e-10	-1.18117	0.353	0.631	9.20361426697347e-06	Downregulated
RBX1	6.34436852361994e-10	0.410702	0.857	0.851	9.45881903186497e-06	Upregulated
DDX55	7.0033604464837e-10	-0.39172	0.067	0.098	1.04413100896626e-05	Downregulated
NFKBIZ	7.3013718838252e-10	0.198806	0.716	0.796	1.0885615341595e-05	Upregulated
LRRK2	8.05725509199611e-10	0.201041	0.195	0.193	1.2012561616657e-05	Upregulated
IFI44L	8.22344713626104e-10	-0.828459	0.237	0.265	1.22603373354516e-05	Downregulated
ACSL3	8.40092813071729e-10	0.272613	0.403	0.468	1.25249437500864e-05	Upregulated
YY1	8.51138145191456e-10	-0.403952	0.341	0.485	1.26896186066594e-05	Downregulated
YWHAZ	8.87855680609921e-10	-0.239157	0.95	0.912	1.32370403422133e-05	Downregulated
BAG3	8.98380439720927e-10	-0.808628	0.672	0.745	1.33939539757993e-05	Downregulated
LHFPL2	9.41845468457664e-10	-0.648712	0.34	0.527	1.40419740892353e-05	Downregulated
MT-ND6	9.528868508163e-10	0.191089	0.421	0.446	1.42065900588202e-05	Upregulated
HCST	1.01298748226312e-09	0.760341	0.831	0.719	1.51026303730609e-05	Upregulated
SERPINA1	1.02305180591392e-09	1.64439	0.935	0.768	1.52526793743706e-05	Upregulated
SET	1.03140964303764e-09	-0.207792	0.707	0.835	1.53772863680481e-05	Downregulated
TOP1	1.03889954969314e-09	-0.563096	0.46	0.662	1.54889533863751e-05	Downregulated
CCL2	1.0471498515889e-09	-0.732016	0.18	0.312	1.5611957137339e-05	Downregulated
ACTR2	1.1087839075603e-09	-0.350993	0.814	0.941	1.65308592778165e-05	Downregulated
CBX3	1.13699693312143e-09	-0.0789142	0.544	0.713	1.69514872759074e-05	NS
PPP1CB	1.15141373183564e-09	-0.0245611	0.458	0.548	1.71664273279376e-05	NS
RPS21	1.15668228103497e-09	-0.142662	0.998	1	1.72449761279504e-05	Downregulated
FGL2	1.21381900188294e-09	0.127184	0.848	0.817	1.80968274990727e-05	Upregulated
AMD1	1.23105031734341e-09	-1.21322	0.518	0.766	1.83537291812729e-05	Downregulated
SRP19	1.26628696940481e-09	-0.820902	0.093	0.246	1.88790724268563e-05	Downregulated
CUTA	1.35704133140476e-09	-0.00471469	0.62	0.695	2.02321292099136e-05	NS
SYK	1.35875264161131e-09	0.0982179	0.34	0.385	2.0257643133783e-05	NS
GADD45B	1.52445376100803e-09	-0.778089	0.954	0.941	2.27280811228687e-05	Downregulated
AGTRAP	1.58162747353447e-09	1.10413	0.557	0.395	2.35804840029255e-05	Upregulated
MEST	1.71419502607359e-09	-0.356955	0.007	0.012	2.55569336437312e-05	Downregulated
BEND6	1.72143281548202e-09	0.0878302	0.009	0.01	2.56648418460214e-05	NS
COX7A2	1.73708370341297e-09	0.383631	0.935	0.896	2.5898180934184e-05	Upregulated
SH3BGRL3	1.7429481849551e-09	0.998829	0.998	0.994	2.59856144894956e-05	Upregulated
GNAI2	1.74932061256941e-09	-1.0045	0.848	0.933	2.60806210127974e-05	Downregulated
TMCO1	1.85141555012443e-09	0.146143	0.399	0.434	2.76027544368052e-05	Upregulated
DOK2	1.87606456017085e-09	-0.0742428	0.443	0.556	2.79702465275873e-05	NS
TXNRD2	1.88431336803287e-09	0.594136	0.085	0.067	2.80932280040021e-05	Upregulated
UBE2L3	1.942220409687e-09	0.0373062	0.638	0.758	2.89565640880235e-05	NS
ADIPOR1	1.97523879271607e-09	0.475038	0.501	0.479	2.94488351606038e-05	Upregulated
ZNF267	2.01189439133916e-09	-1.22297	0.299	0.54	2.99953334804755e-05	Downregulated
ACTG1	2.03347044501634e-09	-0.109986	0.998	1	3.03170108647486e-05	Downregulated
CD44	2.08604648836092e-09	0.307398	0.965	0.914	3.11008670949729e-05	Upregulated
PSMB7	2.12512182818433e-09	0.0243149	0.421	0.487	3.16834413364001e-05	NS
SH3GLB1	2.13590867250559e-09	-0.144212	0.481	0.623	3.18442623983859e-05	Downregulated
NBEAL1	2.30893795825585e-09	0.152827	0.633	0.495	3.44239560196364e-05	Upregulated
HSPB1	2.42382144089502e-09	1.60992	0.963	0.833	3.61367538623038e-05	Upregulated
PFKFB3	2.52104029499704e-09	0.177458	0.51	0.562	3.75861897581109e-05	Upregulated
H3F3B	2.54516231473911e-09	-0.364256	0.998	1	3.79458249504454e-05	Downregulated
IRAK3	2.55514837871557e-09	1.38271	0.269	0.132	3.80947071782704e-05	Upregulated
STX2	2.57637679880487e-09	-0.751234	0.046	0.09	3.84112016933818e-05	Downregulated
ERICH1	2.63925010113384e-09	0.435388	0.267	0.216	3.93485797578044e-05	Upregulated
PIM3	2.68357939506713e-09	-0.311764	0.609	0.703	4.00094852010558e-05	Downregulated
CREM	2.74472108066838e-09	-0.940774	0.709	0.717	4.09210465916848e-05	Downregulated
HSPA9	2.76240274034804e-09	-0.823672	0.532	0.792	4.11846624558489e-05	Downregulated
LRRFIP1	2.83005165234302e-09	0.0153548	0.874	0.904	4.2193240084782e-05	NS
DOCK8	3.08746926001016e-09	-0.234098	0.367	0.499	4.60310791974914e-05	Downregulated
KDELR2	3.17202054691619e-09	-0.111939	0.692	0.788	4.72916543339734e-05	Downregulated
PNP	3.1747053944904e-09	-1.29868	0.28	0.481	4.73316827264574e-05	Downregulated
AC004556.1	3.19846224110658e-09	-0.45649	0.058	0.134	4.7685873552658e-05	Downregulated
TPM1	3.19849523918273e-09	-0.54222	0.143	0.165	4.76863655209754e-05	Downregulated
IDH2	3.4235853571747e-09	0.157255	0.462	0.534	5.10422340901176e-05	Upregulated
TBCB	3.50769613174292e-09	0.295011	0.56	0.591	5.22962416281552e-05	Upregulated
SEC23A	3.58135023534313e-09	-0.409422	0.119	0.169	5.33943506587307e-05	Downregulated
YWHAB	3.61623427341081e-09	-0.013862	0.937	0.935	5.39144367822818e-05	NS
GCA	3.78867435408033e-09	0.465708	0.369	0.338	5.64853459449836e-05	Upregulated
LINC00936	3.79417178018996e-09	0.775552	0.391	0.299	5.6567307070852e-05	Upregulated
SERPINB8	4.2339933399513e-09	-0.101395	0.1	0.157	6.3124606705334e-05	Downregulated
RNASE6	4.24537559851113e-09	0.225148	0.557	0.558	6.32943047982025e-05	Upregulated
DDX17	4.29261208562469e-09	-0.468804	0.525	0.786	6.39985535845785e-05	Downregulated
TAOK3	4.29439929134125e-09	-0.474049	0.482	0.703	6.40251990346068e-05	Downregulated
RNPS1	4.36806406700093e-09	0.147553	0.456	0.454	6.51234671749168e-05	Upregulated
PGD	4.44384536309754e-09	0.757858	0.536	0.473	6.62532905184212e-05	Upregulated
NDUFA1	4.58805450507178e-09	0.127414	0.839	0.888	6.84033046161152e-05	Upregulated
TPPP3	4.73277663530881e-09	2.05306	0.054	0.014	7.0560966855819e-05	Upregulated
THBD	4.75519094138857e-09	-0.390766	0.393	0.466	7.08951417451623e-05	Downregulated
VEGFA	4.8218352960598e-09	0.0994931	0.36	0.248	7.18887424289555e-05	NS
IFI27L2	4.88056213933167e-09	-0.00931099	0.473	0.57	7.27643009352959e-05	NS
ICAM3	5.07124069204668e-09	1.36327	0.204	0.106	7.56071274777239e-05	Upregulated
MTRNR2L8	5.24006298484557e-09	-1.60776	0.393	0.721	7.81240990410625e-05	Downregulated
LACTB	5.32544332194818e-09	-0.934264	0.325	0.57	7.93970344869255e-05	Downregulated
PDE4DIP	5.37036480258807e-09	-0.0838588	0.542	0.662	8.00667688417856e-05	NS
EMG1	5.52302126828683e-09	-0.740283	0.05	0.128	8.23427240888884e-05	Downregulated
TRAPPC1	5.66205362653709e-09	0.641663	0.77	0.733	8.44155575180415e-05	Upregulated
STAM2	5.88174809583897e-09	-0.413278	0.095	0.147	8.76909823608632e-05	Downregulated
EIF3A	6.06210283709496e-09	-0.338096	0.655	0.809	9.03798911982488e-05	Downregulated
SLC16A10	6.07178783058094e-09	-1.78021	0.221	0.397	9.05242847661312e-05	Downregulated
RP11-1000B6.3	6.25910614333496e-09	-0.5496	0.109	0.102	9.33170134909809e-05	Downregulated
COMMD3	6.3442451743588e-09	-0.98843	0.111	0.308	9.45863513045153e-05	Downregulated
ATG16L2	6.57212091326278e-09	0.49182	0.189	0.179	9.79837506958348e-05	Upregulated
FKBP4	7.21821287829918e-09	-0.427056	0.33	0.389	0.000107616	Downregulated
MZT2B	7.33156460693644e-09	-1.01308	0.328	0.629	0.000109306	Downregulated
MAP1LC3B	7.42899212848035e-09	-0.468189	0.852	0.919	0.000110759	Downregulated
SNHG25	7.50219569482818e-09	-0.489657	0.052	0.096	0.00011185	Downregulated
PPP1R15A	7.60280621119483e-09	-0.564593	0.959	0.971	0.00011335	Downregulated
SMIM7	7.74302108686962e-09	-0.652097	0.182	0.332	0.000115441	Downregulated
LDLRAD4	8.12479889203356e-09	-1.27895	0.241	0.291	0.000121133	Downregulated
MRPL23	8.40743199361652e-09	-0.17965	0.173	0.22	0.000125346	Downregulated
SERPINB1	8.4164225243954e-09	0.494306	0.891	0.831	0.00012548	Upregulated
DMXL2	9.18214225749112e-09	-0.452879	0.321	0.454	0.000136897	Downregulated
RPL17	9.39436774781587e-09	0.807021	0.753	0.544	0.000140061	Upregulated
KCNMA1	9.47049411443915e-09	0.398494	0.399	0.43	0.000141196	Upregulated
RTFDC1	9.51311863565404e-09	-0.105912	0.399	0.517	0.000141831	Downregulated
RAD23B	1.00239502079948e-08	0.150638	0.282	0.277	0.000149447	Upregulated
AKIRIN2	1.02749215774792e-08	0.330698	0.566	0.585	0.000153189	Upregulated
EXOC3L1	1.03561188041667e-08	0.350865	0.011	0.006	0.000154399	Upregulated
PTPN1	1.04536996177518e-08	-0.420662	0.401	0.53	0.000155854	Downregulated
RANBP2	1.0506036150199e-08	-0.865529	0.417	0.629	0.000156634	Downregulated
CD83	1.10066392338183e-08	-0.958909	0.946	0.971	0.000164098	Downregulated
H2AFZ	1.12503218085082e-08	-0.061658	0.952	0.9	0.000167731	NS
RPL36AL	1.14140333033264e-08	-0.00898167	0.989	0.984	0.000170172	NS
SOCS1	1.14163376497434e-08	-0.19754	0.347	0.434	0.000170206	Downregulated
RAB31	1.14176414658474e-08	0.76993	0.798	0.713	0.000170226	Upregulated
ZNHIT1	1.1614636834252e-08	0.204924	0.512	0.564	0.000173163	Upregulated
COX8A	1.16170843164534e-08	0.526668	0.967	0.937	0.000173199	Upregulated
CD40	1.16605900945986e-08	0.0565104	0.421	0.428	0.000173848	NS
WARS	1.17463828447538e-08	0.439452	0.49	0.411	0.000175127	Upregulated
MMP24-AS1	1.22747778506959e-08	-0.125102	0.187	0.253	0.000183005	Downregulated
ELL2	1.28706736779255e-08	-0.0855736	0.553	0.633	0.000191889	NS
TNFRSF1B	1.29707489008394e-08	0.187886	0.557	0.558	0.000193381	Upregulated
ASGR1	1.31840350178066e-08	0.573257	0.158	0.138	0.000196561	Upregulated
LINC00996	1.32114796574047e-08	-2.81067	0.02	0.132	0.00019697	Downregulated
MRPS21	1.35539574444578e-08	-0.0505563	0.519	0.648	0.000202076	NS
BMP2K	1.38855725058516e-08	-1.54099	0.306	0.646	0.00020702	Downregulated
COPE	1.47323008316e-08	0.0174408	0.774	0.857	0.000219644	NS
CLTC	1.49679604477701e-08	-0.812065	0.373	0.625	0.000223157	Downregulated
CTDSP1	1.51069109812337e-08	0.791437	0.178	0.161	0.000225229	Upregulated
KRTCAP2	1.58677647019669e-08	0.563138	0.577	0.436	0.000236573	Upregulated
CYSTM1	1.60375352044527e-08	0.0913792	0.43	0.43	0.000239104	NS
LBH	1.62718837622051e-08	-2.29443	0.033	0.141	0.000242598	Downregulated
CCR7	1.64344348108992e-08	-2.19757	0.061	0.138	0.000245021	Downregulated
LILRB3	1.64358180781985e-08	0.570603	0.36	0.308	0.000245042	Upregulated
RTN3	1.65041220661974e-08	-0.0231736	0.616	0.727	0.00024606	NS
MAN2B1	1.67848230141178e-08	1.57157	0.499	0.159	0.000250245	Upregulated
COX14	1.85867304957138e-08	0.252047	0.558	0.589	0.00027711	Upregulated
MAFF	1.91869063724581e-08	-0.907677	0.371	0.568	0.000286058	Downregulated
SRSF5	1.94503044273851e-08	-0.262947	0.733	0.902	0.000289985	Downregulated
POLE4	1.95174259361705e-08	0.703928	0.364	0.295	0.000290985	Upregulated
HNRNPD	1.95896937920273e-08	-0.626415	0.308	0.515	0.000292063	Downregulated
BST1	1.96632496616828e-08	0.745144	0.219	0.167	0.000293159	Upregulated
NASP	1.97991474289127e-08	-1.7246	0.215	0.578	0.000295185	Downregulated
SHKBP1	1.9889967834246e-08	0.521036	0.343	0.305	0.00029654	Upregulated
MPC1	2.04760118233213e-08	0.384676	0.417	0.354	0.000305277	Upregulated
SNRPF	2.06214162352083e-08	0.120011	0.477	0.519	0.000307445	Upregulated
PPIB	2.16227792460171e-08	0.362059	0.987	0.955	0.000322374	Upregulated
SRSF11	2.2156856342912e-08	-0.273927	0.512	0.668	0.000330337	Downregulated
RBPJ	2.21829306660557e-08	-0.326077	0.508	0.68	0.000330725	Downregulated
BORCS7	2.31825097370518e-08	-0.162043	0.132	0.191	0.000345628	Downregulated
MTCH1	2.32801329572799e-08	-0.0374948	0.618	0.729	0.000347084	NS
MT1E	2.36367539816959e-08	-1.68509	0.137	0.165	0.0003524	Downregulated
ARGLU1	2.37757446362203e-08	-0.0221788	0.39	0.458	0.000354473	NS
CELF2	2.42157791321911e-08	0.260135	0.495	0.505	0.000361033	Upregulated
ANKRD37	2.44286445994554e-08	-0.0917192	0.369	0.397	0.000364207	NS
SLC5A3	2.45469312279138e-08	-1.37137	0.347	0.605	0.00036597	Downregulated
IFITM2	2.45846734322683e-08	1.17678	0.729	0.46	0.000366533	Upregulated
SERPINB6	2.47522359305887e-08	-0.494695	0.456	0.664	0.000369031	Downregulated
CRTAP	2.50618115563955e-08	0.789442	0.672	0.595	0.000373647	Upregulated
OXA1L	2.52342292733609e-08	0.30031	0.425	0.46	0.000376217	Upregulated
EID1	2.5388647224459e-08	-0.0322714	0.594	0.701	0.000378519	NS
PRDX1	2.5855210185978e-08	-0.4863	0.972	0.98	0.000385475	Downregulated
OCEL1	2.65587566651007e-08	0.876843	0.186	0.116	0.000395965	Upregulated
HSBP1	2.70739144324387e-08	0.874791	0.872	0.762	0.000403645	Upregulated
C5AR1	2.9122406384285e-08	0.379344	0.753	0.749	0.000434186	Upregulated
ZNF10	3.08905536003001e-08	-0.667686	0.117	0.116	0.000460547	Downregulated
PNISR	3.09750048294889e-08	-0.520939	0.393	0.58	0.000461806	Downregulated
MAPRE1	3.17995498332117e-08	-0.471254	0.41	0.595	0.000474099	Downregulated
SMAP2	3.25294787570985e-08	-0.221795	0.378	0.491	0.000484982	Downregulated
PMAIP1	3.26955988768456e-08	-1.12461	0.495	0.719	0.000487459	Downregulated
LTA4H	3.3302619274962e-08	0.401022	0.751	0.668	0.000496509	Upregulated
IFI16	3.33088793924565e-08	-0.620761	0.519	0.8	0.000496602	Downregulated
SDF4	3.54998380566109e-08	0.203917	0.54	0.593	0.000529267	Upregulated
EIF4EBP1	3.55287889112796e-08	0.660435	0.447	0.415	0.000529699	Upregulated
NPLOC4	3.57082052110991e-08	-0.227672	0.091	0.124	0.000532374	Downregulated
TSPYL2	3.57804477514021e-08	-0.856203	0.226	0.291	0.000533451	Downregulated
ZNF90	3.61475236106479e-08	1.4649	0.128	0.059	0.000538923	Upregulated
C6orf62	3.69083253352775e-08	-0.466695	0.477	0.703	0.000550266	Downregulated
ABHD12	3.69483132519181e-08	0.0623426	0.529	0.593	0.000550862	NS
ZNF467	3.8177603452026e-08	0.0174408	0.082	0.12	0.00056919	NS
VPS13C	3.90406999215611e-08	-0.908197	0.334	0.603	0.000582058	Downregulated
G3BP2	3.91290991346869e-08	-0.975865	0.297	0.53	0.000583376	Downregulated
IGFBP4	4.02864472922975e-08	-1.79838	0.102	0.226	0.000600631	Downregulated
EML4	4.1069472301179e-08	0.0539576	0.44	0.481	0.000612305	NS
MIR155HG	4.14385605425005e-08	-1.25443	0.171	0.22	0.000617807	Downregulated
TGOLN2	4.18181517610388e-08	0.145186	0.596	0.658	0.000623467	Upregulated
VAMP2	4.3479855319017e-08	0.0568033	0.178	0.214	0.000648241	NS
C20orf24	4.45870785947978e-08	0.530819	0.675	0.648	0.000664749	Upregulated
CALM2	4.58500996418262e-08	0.124924	0.976	0.965	0.000683579	Upregulated
XBP1	4.61539355060017e-08	-0.0571109	0.594	0.654	0.000688109	NS
GYPC	4.69845972022726e-08	-0.321238	0.354	0.418	0.000700493	Downregulated
RNF181	4.74042939978836e-08	0.487849	0.664	0.652	0.000706751	Upregulated
MARCH1	4.84375413845751e-08	0.0174408	0.419	0.46	0.000722155	NS
KMT2E	4.87183774016312e-08	-0.488632	0.464	0.623	0.000726342	Downregulated
SMDT1	4.90412037084007e-08	0.0882212	0.607	0.656	0.000731155	NS
RRAS	4.99130974075025e-08	-1.38489	0.121	0.324	0.000744154	Downregulated
ERN1	5.0529936075094e-08	-0.849585	0.275	0.448	0.000753351	Downregulated
PRPF39	5.13085458564938e-08	-0.585224	0.048	0.075	0.000764959	Downregulated
ECHS1	5.17161405922093e-08	-0.341293	0.399	0.554	0.000771036	Downregulated
SLCO2B1	5.18120777998449e-08	-0.678883	0.443	0.629	0.000772466	Downregulated
PARP14	5.40388260019431e-08	-0.562183	0.388	0.558	0.000805665	Downregulated
ARF5	5.71352395229037e-08	0.877336	0.748	0.54	0.000851829	Upregulated
MAP2K1	5.8798719713169e-08	0.977186	0.373	0.24	0.00087663	Upregulated
PSMB8-AS1	5.93290811346056e-08	0.66474	0.169	0.124	0.000884537	Upregulated
EEF1A1	5.94362458797492e-08	0.0714014	1	1	0.000886135	NS
MBD2	6.19519142778207e-08	-0.870256	0.262	0.475	0.000923641	Downregulated
EIF2S3	6.3124359493652e-08	-0.158759	0.484	0.615	0.000941121	Downregulated
KPNB1	6.38021079864161e-08	-0.488718	0.438	0.609	0.000951226	Downregulated
BTF3L4	6.41428558333732e-08	0.303665	0.462	0.489	0.000956306	Upregulated
PMF1	6.63743457822947e-08	-0.838169	0.076	0.198	0.000989575	Downregulated
CEP44	6.70978384027049e-08	-0.5496	0.039	0.063	0.00100036	Downregulated
RRBP1	6.72722911281017e-08	-0.455644	0.369	0.552	0.00100296	Downregulated
RAP2B	6.81230988730458e-08	-0.776108	0.351	0.556	0.00101565	Downregulated
PPP1R15B	6.87878756820006e-08	-1.23949	0.314	0.599	0.00102556	Downregulated
PHPT1	6.87887015875744e-08	0.0125914	0.635	0.723	0.00102557	NS
AHR	7.11366734138052e-08	-0.433116	0.423	0.599	0.00106058	Downregulated
TXNDC17	7.16834278685946e-08	0.414227	0.514	0.511	0.00106873	Upregulated
MORF4L2	7.30958065614727e-08	-0.71601	0.338	0.527	0.00108979	Downregulated
IRF8	7.3180191969934e-08	-0.598509	0.668	0.768	0.00109104	Downregulated
FPR1	7.46543887921493e-08	1.09031	0.334	0.196	0.00111302	Upregulated
MRPL33	7.48814636259568e-08	0.47367	0.41	0.348	0.00111641	Upregulated
PRPF38B	7.50744064469027e-08	-0.680366	0.388	0.625	0.00111928	Downregulated
MMADHC	7.51110356250507e-08	-0.206428	0.432	0.544	0.00111983	Downregulated
DNAJC5	7.52063759068389e-08	0.223892	0.141	0.151	0.00112125	Upregulated
SDHD	7.58828848785456e-08	-0.567702	0.347	0.507	0.00113134	Downregulated
STOM	7.63664527078233e-08	-0.249446	0.39	0.56	0.00113855	Downregulated
TCP1	7.83275026311636e-08	-0.576827	0.54	0.754	0.00116778	Downregulated
TCF7L2	7.97760932293839e-08	0.614376	0.104	0.1	0.00118938	Upregulated
RHOQ	8.06787749751871e-08	-0.488459	0.282	0.42	0.00120284	Downregulated
EEF1B2	8.15346876233618e-08	0.150552	0.993	0.992	0.0012156	Upregulated
DBNL	8.1958380696853e-08	-0.143386	0.508	0.65	0.00122192	Downregulated
TNFSF10	8.23276419546596e-08	0.169856	0.33	0.275	0.00122742	Upregulated
KIF22	8.44527692364487e-08	1.19986	0.135	0.084	0.00125911	Upregulated
ABHD16A	8.59259507588725e-08	0.938687	0.169	0.071	0.00128107	Upregulated
PSEN1	8.66271064178493e-08	0.147209	0.23	0.255	0.00129152	Upregulated
SF3B5	8.78247822861776e-08	0.430405	0.727	0.745	0.00130938	Upregulated
GOLGA4	8.7825136509648e-08	-0.835002	0.353	0.621	0.00130938	Downregulated
CACYBP	8.85707045116995e-08	-0.445193	0.644	0.717	0.0013205	Downregulated
IRF7	9.06019055935984e-08	-0.61347	0.384	0.428	0.00135078	Downregulated
ACAP2	9.07707446177543e-08	0.0415947	0.479	0.523	0.0013533	NS
CNPY3	9.14439279596362e-08	0.0588289	0.74	0.837	0.00136334	NS
CHMP5	9.20289787756163e-08	-0.114098	0.501	0.631	0.00137206	Downregulated
MPEG1	9.47540464349508e-08	0.321464	0.423	0.336	0.00141269	Upregulated
CENPT	9.55855679964896e-08	0.113365	0.069	0.055	0.00142509	Upregulated
TPT1	9.5739053286125e-08	-0.149324	1	1	0.00142737	Downregulated
NAA38	9.69728615225107e-08	0.849318	0.451	0.316	0.00144577	Upregulated
LEPROT	1.02540460950226e-07	-0.206487	0.354	0.452	0.00152878	Downregulated
EPC1	1.05126379110855e-07	-0.482813	0.338	0.436	0.00156733	Downregulated
RAB4B	1.05324086858385e-07	-0.499135	0.102	0.183	0.00157028	Downregulated
MRC1	1.05368368734419e-07	-1.98225	0.228	0.503	0.00157094	Downregulated
TNFAIP6	1.05447733564718e-07	-0.0503492	0.145	0.122	0.00157212	NS
UBL5	1.05618802717362e-07	0.252668	0.924	0.957	0.00157467	Upregulated
PMEPA1	1.05656222767783e-07	-2.73448	0.065	0.32	0.00157523	Downregulated
ESD	1.06250423215469e-07	-0.0518946	0.488	0.589	0.00158409	NS
ITM2B	1.07363367046037e-07	-0.437799	0.989	0.982	0.00160068	Downregulated
CTDNEP1	1.09228234508857e-07	-0.871528	0.243	0.452	0.00162848	Downregulated
SCO2	1.10646488431839e-07	-0.22078	0.354	0.428	0.00164963	Downregulated
MEGF9	1.10915000639007e-07	0.22498	0.091	0.096	0.00165363	Upregulated
BASP1	1.13872431335923e-07	-0.933614	0.378	0.509	0.00169772	Downregulated
RAB32	1.14133901527285e-07	-0.978537	0.455	0.739	0.00170162	Downregulated
RNF114	1.15982179909225e-07	0.0336744	0.469	0.525	0.00172918	NS
HNRNPH3	1.20286267471415e-07	-0.644757	0.384	0.546	0.00179335	Downregulated
HMGA1	1.20872931969161e-07	0.347523	0.54	0.556	0.00180209	Upregulated
RBM47	1.22084716189223e-07	-0.352092	0.488	0.664	0.00182016	Downregulated
NFATC2	1.22338516364728e-07	-1.37664	0.082	0.163	0.00182394	Downregulated
NCF1	1.22601790495976e-07	0.467044	0.622	0.648	0.00182787	Upregulated
SQRDL	1.23260712251057e-07	-1.22135	0.304	0.574	0.00183769	Downregulated
C1orf186	1.23413418830854e-07	-1.66854	0.033	0.098	0.00183997	Downregulated
LIME1	1.25831768055729e-07	-1.80441	0.011	0.049	0.00187603	Downregulated
MIDN	1.26233306631399e-07	-0.553257	0.525	0.741	0.00188201	Downregulated
PQLC3	1.28403424455008e-07	0.674792	0.408	0.332	0.00191437	Upregulated
APOE	1.28715199757414e-07	-0.214065	0.846	0.9	0.00191901	Downregulated
COX7B	1.32764926259329e-07	0.386352	0.926	0.859	0.00197939	Upregulated
MMP19	1.33315440789291e-07	1.08445	0.41	0.391	0.0019876	Upregulated
DNAJC7	1.34056308683584e-07	-0.530491	0.388	0.578	0.00199865	Downregulated
VSIG4	1.34640514262738e-07	-0.722413	0.421	0.552	0.00200736	Downregulated
CNBP	1.35797886047323e-07	-0.00554133	0.872	0.902	0.00202461	NS
SMIM3	1.36019835907695e-07	0.461167	0.254	0.165	0.00202792	Upregulated
NUDT16	1.36940026240657e-07	1.32766	0.302	0.153	0.00204164	Upregulated
CAMTA1	1.40607218088155e-07	0.0953053	0.44	0.46	0.00209631	NS
SSR1	1.41029161975889e-07	0.308539	0.583	0.593	0.0021026	Upregulated
DIAPH1	1.49817940254534e-07	-0.0943732	0.232	0.255	0.00223364	NS
TACC1	1.499291478844e-07	-0.759714	0.395	0.646	0.00223529	Downregulated
C4orf3	1.56172885089451e-07	0.711404	0.878	0.77	0.00232838	Upregulated
CXCL10	1.5946238693735e-07	0.178581	0.208	0.228	0.00237742	Upregulated
HDLBP	1.60007917999665e-07	-0.317426	0.434	0.589	0.00238556	Downregulated
C1orf162	1.65765299384358e-07	0.76795	0.946	0.853	0.00247139	Upregulated
SCAMP2	1.67500907266439e-07	-0.315134	0.471	0.601	0.00249727	Downregulated
SMARCC1	1.69647638237207e-07	0.0636639	0.193	0.21	0.00252928	NS
GTF2I	1.69678361553665e-07	-0.721587	0.282	0.475	0.00252973	Downregulated
SCARB2	1.72687789076812e-07	0.0987643	0.547	0.656	0.0025746	NS
APEX1	1.7292417737866e-07	-0.014067	0.631	0.692	0.00257813	NS
ARL2	1.83518510337954e-07	-0.841626	0.16	0.312	0.00273608	Downregulated
C4orf48	1.85197729644985e-07	0.665729	0.69	0.629	0.00276111	Upregulated
MANBA	1.86406797128359e-07	0.697981	0.419	0.342	0.00277914	Upregulated
CDC42EP2	1.90024545719244e-07	2.25776	0.111	0.024	0.00283308	Upregulated
EEF1E1	1.91356345003297e-07	-0.310412	0.059	0.114	0.00285293	Downregulated
CD7	1.99419530679688e-07	-2.67062	0.033	0.104	0.00297315	Downregulated
MRFAP1	2.03822986270733e-07	-0.117932	0.39	0.495	0.0030388	Downregulated
G3BP1	2.07708590457535e-07	-0.626098	0.362	0.542	0.00309673	Downregulated
CD3D	2.08375787364087e-07	-4.13456	0.004	0.079	0.00310667	Downregulated
MYH9	2.0925174538308e-07	-0.0687788	0.51	0.601	0.00311973	NS
MSN	2.13280096859399e-07	-0.128157	0.763	0.851	0.00317979	Downregulated
KRT7	2.1423093738172e-07	2.93318	0.102	0.024	0.00319397	Upregulated
SDHC	2.19863869811882e-07	0.21873	0.486	0.525	0.00327795	Upregulated
GLS	2.23192981931298e-07	-1.98434	0.289	0.692	0.00332758	Downregulated
TOMM22	2.24598246108783e-07	0.520189	0.547	0.47	0.00334854	Upregulated
ATP13A3	2.26449891385964e-07	0.212323	0.345	0.35	0.00337614	Upregulated
TFEC	2.26485764958986e-07	-0.815364	0.39	0.621	0.00337668	Downregulated
SEPT2	2.2657892182319e-07	-0.624044	0.479	0.721	0.00337807	Downregulated
SLC1A3	2.33429418759019e-07	0.0878302	0.371	0.399	0.0034802	NS
PMP22	2.35304127152708e-07	-0.664751	0.319	0.46	0.00350815	Downregulated
ARHGAP30	2.37130565943889e-07	0.187366	0.291	0.293	0.00353538	Upregulated
DHRS4L2	2.37341297719391e-07	-0.242815	0.197	0.283	0.00353852	Downregulated
PSMC1	2.37352888283823e-07	-0.451117	0.33	0.464	0.00353869	Downregulated
IL10RB	2.37919308705068e-07	0.0512292	0.304	0.312	0.00354714	NS
RAB11A	2.38741403402402e-07	0.39295	0.469	0.477	0.0035594	Upregulated
LIMD2	2.40928838880121e-07	0.707722	0.657	0.527	0.00359201	Upregulated
ARL8B	2.43254228337976e-07	-0.391242	0.521	0.68	0.00362668	Downregulated
C20orf27	2.43345578863501e-07	1.02971	0.438	0.248	0.00362804	Upregulated
FUCA2	2.44224032980101e-07	0.119942	0.421	0.468	0.00364114	Upregulated
COX7C	2.47624486765918e-07	0.293204	0.989	0.994	0.00369183	Upregulated
SPN	2.4840370218168e-07	0.326572	0.202	0.191	0.00370345	Upregulated
NUDC	2.49684510679729e-07	-0.671787	0.356	0.562	0.00372255	Downregulated
FNBP1	2.51978396965458e-07	-0.687292	0.369	0.597	0.00375675	Downregulated
PILRA	2.56515835180952e-07	0.621071	0.744	0.727	0.00382439	Upregulated
TMEM175	2.59536350958311e-07	0.191939	0.126	0.122	0.00386943	Upregulated
CMIP	2.61612576633332e-07	-0.151737	0.204	0.271	0.00390038	Downregulated
UNC93B1	2.62824226607998e-07	-0.807556	0.304	0.517	0.00391845	Downregulated
LSM5	2.64337673097783e-07	0.651419	0.479	0.36	0.00394101	Upregulated
LYPLA1	2.65582350903184e-07	0.544918	0.451	0.375	0.00395957	Upregulated
PCBP1	2.65853361870201e-07	0.373757	0.976	0.931	0.00396361	Upregulated
SRP72	2.67169676619028e-07	-0.455448	0.328	0.497	0.00398323	Downregulated
SKP1	2.69825926899914e-07	-0.487895	0.918	0.961	0.00402283	Downregulated
CC2D1B	2.70236045370284e-07	-0.230778	0.05	0.059	0.00402895	Downregulated
RASGRP2	2.73751104245165e-07	1.05447	0.122	0.077	0.00408136	Upregulated
SRGN	2.88522910940196e-07	0.555847	0.996	1	0.00430159	Upregulated
ECH1	2.92689961679335e-07	-0.837904	0.219	0.401	0.00436371	Downregulated
REXO1	2.93513832403468e-07	-0.334861	0.067	0.1	0.004376	Downregulated
DECR1	2.94939780339385e-07	0.217989	0.414	0.432	0.00439726	Upregulated
CPPED1	3.08106011035904e-07	0.468679	0.325	0.279	0.00459355	Upregulated
LMAN1	3.17054260547144e-07	0.0324094	0.403	0.442	0.00472696	NS
NAPSA	3.17966515701134e-07	1.61267	0.143	0.055	0.00474056	Upregulated
SEC11C	3.2006653827618e-07	-0.0426886	0.416	0.495	0.00477187	NS
PCMT1	3.2335022033542e-07	0.00342875	0.345	0.403	0.00482083	NS
RILPL2	3.24401231761505e-07	0.63154	0.675	0.613	0.0048365	Upregulated
RGS18	3.31094424989733e-07	-0.107082	0.121	0.169	0.00493629	Downregulated
WDR70	3.33677481814352e-07	-0.494738	0.095	0.151	0.0049748	Downregulated
UQCC3	3.36540567997161e-07	1.01518	0.182	0.112	0.00501748	Upregulated
VCP	3.43919364384377e-07	-0.199357	0.597	0.709	0.00512749	Downregulated
SLC25A28	3.44706550316366e-07	-1.01592	0.052	0.124	0.00513923	Downregulated
HNRNPUL1	3.45829968714797e-07	-0.353731	0.289	0.399	0.00515598	Downregulated
LRMP	3.48153746451853e-07	-0.231424	0.091	0.138	0.00519062	Downregulated
SASH3	3.56531883665186e-07	0.764291	0.243	0.171	0.00531553	Upregulated
MRPL52	3.65705010718765e-07	0.635779	0.497	0.418	0.0054523	Upregulated
POLR2J3	3.6726816716261e-07	-1.4789	0.124	0.367	0.0054756	Downregulated
CYB5R3	3.71460043276336e-07	0.191771	0.462	0.479	0.0055381	Upregulated
SFT2D1	3.75589155636406e-07	0.335268	0.62	0.64	0.00559966	Upregulated
CISD2	3.76415995676483e-07	0.614338	0.532	0.454	0.00561199	Upregulated
BAX	3.79968035881373e-07	0.0721792	0.718	0.786	0.00566494	NS
SYF2	3.82902881479256e-07	-0.2972	0.449	0.603	0.0057087	Downregulated
C3	3.86039967932976e-07	-0.785555	0.213	0.301	0.00575547	Downregulated
PYGB	3.87804247410091e-07	0.657633	0.113	0.077	0.00578177	Upregulated
TRBC1	3.9398266578375e-07	-4.3976	0.006	0.084	0.00587389	Downregulated
POLB	3.9630153444018e-07	-1.34661	0.139	0.163	0.00590846	Downregulated
TMLHE	4.07159826837322e-07	0.4504	0.089	0.073	0.00607035	Upregulated
RP11-480C22.1	4.0994378788634e-07	-5.88945	0	0.059	0.00611185	Downregulated
MEF2C	4.23964742229204e-07	-0.235648	0.336	0.448	0.00632089	Downregulated
C19orf52	4.26185988934104e-07	-0.55837	0.067	0.11	0.00635401	Downregulated
MAP3K2	4.30074664423234e-07	-0.874247	0.436	0.697	0.00641198	Downregulated
MXD1	4.33378325392381e-07	0.0304305	0.488	0.519	0.00646124	NS
HLA-DRB1	4.40686841910963e-07	-0.0137132	0.996	1	0.0065702	NS
TAF1D	4.47394601006611e-07	-0.195689	0.469	0.572	0.00667021	Downregulated
CALM3	4.57655826141164e-07	0.0664853	0.66	0.745	0.00682319	NS
PET100	4.60014855606138e-07	0.418288	0.354	0.33	0.00685836	Upregulated
TESC	4.6317316664387e-07	1.50015	0.082	0.024	0.00690545	Upregulated
CCZ1	4.65205625965351e-07	-0.744616	0.063	0.147	0.00693575	Downregulated
CSNK1A1	4.65240075678859e-07	-0.101984	0.635	0.747	0.00693626	Downregulated
PLK3	4.65445785246637e-07	-0.699061	0.436	0.605	0.00693933	Downregulated
NDUFA6	4.75076791326376e-07	0.415495	0.688	0.67	0.00708292	Upregulated
LILRA5	4.84472005301167e-07	1.35642	0.206	0.098	0.00722299	Upregulated
RAB3D	4.90803852110951e-07	1.92957	0.082	0.02	0.00731739	Upregulated
TIAM1	4.93207810227045e-07	-0.318987	0.109	0.175	0.00735324	Downregulated
ATF5	4.97685635371369e-07	0.361007	0.469	0.436	0.00742	Upregulated
LUCAT1	5.01472616647063e-07	0.255384	0.154	0.124	0.00747646	Upregulated
HLA-DPB1	5.08483511125255e-07	0.37085	0.996	1	0.00758098	Upregulated
TMEM70	5.13524121403155e-07	0.210802	0.494	0.501	0.00765613	Upregulated
PSMD4	5.2995232286575e-07	0.165585	0.425	0.45	0.00790106	Upregulated
GTF2B	5.51849941014193e-07	-0.723725	0.343	0.521	0.00822753	Downregulated
GSTP1	5.53936452978876e-07	0.453436	0.991	0.98	0.00825864	Upregulated
IDS	5.53966879470197e-07	-0.559128	0.44	0.568	0.00825909	Downregulated
CDK2AP2	5.63249546251994e-07	-0.0884205	0.44	0.415	0.00839749	NS
CCNY	5.63292981811218e-07	-0.250972	0.147	0.224	0.00839814	Downregulated
PLSCR1	5.867426925404e-07	0.271349	0.707	0.684	0.00874775	Upregulated
H3F3C	5.86990847388682e-07	-0.0596002	0.113	0.098	0.00875145	NS
TMED5	5.92178795493679e-07	0.110416	0.442	0.456	0.00882879	Upregulated
CCL20	6.08368324436403e-07	0.245637	0.212	0.134	0.00907016	Upregulated
ASPH	6.1824463491603e-07	-0.68431	0.286	0.399	0.00921741	Downregulated
HNRNPUL2	6.31352438891711e-07	0.0116585	0.119	0.141	0.00941283	NS
MLF2	6.40074829416636e-07	0.103427	0.494	0.493	0.00954288	Upregulated
BRD2	6.41312547834354e-07	-0.802635	0.69	0.862	0.00956133	Downregulated
EIF4H	6.48806888531827e-07	-0.201211	0.477	0.623	0.00967306	Downregulated
TARBP1	6.49019909151323e-07	-0.46387	0.056	0.09	0.00967624	Downregulated
EGLN3	6.4960471820804e-07	-2.1919	0.063	0.175	0.00968496	Downregulated
PFKL	6.50395623435851e-07	-0.401975	0.388	0.564	0.00969675	Downregulated
IQGAP2	6.52025944732673e-07	-0.739499	0.282	0.442	0.00972105	Downregulated
EEF1G	6.62851040804091e-07	0.905702	0.165	0.073	0.00988245	Upregulated
VOPP1	6.81724005765853e-07	0.138122	0.523	0.556	0.0101638	Upregulated
ICAM2	6.86174474347886e-07	1.09574	0.152	0.09	0.0102302	Upregulated
TGIF1	6.89144144105602e-07	-0.063803	0.505	0.576	0.0102745	NS
HSD17B4	6.9626580765659e-07	-1.223	0.221	0.47	0.0103806	Downregulated
CLEC4E	7.03898826225423e-07	1.13735	0.325	0.161	0.0104944	Upregulated
TTC1	7.04989941375649e-07	-0.12546	0.204	0.24	0.0105107	Downregulated
ATG3	7.05992610730025e-07	0.054554	0.655	0.713	0.0105256	NS
BABAM1	7.16712536837953e-07	-0.408013	0.158	0.242	0.0106855	Downregulated
ICAM4	7.2302967487403e-07	-0.469746	0.069	0.132	0.0107796	Downregulated
LLPH	7.232070296474e-07	-0.087768	0.111	0.163	0.0107823	NS
MT-ND5	7.28098678144412e-07	-0.783208	0.996	0.99	0.0108552	Downregulated
CECR1	7.30118615068848e-07	0.584351	0.731	0.699	0.0108853	Upregulated
HTT	7.39638162158339e-07	0.242507	0.137	0.147	0.0110273	Upregulated
MSANTD4	7.43308906222817e-07	-1.56083	0.024	0.086	0.011082	Downregulated
SPAG9	7.51591120535395e-07	-0.990798	0.486	0.754	0.0112055	Downregulated
STX7	7.53725645764566e-07	-0.0714227	0.455	0.527	0.0112373	NS
SNRPB2	7.54755969181114e-07	0.199704	0.427	0.45	0.0112527	Upregulated
EIF4A2	7.6471780155578e-07	-0.579951	0.826	0.927	0.0114012	Downregulated
ENG	7.72746213399176e-07	0.0818612	0.414	0.468	0.0115209	NS
TIMM13	7.75948151802799e-07	0.464727	0.521	0.468	0.0115686	Upregulated
CCNH	7.81138843491124e-07	-0.123276	0.382	0.424	0.011646	Downregulated
SNF8	7.83891727160732e-07	-0.401163	0.232	0.393	0.011687	Downregulated
ADRBK2	7.86636439960007e-07	-0.428624	0.147	0.238	0.011728	Downregulated
TMPO	7.91614962064771e-07	0.414995	0.184	0.175	0.0118022	Upregulated
POLR2K	7.92358848841206e-07	0.0871314	0.393	0.401	0.0118133	NS
EIF2B1	7.95899648952838e-07	0.270694	0.141	0.136	0.0118661	Upregulated
KPNA2	7.98061507879244e-07	-0.634901	0.295	0.409	0.0118983	Downregulated
NOTCH2	8.00682764186103e-07	0.4504	0.25	0.21	0.0119374	Upregulated
TMEM109	8.01848917256071e-07	0.236479	0.404	0.403	0.0119548	Upregulated
C1orf54	8.02734507033006e-07	-0.0517619	0.432	0.501	0.011968	NS
MRPL51	8.04259487342261e-07	0.0820938	0.542	0.615	0.0119907	NS
CSTB	8.15582018310169e-07	0.0227586	0.974	0.939	0.0121595	NS
PRKAG2	8.2529152611851e-07	-0.112758	0.241	0.275	0.0123043	Downregulated
KRT17	8.28677514657474e-07	-6.13456	0.006	0.043	0.0123548	Downregulated
MRPL2	8.33657394576575e-07	0.350865	0.126	0.11	0.012429	Upregulated
OLFML3	8.35025298531343e-07	-1.47336	0.121	0.242	0.0124494	Downregulated
POP5	8.42925206950769e-07	0.0633771	0.165	0.183	0.0125672	NS
HEBP2	8.45625308375518e-07	0.280475	0.173	0.179	0.0126074	Upregulated
MPP1	8.6058870993451e-07	-0.235452	0.505	0.629	0.0128305	Downregulated
KRT14	8.6531204763196e-07	-7.65026	0	0.041	0.0129009	Downregulated
HMGN4	8.76576554953244e-07	1.1542	0.291	0.108	0.0130689	Upregulated
APPL1	8.78995952948088e-07	0.0620264	0.38	0.403	0.013105	NS
RGS10	9.05782643983901e-07	0.0744972	0.965	0.921	0.0135043	NS
CAT	9.35543126792906e-07	-0.397597	0.34	0.499	0.013948	Downregulated
ARSD	9.42559788257275e-07	0.54351	0.167	0.13	0.0140526	Upregulated
TMEM170B	9.61208919723441e-07	1.07189	0.106	0.069	0.0143307	Upregulated
ROGDI	9.82506455426461e-07	0.641397	0.182	0.132	0.0146482	Upregulated
RAB20	9.9903348432432e-07	-0.0661458	0.482	0.513	0.0148946	NS
NOP58	1.00350144564052e-06	-0.821524	0.247	0.33	0.0149612	Downregulated
POLR2J	1.02415595932838e-06	0.262654	0.327	0.344	0.0152691	Upregulated
RPL28	1.03472167841726e-06	0.0804243	1	1	0.0154267	NS
IER3	1.05162435540492e-06	-0.20533	0.863	0.839	0.0156787	Downregulated
NHP2	1.05656110617116e-06	0.731813	0.451	0.356	0.0157523	Upregulated
PPP1CA	1.05741321596121e-06	0.461757	0.846	0.847	0.015765	Upregulated
HAGH	1.0857189435871e-06	0.662809	0.323	0.242	0.016187	Upregulated
GSN	1.08991456310147e-06	0.118859	0.963	0.921	0.0162495	Upregulated
KLF7	1.11090634751473e-06	0.271077	0.135	0.12	0.0165625	Upregulated
IRF2BP2	1.1215972350066e-06	-0.747676	0.384	0.585	0.0167219	Downregulated
RPL8	1.13372424301639e-06	0.566247	1	1	0.0169027	Upregulated
SIRPA	1.13472886058145e-06	0.0307027	0.453	0.511	0.0169177	NS
RAD23A	1.13554024699612e-06	0.197675	0.638	0.67	0.0169298	Upregulated
HIST1H2BK	1.14167200306731e-06	1.18737	0.102	0.047	0.0170212	Upregulated
MKRN2	1.15215806236706e-06	-0.45649	0.061	0.092	0.0171775	Downregulated
MAP3K13	1.15293738309126e-06	0.568456	0.232	0.208	0.0171891	Upregulated
ATP5J2	1.16123503303485e-06	0.381265	0.863	0.845	0.0173129	Upregulated
CCL4	1.16186170922605e-06	-1.50052	0.75	0.692	0.0173222	Downregulated
ADPGK	1.17280019272202e-06	-0.0513489	0.384	0.466	0.0174853	NS
CCT8	1.1759448022232e-06	-0.348575	0.531	0.672	0.0175322	Downregulated
PPP1R18	1.22126473932752e-06	0.233432	0.538	0.585	0.0182078	Upregulated
MEFV	1.22517843834957e-06	1.07189	0.054	0.022	0.0182662	Upregulated
CEP170	1.23169144715946e-06	-0.993333	0.323	0.591	0.0183633	Downregulated
SHTN1	1.23349455813525e-06	-0.711487	0.295	0.473	0.0183902	Downregulated
PRKACA	1.23779364845606e-06	0.142278	0.161	0.187	0.0184543	Upregulated
UBE2S	1.24074498241878e-06	-2.28417	0.38	0.809	0.0184983	Downregulated
LSM3	1.25701271943239e-06	0.338351	0.573	0.593	0.0187408	Upregulated
NR4A3	1.26309195367598e-06	-0.817812	0.657	0.745	0.0188314	Downregulated
SEPHS2	1.27202686344535e-06	1.72793	0.23	0.069	0.0189646	Upregulated
OVCA2	1.35681497193926e-06	1.62346	0.191	0.043	0.0202288	Upregulated
DNAJB4	1.36016513630301e-06	-1.25004	0.258	0.401	0.0202787	Downregulated
TMEM14B	1.37615043469583e-06	0.174155	0.505	0.527	0.020517	Upregulated
CHURC1	1.38467890141239e-06	-0.519226	0.245	0.418	0.0206442	Downregulated
HLA-DOA	1.3983605718915e-06	-0.452303	0.319	0.452	0.0208482	Downregulated
CXCL3	1.39888275311154e-06	0.313697	0.39	0.446	0.0208559	Upregulated
SNX5	1.40021004339927e-06	-0.167146	0.453	0.566	0.0208757	Downregulated
MRPS18A	1.40747662117603e-06	0.471774	0.15	0.12	0.0209841	Upregulated
C12orf57	1.41366008979872e-06	-0.462929	0.343	0.338	0.0210763	Downregulated
SF3B1	1.41503483105564e-06	-0.890984	0.425	0.749	0.0210968	Downregulated
LY86	1.43581981337902e-06	0.268379	0.618	0.635	0.0214066	Upregulated
STYXL1	1.44063900431109e-06	0.978648	0.169	0.092	0.0214785	Upregulated
C19orf53	1.46777253111898e-06	0.412294	0.755	0.745	0.021883	Upregulated
DSE	1.46813992548506e-06	-0.850132	0.421	0.676	0.0218885	Downregulated
CCDC47	1.50714545652198e-06	-1.05043	0.273	0.509	0.02247	Downregulated
EIF3M	1.53260405937428e-06	0.334207	0.686	0.703	0.0228496	Upregulated
SCGB2A2	1.54299456064732e-06	3.64971	0.109	0.016	0.0230045	Upregulated
ZC3H13	1.55437665960791e-06	-0.603181	0.226	0.358	0.0231742	Downregulated
PHB	1.56284219374387e-06	-0.00516873	0.469	0.523	0.0233004	NS
PSMA6	1.5794623529839e-06	1.67153	0.492	0.193	0.0235482	Upregulated
HPD	1.5845412453895e-06	3.86544	0.028	0	0.0236239	Upregulated
COX6C	1.59357534620592e-06	0.317179	0.97	0.949	0.0237586	Upregulated
SKIL	1.60568273280454e-06	-0.869465	0.382	0.705	0.0239391	Downregulated
AGPAT2	1.66143156652282e-06	0.25512	0.421	0.432	0.0247703	Upregulated
DUT	1.66313901904768e-06	0.253543	0.516	0.477	0.0247957	Upregulated
GAL3ST4	1.67673236400301e-06	-1.27603	0.186	0.356	0.0249984	Downregulated
NADK	1.69033824890811e-06	0.162212	0.247	0.242	0.0252013	Upregulated
GLMN	1.72264994064617e-06	-0.388319	0.041	0.061	0.025683	Downregulated
WASF2	1.7257526330195e-06	0.146318	0.627	0.699	0.0257292	Upregulated
TNF	1.72837566727594e-06	-1.96005	0.208	0.318	0.0257684	Downregulated
JAML	1.73423936345158e-06	0.215558	0.345	0.373	0.0258558	Upregulated
LY96	1.740390329455e-06	0.387936	0.776	0.772	0.0259475	Upregulated
GCHFR	1.75850625792324e-06	-0.174593	0.414	0.466	0.0262176	Downregulated
DDX21	1.77716308132015e-06	-0.0942448	0.475	0.568	0.0264957	NS
P2RY12	1.78048157427668e-06	-1.0521	0.022	0.047	0.0265452	Downregulated
MNT	1.78947249869801e-06	0.00630029	0.056	0.075	0.0266792	NS
NRGN	1.79301714796803e-06	0.431035	0.065	0.043	0.0267321	Upregulated
CD79B	1.80472240291278e-06	1.49347	0.05	0.02	0.0269066	Upregulated
AAAS	1.81940105063062e-06	-0.0658495	0.072	0.077	0.0271255	NS
CLNS1A	1.8887926944095e-06	0.403652	0.521	0.493	0.02816	Upregulated
RSRC2	1.8894699905667e-06	-0.783301	0.531	0.745	0.0281701	Downregulated
FTL	1.89153093607935e-06	-0.0356099	1	1	0.0282008	NS
TMEM176B	1.89462947077479e-06	-0.423311	0.794	0.872	0.028247	Downregulated
BAG1	1.91848179104002e-06	-0.141449	0.464	0.534	0.0286026	Downregulated
SSBP1	1.92091276948463e-06	-0.0362446	0.59	0.723	0.0286389	NS
CD36	1.92495241300853e-06	0.452428	0.317	0.151	0.0286991	Upregulated
TAGAP	1.93425432875131e-06	-1.15026	0.302	0.497	0.0288378	Downregulated
NDUFB3	1.94206628853328e-06	0.0922651	0.558	0.662	0.0289543	NS
CD93	1.96420874439689e-06	0.0604537	0.189	0.167	0.0292844	NS
FAM177A1	2.02670488379012e-06	-0.91217	0.367	0.446	0.0302161	Downregulated
SLTM	2.05812325247139e-06	-0.130262	0.358	0.454	0.0306846	Downregulated
SF3B2	2.07055439076315e-06	-0.296567	0.397	0.53	0.0308699	Downregulated
ACAA1	2.07141188684711e-06	0.148892	0.397	0.45	0.0308827	Upregulated
MT1F	2.07751559951543e-06	-0.866073	0.173	0.149	0.0309737	Downregulated
RAB5C	2.09355052340944e-06	-0.87867	0.492	0.756	0.0312127	Downregulated
YTHDC1	2.10145971298978e-06	-0.296106	0.245	0.332	0.0313307	Downregulated
BUD31	2.10280062585058e-06	-0.126989	0.414	0.501	0.0313507	Downregulated
ARID4B	2.13235375698057e-06	-0.892119	0.382	0.613	0.0317913	Downregulated
GOLGB1	2.13643230528867e-06	-1.67183	0.295	0.688	0.0318521	Downregulated
STX10	2.15961805030057e-06	1.17419	0.386	0.22	0.0321977	Upregulated
CD24	2.18327841693449e-06	3.65985	0.078	0.012	0.0325505	Upregulated
MLH3	2.2559982537739e-06	-1.4756	0.026	0.071	0.0336347	Downregulated
FMNL2	2.30328062461459e-06	-0.989827	0.39	0.631	0.0343396	Downregulated
LSM8	2.33012800127072e-06	0.397659	0.505	0.46	0.0347399	Upregulated
BCLAF1	2.34256716049919e-06	-0.744162	0.377	0.591	0.0349253	Downregulated
QPCT	2.36510644805124e-06	1.2302	0.208	0.102	0.0352614	Upregulated
PFDN6	2.38303201874393e-06	0.173011	0.173	0.177	0.0355286	Upregulated
TNFSF13B	2.38673533296823e-06	0.4253	0.853	0.831	0.0355838	Upregulated
LINC01184	2.40478971058634e-06	-0.378488	0.067	0.071	0.035853	Downregulated
LINC00877	2.44202860743416e-06	0.350865	0.078	0.088	0.0364082	Upregulated
CNDP2	2.44511619181119e-06	-0.398199	0.438	0.64	0.0364542	Downregulated
RPL5	2.48105546967714e-06	-0.0266675	1	0.998	0.0369901	NS
CCT5	2.51069623092621e-06	-0.37063	0.447	0.582	0.037432	Downregulated
MX1	2.51491220345271e-06	-1.00962	0.234	0.328	0.0374948	Downregulated
HNRNPA0	2.5447223875678e-06	-0.0797003	0.725	0.699	0.0379393	NS
RBMX	2.56930936236527e-06	-0.43368	0.438	0.595	0.0383058	Downregulated
RP6-159A1.4	2.57909654794253e-06	2.42343	0.071	0.016	0.0384518	Upregulated
ZNF207	2.58341272101234e-06	-0.396891	0.365	0.536	0.0385161	Downregulated
FASTKD1	2.58503905382906e-06	-0.568459	0.093	0.126	0.0385403	Downregulated
IRF4	2.58804962082145e-06	-1.48694	0.067	0.143	0.0385852	Downregulated
NR1H3	2.61974748809718e-06	0.988294	0.353	0.283	0.0390578	Upregulated
UBE2A	2.62068580609812e-06	-0.0624846	0.558	0.613	0.0390718	NS
ENSA	2.63598838012183e-06	-0.137001	0.586	0.711	0.0393	Downregulated
FAM89B	2.68375430927632e-06	-1.09346	0.111	0.293	0.0400121	Downregulated
AZIN1	2.70511124297791e-06	0.0450314	0.419	0.444	0.0403305	NS
MGST2	2.73487685977228e-06	0.0523547	0.419	0.489	0.0407743	NS
FAM65B	2.83057269487123e-06	0.678352	0.078	0.053	0.042201	Upregulated
MYO9B	2.83988016201324e-06	-0.321109	0.371	0.503	0.0423398	Downregulated
MAP3K8	2.8514407919302e-06	0.293994	0.668	0.684	0.0425121	Upregulated
MED16	2.87546370359712e-06	-0.50069	0.08	0.108	0.0428703	Downregulated
MIS18BP1	2.9121018420566e-06	0.0838938	0.391	0.485	0.0434165	NS
ARL4C	2.95896158912182e-06	-0.894407	0.482	0.662	0.0441152	Downregulated
MAPK14	2.98921214846544e-06	0.160894	0.102	0.118	0.0445662	Upregulated
FNDC3B	3.00587979430555e-06	-0.266352	0.373	0.491	0.0448147	Downregulated
ETFB	3.02014239364275e-06	-0.399752	0.256	0.381	0.0450273	Downregulated
CASP4	3.02431647874456e-06	0.0733579	0.568	0.587	0.0450895	NS
MBNL1	3.03259742799822e-06	-0.148346	0.605	0.727	0.045213	Downregulated
SLC25A5	3.07411721859814e-06	0.321568	0.985	0.971	0.045832	Upregulated
BTG3	3.07716148944643e-06	-0.367223	0.28	0.291	0.0458774	Downregulated
IVD	3.07865775257278e-06	-0.111479	0.093	0.112	0.0458997	Downregulated
TOMM7	3.11402181802525e-06	0.357291	0.942	0.953	0.046427	Upregulated
XRN2	3.20804713840645e-06	-0.0269215	0.492	0.593	0.0478288	NS
METTL9	3.21168765268222e-06	0.555954	0.343	0.293	0.0478831	Upregulated
EIF4A3	3.22981668388624e-06	-1.41357	0.731	0.878	0.0481533	Downregulated
IGKV1-12	3.23235197767552e-06	-4.52688	0	0.037	0.0481911	Downregulated
FLOT1	3.23759333229332e-06	0.398204	0.553	0.525	0.0482693	Upregulated
ACO2	3.24141222569476e-06	-0.0569414	0.275	0.291	0.0483262	NS
CRCP	3.2526937291529e-06	-1.00332	0.063	0.157	0.0484944	Downregulated
CD300LF	3.31843935184232e-06	0.0842724	0.167	0.183	0.0494746	NS
TCEA1	3.32641216257168e-06	-0.0531124	0.458	0.511	0.0495935	NS
B3GALT6	3.34803572475789e-06	-1.30449	0.041	0.1	0.0499159	Downregulated
CD59	3.37025824685406e-06	-0.702108	0.527	0.697	0.0502472	NS
ANKRD10	3.37116076644515e-06	0.0922086	0.378	0.367	0.0502606	NS
BLVRA	3.3771010710406e-06	0.172259	0.481	0.519	0.0503492	NS
PPM1F	3.39052533178127e-06	0.945165	0.117	0.075	0.0505493	NS
PTBP1	3.41006680694334e-06	-0.27054	0.412	0.485	0.0508407	NS
TCF4	3.41419016474038e-06	-1.32873	0.247	0.391	0.0509022	NS
FAM175B	3.48489900036725e-06	-0.272066	0.076	0.106	0.0519564	NS
MYCBP2	3.50050097169586e-06	-0.302228	0.321	0.426	0.052189	NS
VKORC1	3.50356437508252e-06	-1.20746	0.206	0.428	0.0522346	NS
YWHAQ	3.52340808390184e-06	-0.401516	0.699	0.782	0.0525305	NS
CAST	3.58896550695208e-06	-0.50778	0.738	0.88	0.0535079	NS
RFWD2	3.60064981115634e-06	0.375632	0.191	0.177	0.0536821	NS
CHD9	3.61381467531172e-06	-0.779279	0.308	0.515	0.0538784	NS
MAP2K4	3.62536765169425e-06	-0.134562	0.056	0.073	0.0540506	NS
NUCKS1	3.67838748621733e-06	-0.443512	0.427	0.623	0.0548411	NS
TCEA2	3.685655728066e-06	0.356424	0.072	0.073	0.0549494	NS
NDUFA7	3.69636901020219e-06	-0.00331772	0.063	0.084	0.0551092	NS
LPXN	3.7267297968475e-06	-0.00750551	0.39	0.405	0.0555618	NS
PRKAR1A	3.73172053714582e-06	-0.128005	0.497	0.609	0.0556362	NS
LINC01480	3.73523469487813e-06	-0.958991	0.05	0.081	0.0556886	NS
TFRC	3.81877670114916e-06	0.361624	0.466	0.483	0.0569341	NS
SAMHD1	3.83637993438066e-06	-0.0822717	0.863	0.9	0.0571966	NS
APH1A	3.84832799152322e-06	0.457748	0.659	0.625	0.0573747	NS
TNFSF9	3.94092461870996e-06	-1.84351	0.08	0.193	0.0587552	NS
RGS19	3.97731431554478e-06	0.262533	0.583	0.599	0.0592978	NS
TMEM154	3.9891253558394e-06	1.14923	0.089	0.039	0.0594739	NS
HLA-F	3.99687715401039e-06	-0.00377564	0.59	0.684	0.0595894	NS
DDX24	4.01554967548578e-06	-0.885241	0.397	0.644	0.0598678	NS
CLDN4	4.07379076724364e-06	0.969774	0.056	0.018	0.0607361	NS
GNB4	4.08470045527309e-06	-0.509854	0.321	0.481	0.0608988	NS
EIF5	4.15064417453774e-06	-0.529081	0.889	0.947	0.061882	NS
CKAP4	4.16360300873023e-06	0.713435	0.098	0.081	0.0620752	NS
NAGK	4.2101726301347e-06	-0.200692	0.544	0.682	0.0627695	NS
IRS2	4.21106344307692e-06	0.177762	0.26	0.259	0.0627827	NS
CDKN2D	4.22140960051605e-06	0.49931	0.095	0.077	0.062937	NS
ZGPAT	4.22234392168851e-06	1.08783	0.1	0.043	0.0629509	NS
NUMB	4.39022102643444e-06	0.60664	0.38	0.287	0.0654538	NS
FLNA	4.43171273616744e-06	0.147876	0.753	0.762	0.0660724	NS
MAP3K3	4.43664987881734e-06	0.134255	0.132	0.143	0.066146	NS
RPS18	4.46090894075461e-06	0.271851	1	1	0.0665077	NS
AUP1	4.48163159231611e-06	0.190783	0.662	0.676	0.0668166	NS
A2M	4.5317632128416e-06	-0.37309	0.623	0.709	0.0675641	NS
SPPL2A	4.54520973373692e-06	0.146812	0.581	0.66	0.0677645	NS
TNFRSF14	4.55059389701966e-06	0.276506	0.596	0.646	0.0678448	NS
CST3	4.70110410789352e-06	0.66015	0.996	0.996	0.0700888	NS
ACP1	4.7317280193466e-06	0.204372	0.386	0.381	0.0705453	NS
SAT1	4.75238937405489e-06	0.519894	1	1	0.0708534	NS
IGSF6	4.7851908136775e-06	-0.407183	0.74	0.821	0.0713424	NS
RNF138	4.78934550086618e-06	-0.851315	0.163	0.242	0.0714044	NS
GNAI3	4.94161031056679e-06	-0.347697	0.445	0.595	0.0736745	NS
BID	4.96278621465601e-06	0.309132	0.57	0.525	0.0739902	NS
GNG10	5.00782559753543e-06	2.541	0.445	0.073	0.0746617	NS
MYBL2	5.03168975631456e-06	-1.02209	0.03	0.088	0.0750175	NS
FAM134A	5.07029015069204e-06	-0.622663	0.106	0.191	0.075593	NS
ATP1B1	5.07743245512795e-06	-0.521031	0.332	0.438	0.0756994	NS
ZMYM6NB	5.17533121205255e-06	2.07489	0.223	0.039	0.077159	NS
TRIM38	5.22058052676991e-06	-0.411741	0.236	0.32	0.0778336	NS
SPG21	5.27100116273924e-06	0.863553	0.67	0.562	0.0785854	NS
TMEM165	5.28473308507825e-06	-0.0368656	0.532	0.609	0.0787901	NS
MTDH	5.32826364803787e-06	0.357609	0.907	0.89	0.0794391	NS
HIST1H2AC	5.34495766390025e-06	-1.38348	0.096	0.163	0.079688	NS
DUSP5	5.44475035514207e-06	-1.48408	0.236	0.411	0.0811758	NS
RPS19BP1	5.53216293978116e-06	0.276864	0.545	0.585	0.082479	NS
HSP90B1	5.54909233368181e-06	-0.52676	0.918	0.953	0.0827314	NS
UBE2R2	5.63150298546741e-06	-0.744399	0.276	0.45	0.0839601	NS
PEPD	5.63959617276704e-06	-0.52688	0.419	0.597	0.0840807	NS
TSR3	5.73811521300952e-06	-0.637063	0.091	0.189	0.0855496	NS
RAE1	5.75307335668263e-06	0.478415	0.137	0.128	0.0857726	NS
S1PR4	5.77985481867492e-06	0.88174	0.108	0.075	0.0861719	NS
MARCKSL1	5.9279789137622e-06	-0.444371	0.464	0.53	0.0883802	NS
NDUFB6	5.93478281827067e-06	0.549464	0.482	0.405	0.0884817	NS
VAT1	5.97845880517312e-06	0.112819	0.321	0.346	0.0891328	NS
FKBP8	6.07382246227331e-06	0.0165037	0.579	0.666	0.0905546	NS
BNIP2	6.09676348282415e-06	-0.156128	0.386	0.483	0.0908966	NS
USP40	6.11658261831024e-06	0.0748911	0.065	0.055	0.0911921	NS
RBM8A	6.18335678055812e-06	-0.357254	0.69	0.78	0.0921877	NS
OGFRL1	6.19413638199352e-06	-0.628718	0.319	0.473	0.0923484	NS
CCDC28A	6.23193227186156e-06	1.02956	0.256	0.147	0.0929119	NS
TRAT1	6.23580310207077e-06	-4.30449	0	0.035	0.0929696	NS
TCHP	6.28609213386393e-06	0.0580828	0.058	0.051	0.0937193	NS
LINC00528	6.31852488556681e-06	-0.286565	0.048	0.055	0.0942029	NS
VPS26A	6.34334006075263e-06	-0.682372	0.28	0.462	0.0945729	NS
PTPRCAP	6.35220709617603e-06	-1.57513	0.009	0.037	0.0947051	NS
CALU	6.36856318763569e-06	-0.719525	0.276	0.413	0.0949489	NS
ACADVL	6.42510191913276e-06	-0.18901	0.557	0.674	0.0957918	NS
N4BP2L2	6.44885068942989e-06	-0.273867	0.545	0.705	0.0961459	NS
UBR4	6.4828760791322e-06	0.288468	0.234	0.222	0.0966532	NS
TFDP1	6.48811914407904e-06	-0.246673	0.143	0.193	0.0967314	NS
TMA7	6.51157364379021e-06	0.354543	0.92	0.923	0.0970811	NS
MAPKAPK3	6.51194300330015e-06	0.492464	0.319	0.255	0.0970866	NS
PTAFR	6.53702495559182e-06	-0.181696	0.295	0.338	0.0974605	NS
TPGS1	6.56789717469558e-06	-0.0670554	0.254	0.244	0.0979208	NS
PSMA3-AS1	6.74432943713436e-06	0.196355	0.195	0.193	0.100551	NS
AHNAK	6.76763446197736e-06	-0.402136	0.727	0.817	0.100899	NS
CLPTM1L	6.78367425841742e-06	-0.769798	0.128	0.269	0.101138	NS
TREM2	6.86172184219144e-06	0.384964	0.692	0.758	0.102301	NS
JTB	6.92517421434416e-06	0.265712	0.753	0.827	0.103247	NS
VPS29	7.12111979652161e-06	0.260187	0.814	0.815	0.106169	NS
CTD-2006K23.1	7.19857959275832e-06	2.08783	0.024	0.004	0.107324	NS
CCDC85B	7.23497282634748e-06	0.424248	0.499	0.442	0.107866	NS
ZNF318	7.31246605007342e-06	-0.530491	0.032	0.047	0.109022	NS
EGR1	7.3196942423836e-06	-1.68158	0.636	0.776	0.109129	NS
ATF3	7.33732150609087e-06	-0.72721	0.9	0.929	0.109392	NS
C19orf24	7.39771112140163e-06	0.609339	0.451	0.367	0.110292	NS
FAAP20	7.42571913595907e-06	0.84759	0.508	0.342	0.11071	NS
TPP1	7.50740568193122e-06	0.16749	0.777	0.813	0.111928	NS
WDR1	7.51014095052667e-06	0.210687	0.636	0.688	0.111969	NS
RELL1	7.51052330310259e-06	-0.301212	0.071	0.077	0.111974	NS
EGLN2	7.57939619514168e-06	-0.846986	0.102	0.234	0.113001	NS
STX4	7.6308208144704e-06	-0.762861	0.364	0.554	0.113768	NS
LTBR	7.64443902432697e-06	0.393473	0.384	0.352	0.113971	NS
HNRNPR	7.66290170527484e-06	-0.388479	0.341	0.458	0.114246	NS
KYNU	7.72625073957448e-06	-0.701239	0.414	0.566	0.115191	NS
STRAP	7.75517743644879e-06	-0.0900436	0.408	0.464	0.115622	NS
IL13RA1	7.84218717988135e-06	-0.0731617	0.458	0.527	0.116919	NS
FBXO25	8.03063668265811e-06	-0.0314688	0.082	0.102	0.119729	NS
EMILIN2	8.03690725613095e-06	-0.772854	0.284	0.462	0.119822	NS
RNF213	8.08637248974086e-06	-0.428603	0.494	0.668	0.12056	NS
UBE2N	8.1454205633099e-06	0.0129949	0.482	0.501	0.12144	NS
C9orf16	8.1911752499541e-06	0.487699	0.75	0.703	0.122122	NS
CDC42	8.23469226986392e-06	-0.0446929	0.898	0.929	0.122771	NS
AKAP9	8.28113620866089e-06	-1.12089	0.375	0.672	0.123463	NS
YEATS4	8.31616315201828e-06	0.61463	0.122	0.088	0.123986	NS
KDELR1	8.32889416609303e-06	0.440416	0.738	0.762	0.124175	NS
SBF2	8.37748452409315e-06	-0.203604	0.128	0.181	0.1249	NS
FAM50A	8.39655565209053e-06	-0.208987	0.401	0.501	0.125184	NS
NDUFA10	8.4622062618515e-06	-0.183974	0.353	0.434	0.126163	NS
TRAPPC11	8.53351888254037e-06	-0.134562	0.067	0.086	0.127226	NS
SERTAD1	8.54934217186486e-06	-0.225742	0.681	0.762	0.127462	NS
SNX18	8.63439038595306e-06	-0.011414	0.141	0.175	0.12873	NS
CLDN7	8.77792016545775e-06	0.0353628	0.076	0.088	0.13087	NS
NUFIP2	8.85003952937077e-06	-1.37839	0.367	0.707	0.131945	NS
ANXA4	8.86011321703403e-06	-0.411857	0.343	0.458	0.132095	NS
FOXO3	8.86547807557469e-06	-0.134562	0.228	0.259	0.132175	NS
SPPL2B	8.95091656028528e-06	-0.276581	0.043	0.059	0.133449	NS
CYB5D1	9.07063849041837e-06	-1.34402	0.113	0.257	0.135234	NS
ADRBK1	9.14354885209742e-06	0.00526072	0.301	0.336	0.136321	NS
RASSF3	9.18428765520884e-06	0.656491	0.191	0.147	0.136929	NS
MIR222HG	9.42176133556452e-06	-1.72911	0.065	0.167	0.140469	NS
MAGOH	9.62686648010197e-06	0.0454971	0.423	0.434	0.143527	NS
MERTK	9.67047803925702e-06	-0.359123	0.212	0.248	0.144177	NS
SOX4	9.68415204653335e-06	-1.18311	0.182	0.232	0.144381	NS
EHBP1L1	9.71020935525918e-06	-0.371601	0.204	0.314	0.14477	NS
SP100	9.8285433071676e-06	-0.407207	0.449	0.637	0.146534	NS
EIF4B	9.96160625380095e-06	-0.428834	0.616	0.821	0.148518	NS
AGO4	1.00734352889779e-05	0.181911	0.093	0.102	0.150185	NS
C2	1.01486897702365e-05	-1.97513	0.254	0.527	0.151307	NS
HMGN3	1.01709783996828e-05	0.550758	0.759	0.692	0.151639	NS
PSMG4	1.01838840323063e-05	0.302502	0.13	0.118	0.151832	NS
FGFR1OP2	1.01927938917356e-05	-0.451196	0.323	0.46	0.151964	NS
LARP7	1.02160386927261e-05	-0.371846	0.234	0.301	0.152311	NS
SNX10	1.06692618019294e-05	0.434016	0.818	0.745	0.159068	NS
TPI1	1.07685927151876e-05	0.158678	0.991	0.949	0.160549	NS
PPP3CA	1.08063526410372e-05	-0.509307	0.165	0.242	0.161112	NS
MFF	1.10378714526197e-05	0.287565	0.356	0.265	0.164564	NS
CHD1	1.10394336391881e-05	-0.319458	0.462	0.582	0.164587	NS
ZC3H15	1.10981020918184e-05	-0.053831	0.495	0.54	0.165462	NS
DNAJC3	1.11205109790302e-05	-0.112703	0.451	0.523	0.165796	NS
INIP	1.13285465154282e-05	0.517514	0.124	0.118	0.168897	NS
FAM200B	1.13293551860683e-05	1.08348	0.265	0.165	0.168909	NS
NDUFS7	1.13461383588576e-05	0.34019	0.714	0.729	0.16916	NS
EWSR1	1.13540570296059e-05	-0.027647	0.455	0.511	0.169278	NS
KANSL3	1.15780507686839e-05	0.0135364	0.065	0.069	0.172617	NS
MAP3K1	1.16048846380431e-05	-0.404323	0.143	0.185	0.173017	NS
RTF1	1.16280138300477e-05	-0.401555	0.223	0.346	0.173362	NS
XIAP	1.17146785897013e-05	-0.110109	0.152	0.198	0.174654	NS
TUBB2A	1.17938891302488e-05	-1.07766	0.206	0.34	0.175835	NS
MVP	1.18046148763862e-05	-0.340685	0.343	0.46	0.175995	NS
C15orf48	1.19598316959171e-05	0.438006	0.902	0.825	0.178309	NS
CTBP2	1.20337708804148e-05	-0.389819	0.163	0.228	0.179411	NS
PNPLA8	1.22568555702154e-05	-0.487285	0.321	0.489	0.182737	NS
RWDD1	1.23334047419268e-05	-0.115744	0.512	0.619	0.183879	NS
VAMP3	1.24417212302992e-05	-0.0909144	0.371	0.446	0.185494	NS
GLTSCR2	1.24726596410016e-05	0.0932437	0.757	0.772	0.185955	NS
MCCC1	1.24988361185923e-05	-0.169328	0.065	0.079	0.186345	NS
ARL6IP4	1.27088585288237e-05	0.283842	0.859	0.868	0.189476	NS
LYRM4	1.29267975565799e-05	0.727934	0.18	0.136	0.192726	NS
EIF1B	1.29421480665233e-05	-0.320768	0.468	0.554	0.192954	NS
AKR1B1	1.30517076065717e-05	-0.283982	0.521	0.652	0.194588	NS
FRMD8	1.31638158702175e-05	0.316817	0.104	0.088	0.196259	NS
TCF25	1.32893589962056e-05	-0.229843	0.54	0.705	0.198131	NS
TRIM27	1.3346572335244e-05	0.547956	0.173	0.145	0.198984	NS
CDV3	1.34393244722754e-05	-1.24431	0.349	0.703	0.200367	NS
PAPD5	1.34558966708537e-05	0.137964	0.165	0.136	0.200614	NS
OPTN	1.36064980711554e-05	-0.947966	0.187	0.297	0.202859	NS
MRPL39	1.36654757457353e-05	-0.166271	0.069	0.084	0.203739	NS
DEDD2	1.39203961298156e-05	-0.367501	0.358	0.473	0.207539	NS
TUBB	1.39310819755356e-05	0.406075	0.891	0.857	0.207699	NS
GTF3A	1.40510366463668e-05	0.335092	0.631	0.656	0.209487	NS
MRPS14	1.4265524373582e-05	0.885337	0.195	0.132	0.212685	NS
AC058791.1	1.42721910102894e-05	-1.69968	0.148	0.332	0.212784	NS
KDM7A	1.42789885195642e-05	-0.331864	0.141	0.208	0.212885	NS
ABHD5	1.43231503552201e-05	0.257968	0.323	0.32	0.213544	NS
FAM120A	1.43613095135388e-05	-0.163019	0.304	0.371	0.214113	NS
RHBDD3	1.43877615277036e-05	0.194745	0.076	0.075	0.214507	NS
TNFRSF1A	1.43969690486887e-05	0.0882658	0.551	0.615	0.214644	NS
P2RY6	1.44037433028495e-05	-0.145617	0.186	0.183	0.214745	NS
PDXK	1.45313380960875e-05	-1.32575	0.304	0.578	0.216648	NS
SAV1	1.45747919054756e-05	-1.02563	0.063	0.157	0.217296	NS
ATG2A	1.45886030073659e-05	-0.149992	0.117	0.147	0.217501	NS
PTX3	1.46183368180255e-05	0.569453	0.074	0.043	0.217945	NS
SEC62	1.46883329256753e-05	-0.293552	0.56	0.725	0.218988	NS
RAP1B	1.4753855480044e-05	0.080522	0.657	0.668	0.219965	NS
SRI	1.47927866983759e-05	0.154027	0.516	0.55	0.220546	NS
SLC15A3	1.49440074150453e-05	-0.57791	0.354	0.515	0.2228	NS
PTPN6	1.49661177657203e-05	0.287157	0.532	0.544	0.22313	NS
E2F4	1.50020446951617e-05	0.886811	0.193	0.122	0.223665	NS
HLA-DMA	1.50473896482529e-05	0.065488	0.994	0.982	0.224342	NS
PDCD6IP	1.53586448164371e-05	-0.340343	0.341	0.481	0.228982	NS
ARID5A	1.5492272999561e-05	-0.714307	0.299	0.397	0.230974	NS
TOR4A	1.5520162730516e-05	0.36991	0.093	0.086	0.23139	NS
KLF10	1.55274315339414e-05	-0.392462	0.449	0.607	0.231498	NS
GPATCH2	1.56162903442228e-05	-0.081123	0.085	0.1	0.232823	NS
GSE1	1.57124459225829e-05	0.0878302	0.082	0.092	0.234257	NS
LGALS3BP	1.57458065998228e-05	-0.872131	0.473	0.69	0.234754	NS
DPYSL2	1.57560282348948e-05	-0.79727	0.323	0.558	0.234907	NS
LCP1	1.5781063153736e-05	-0.000972871	0.926	0.894	0.23528	NS
HS1BP3	1.58702373538024e-05	-0.0908409	0.102	0.122	0.236609	NS
XRCC4	1.58801813137772e-05	-0.0367149	0.083	0.108	0.236758	NS
TCIRG1	1.61623465976113e-05	0.375451	0.636	0.654	0.240964	NS
ME2	1.61803109934433e-05	-0.217594	0.397	0.442	0.241232	NS
PSMB8	1.6566187163156e-05	0.343814	0.779	0.766	0.246985	NS
TLN1	1.6608569120464e-05	-0.182259	0.622	0.743	0.247617	NS
HMGB2	1.66851556616184e-05	0.607204	0.406	0.379	0.248759	NS
ITGB2	1.67154643438119e-05	0.155614	0.98	0.949	0.249211	NS
SOD1	1.67624106776861e-05	-0.348209	0.822	0.868	0.249911	NS
LDHB	1.67855048686036e-05	-0.189081	0.635	0.764	0.250255	NS
LAMTOR1	1.68559474126008e-05	0.371046	0.846	0.841	0.251305	NS
SLC25A3	1.68580013251044e-05	0.159412	0.98	0.98	0.251336	NS
PLA2G7	1.69742305013769e-05	-0.202627	0.289	0.301	0.253069	NS
ITGB1BP1	1.70744735237286e-05	0.664525	0.33	0.248	0.254563	NS
SCAND1	1.70770647357842e-05	0.326769	0.562	0.566	0.254602	NS
CD69	1.71395387741299e-05	-1.58258	0.154	0.232	0.255533	NS
CXCL8	1.71438210672097e-05	-1.06588	0.696	0.778	0.255597	NS
PTPN18	1.72079482587119e-05	-0.442346	0.208	0.318	0.256553	NS
RBM12	1.74106353609459e-05	-0.214733	0.1	0.134	0.259575	NS
AQP3	1.74384052603567e-05	-1.06745	0.045	0.077	0.259989	NS
AQP9	1.74511190296358e-05	0.964291	0.289	0.118	0.260179	NS
DPM3	1.7577608411663e-05	0.738526	0.232	0.165	0.262065	NS
DNAJA4	1.76512485258866e-05	-1.25756	0.319	0.587	0.263162	NS
METRNL	1.79211308851846e-05	-1.33261	0.378	0.67	0.267186	NS
SIDT1	1.79771239005251e-05	-1.88945	0.013	0.065	0.268021	NS
PRAM1	1.8046420213113e-05	1.48143	0.174	0.075	0.269054	NS
TP53	1.80685696864108e-05	0.307442	0.1	0.098	0.269384	NS
PSMD7	1.81871381307036e-05	-0.215614	0.434	0.552	0.271152	NS
THRAP3	1.81941756857011e-05	-0.42273	0.334	0.497	0.271257	NS
MRPL41	1.82822012173426e-05	0.392102	0.588	0.572	0.272569	NS
MPC2	1.82977003633728e-05	-0.0721282	0.481	0.556	0.2728	NS
NCSTN	1.8397481276659e-05	-0.116066	0.206	0.259	0.274288	NS
NGRN	1.84402707201093e-05	0.936822	0.221	0.079	0.274926	NS
UBE2F	1.85789363466517e-05	-0.400086	0.239	0.356	0.276993	NS
ZDHHC12	1.86559521718952e-05	0.920262	0.356	0.232	0.278142	NS
ZNF317	1.88556989769966e-05	-0.482486	0.05	0.079	0.28112	NS
PLXDC1	1.89890040498829e-05	-3.30449	0.004	0.041	0.283107	NS
MTMR11	1.91010354011175e-05	2.15822	0.076	0.016	0.284777	NS
PSMA3	1.91134801987436e-05	-0.508758	0.469	0.642	0.284963	NS
LAMTOR2	1.93990302224155e-05	0.336413	0.783	0.77	0.28922	NS
LRP1	1.98517928519046e-05	-0.155173	0.408	0.495	0.29597	NS
SAMD4B	2.02676473978858e-05	-0.604048	0.096	0.185	0.30217	NS
WIPF1	2.02851082423201e-05	-0.242958	0.514	0.627	0.302431	NS
ICAM1	2.02896207146354e-05	0.172099	0.599	0.678	0.302498	NS
ARAP1	2.06804971950016e-05	0.490478	0.273	0.248	0.308326	NS
CNOT6	2.07362209029833e-05	-0.488199	0.05	0.086	0.309156	NS
TUBA4A	2.12862541192074e-05	-1.77097	0.096	0.147	0.317357	NS
APOC1	2.1308403234941e-05	-0.0229779	0.857	0.849	0.317687	NS
AC093673.5	2.14516159881035e-05	-0.513074	0.033	0.047	0.319822	NS
LSM7	2.15503722740359e-05	0.49909	0.627	0.564	0.321295	NS
UTS2	2.15665345939039e-05	-0.619989	0.026	0.041	0.321535	NS
QKI	2.17883966434138e-05	-0.999993	0.449	0.784	0.324843	NS
SPHK1	2.1824091503254e-05	0.239055	0.23	0.198	0.325375	NS
MMP14	2.18534007096351e-05	-0.271615	0.31	0.371	0.325812	NS
OSBPL8	2.24091250715948e-05	-0.0330561	0.492	0.558	0.334098	NS
SSNA1	2.26662255009433e-05	0.503593	0.473	0.418	0.337931	NS
MAP2K3	2.26698380351903e-05	-0.328712	0.451	0.536	0.337985	NS
OLA1	2.28133224858506e-05	-0.113562	0.412	0.473	0.340124	NS
IFT20	2.29717758710646e-05	0.493469	0.26	0.198	0.342486	NS
CAPZA2	2.30601439624834e-05	0.255223	0.766	0.792	0.343804	NS
C9orf69	2.30997567754467e-05	-0.471597	0.048	0.088	0.344394	NS
TSC22D3	2.31899286851184e-05	0.981382	0.935	0.695	0.345739	NS
ARID1A	2.32106327358514e-05	-0.114384	0.186	0.244	0.346047	NS
GRAMD1A	2.32309278509219e-05	0.340596	0.224	0.202	0.34635	NS
CMTM3	2.33499193215364e-05	-0.161985	0.468	0.599	0.348124	NS
PSMG2	2.34166375456897e-05	0.331861	0.586	0.605	0.349119	NS
BLNK	2.35520834691133e-05	-0.412096	0.174	0.23	0.351138	NS
RP11-727F15.9	2.35626239324749e-05	-1.49713	0.026	0.077	0.351295	NS
SLCO3A1	2.35827447554053e-05	-0.779231	0.089	0.181	0.351595	NS
TMBIM1	2.38544404322852e-05	0.462679	0.455	0.422	0.355646	NS
TRAF3IP3	2.38672301207608e-05	0.844679	0.18	0.108	0.355837	NS
RAP2C	2.39859498367607e-05	0.234672	0.126	0.126	0.357607	NS
IL32	2.41368272789806e-05	-0.0658495	0.267	0.263	0.359856	NS
PDK4	2.4613361989832e-05	1.18573	0.34	0.187	0.366961	NS
DUSP23	2.48779577612939e-05	0.705155	0.462	0.373	0.370905	NS
SCGB2B2	2.49570950770513e-05	3.67279	0.02	0	0.372085	NS
CPM	2.50291436642655e-05	-1.08444	0.388	0.538	0.37316	NS
NRP1	2.52370361722584e-05	-1.00903	0.249	0.381	0.376259	NS
USP15	2.56943886007349e-05	-0.292244	0.404	0.501	0.383078	NS
VPS39	2.58907934087934e-05	0.217739	0.093	0.086	0.386006	NS
LSM4	2.59431749758651e-05	0.465532	0.575	0.56	0.386787	NS
PRKCH	2.59528417420172e-05	-1.09709	0.063	0.11	0.386931	NS
ALOX5	2.64388942741746e-05	-0.012817	0.521	0.625	0.394177	NS
ITGAX	2.6884376927158e-05	-0.134562	0.542	0.589	0.400819	NS
ADGRE2	2.74906992089826e-05	0.871062	0.278	0.187	0.409859	NS
ATXN7	2.75288736899231e-05	0.0289365	0.111	0.13	0.410428	NS
TPR	2.75764082195877e-05	-0.529492	0.336	0.499	0.411137	NS
MATR3.1	2.78733675275118e-05	0.0822491	0.076	0.073	0.415564	NS
ANAPC15	2.82605419528083e-05	1.1721	0.25	0.136	0.421336	NS
SEMA4A	2.82833504620615e-05	-0.827537	0.354	0.505	0.421676	NS
PLD4	2.85282350465017e-05	-0.66403	0.165	0.226	0.425327	NS
RPS3A	2.85430783365113e-05	0.0691102	1	1	0.425549	NS
NFKB1	2.86360011037213e-05	-0.859428	0.466	0.627	0.426934	NS
BIRC3	2.86731172967325e-05	-0.215836	0.414	0.352	0.427488	NS
C22orf39	2.86961698666031e-05	0.33056	0.173	0.149	0.427831	NS
NCKAP1L	2.88522508300403e-05	-0.433634	0.447	0.607	0.430158	NS
APOPT1	2.89187702914907e-05	-0.498974	0.117	0.204	0.43115	NS
MEF2A	2.90145407158487e-05	-0.640702	0.378	0.574	0.432578	NS
IMPAD1	2.92999613349491e-05	-0.50099	0.124	0.198	0.436833	NS
MCEE	2.9380804530196e-05	0.865438	0.089	0.061	0.438038	NS
ENY2	2.94430944717875e-05	0.408924	0.84	0.825	0.438967	NS
SYTL1	2.95579022419095e-05	1.30154	0.071	0.029	0.440679	NS
MID1IP1	2.97510843179315e-05	0.476226	0.28	0.23	0.443559	NS
HAUS1	2.98602355479509e-05	0.215935	0.152	0.149	0.445186	NS
TAP1	3.00686051904095e-05	-0.305548	0.542	0.672	0.448293	NS
TRBC2	3.01307329854393e-05	-3.61569	0.009	0.071	0.449219	NS
ATL3	3.03675673161113e-05	0.124356	0.197	0.21	0.45275	NS
AP2M1	3.03702936392526e-05	-0.154825	0.703	0.815	0.452791	NS
ID3	3.04475076705447e-05	-0.274203	0.475	0.566	0.453942	NS
COX6A1	3.08816196589379e-05	0.351178	0.965	0.941	0.460414	NS
KCTD12	3.09788919937322e-05	-0.596024	0.57	0.733	0.461864	NS
NDE1	3.12299548026945e-05	0.218109	0.124	0.106	0.465607	NS
NDUFA12	3.15116863899306e-05	0.24487	0.649	0.69	0.469808	NS
STAU1	3.18332382357748e-05	-0.811695	0.258	0.393	0.474602	NS
CDK17	3.22439876638097e-05	-0.668899	0.091	0.12	0.480726	NS
DEK	3.23347951999738e-05	-0.189471	0.633	0.8	0.482079	NS
DNAJC13	3.27277131945914e-05	-0.18901	0.15	0.189	0.487937	NS
SAA1	3.28712036622638e-05	-4.99254	0.002	0.035	0.490077	NS
CYFIP1	3.31643600919705e-05	-0.811058	0.284	0.487	0.494447	NS
BRI3	3.35437827921692e-05	-1.8916	0.696	0.896	0.500104	NS
VAMP5	3.35462752681017e-05	0.684866	0.698	0.627	0.500141	NS
WTAP	3.36468210769569e-05	-0.197625	0.468	0.546	0.50164	NS
RNF10	3.38539668055585e-05	-0.34846	0.288	0.318	0.504729	NS
IL4I1	3.40711062848504e-05	0.578557	0.492	0.44	0.507966	NS
SLC25A39	3.41828822924956e-05	0.667916	0.464	0.385	0.509633	NS
GNB1	3.45780097734106e-05	-0.615125	0.453	0.67	0.515524	NS
RPN2	3.46037889326937e-05	-0.501119	0.577	0.77	0.515908	NS
LYSMD2	3.47359104065508e-05	0.744756	0.453	0.344	0.517878	NS
CD1D	3.47412182922904e-05	1.59946	0.171	0.079	0.517957	NS
PFDN4	3.47930039051082e-05	0.403534	0.265	0.236	0.518729	NS
LAMP1	3.48704880582275e-05	-0.250287	0.72	0.831	0.519884	NS
STAT3	3.51406827025408e-05	-0.111806	0.583	0.678	0.523912	NS
ODC1	3.53585554992947e-05	-0.939471	0.258	0.379	0.527161	NS
SAT2	3.54223307204719e-05	0.112204	0.406	0.456	0.528112	NS
ELF1	3.54417385159731e-05	-0.159301	0.581	0.705	0.528401	NS
CD33	3.60527888308309e-05	0.511255	0.293	0.234	0.537511	NS
DLEU2	3.6413810105126e-05	-0.969503	0.054	0.118	0.542893	NS
PCBD1	3.65733932495337e-05	0.599238	0.594	0.558	0.545273	NS
SEC61B	3.68720625892488e-05	-0.236254	0.95	0.921	0.549726	NS
HNRNPLL	3.7370283003988e-05	0.0446066	0.197	0.153	0.557154	NS
ABCB10	3.77573662716483e-05	0.280475	0.082	0.071	0.562925	NS
TOMM20	3.78832550590258e-05	0.00745676	0.814	0.829	0.564801	NS
DBNDD2	3.79208022912949e-05	3.04986	0.267	0.033	0.565361	NS
MRPS34	3.81732637551122e-05	0.412926	0.416	0.375	0.569125	NS
IFNAR2	3.84304701499416e-05	0.549508	0.304	0.236	0.57296	NS
PDE12	3.96229475731031e-05	-0.1099	0.071	0.106	0.590739	NS
IREB2	4.02071182404744e-05	0.23317	0.161	0.167	0.599448	NS
LTC4S	4.0850446601049e-05	-1.09804	0.104	0.202	0.609039	NS
TRIM8	4.09820357937909e-05	0.021557	0.158	0.185	0.611001	NS
ARF3	4.10819466147584e-05	-0.0271493	0.306	0.34	0.612491	NS
NUDT18	4.13178447792392e-05	0.0201603	0.095	0.098	0.616008	NS
C12orf75	4.13214800957631e-05	-1.34196	0.093	0.149	0.616062	NS
KLF13	4.14476200699246e-05	-0.342158	0.109	0.163	0.617943	NS
OS9	4.15332564787908e-05	-0.387483	0.558	0.776	0.619219	NS
RCAN3	4.17068694749173e-05	-0.625549	0.109	0.153	0.621808	NS
TNFRSF8	4.17099905801252e-05	1.56588	0.022	0.006	0.621854	NS
KRT5	4.17490273308175e-05	-0.971064	0.009	0.035	0.622436	NS
PLXNB2	4.23310901623346e-05	0.0209553	0.31	0.358	0.631114	NS
KRT15	4.24786459120461e-05	1.86544	0.02	0.004	0.633314	NS
MT-CO2	4.26377385020826e-05	0.155064	1	1	0.635686	NS
PHF7	4.27432754965831e-05	0.099903	0.033	0.031	0.637259	NS
FCGR3B	4.28397390806159e-05	3.81297	0.156	0.012	0.638698	NS
AKAP13	4.30451133402588e-05	-0.125887	0.675	0.829	0.64176	NS
TNFRSF4	4.32010923877947e-05	-1.05794	0.059	0.081	0.644085	NS
DPEP2	4.41332722319665e-05	0.395952	0.141	0.13	0.657983	NS
MRPS5	4.43979974482628e-05	0.243242	0.258	0.259	0.66193	NS
ERGIC3	4.48727332192541e-05	0.583993	0.581	0.489	0.669008	NS
PTPRC	4.53266818434733e-05	-0.413302	0.898	0.963	0.675775	NS
SF3B6	4.5433932541366e-05	0.175271	0.668	0.721	0.677375	NS
PSD4	4.54888517934922e-05	-0.567522	0.056	0.1	0.678193	NS
GPCPD1	4.57939886760299e-05	-0.216246	0.464	0.566	0.682743	NS
NAGA	4.59015841881311e-05	0.0184821	0.38	0.399	0.684347	NS
HIGD1A	4.60806977031404e-05	-0.854454	0.098	0.23	0.687017	NS
TXNDC12	4.6154249269983e-05	0.326911	0.466	0.495	0.688114	NS
IGF1	4.62996829741009e-05	-2.04145	0.026	0.094	0.690282	NS
RPL10A	4.64350906048877e-05	0.217267	0.998	1	0.692301	NS
FAAP100	4.66919415166297e-05	0.329385	0.058	0.057	0.69613	NS
PNKD	4.67541177579597e-05	0.971977	0.36	0.236	0.697057	NS
UQCRC1	4.69346117682216e-05	0.352789	0.612	0.607	0.699748	NS
ARRB1	4.7039377506193e-05	0.432478	0.169	0.141	0.70131	NS
SLC35F6	4.70585012547424e-05	-0.00623815	0.147	0.145	0.701595	NS
SLC12A6	4.70922243355006e-05	0.0609886	0.098	0.116	0.702098	NS
ERBB2	4.7378498076956e-05	1.54994	0.071	0.026	0.706366	NS
ATP5G1	4.81628103552556e-05	0.427799	0.568	0.536	0.718059	NS
CDC37	4.85692627886824e-05	0.0950437	0.716	0.786	0.724119	NS
FOXN3	4.85801523593767e-05	-0.994385	0.249	0.432	0.724281	NS
GZMB	4.85978565864649e-05	-0.917039	0.039	0.1	0.724545	NS
CCDC88C	4.88782367081234e-05	-0.0350266	0.024	0.024	0.728726	NS
RP11-362F19.1	4.88782367081739e-05	0.04601	0.024	0.024	0.728726	NS
ATP6V1A	4.89268499814311e-05	-0.0914935	0.297	0.33	0.72945	NS
PIN1	4.98386532898622e-05	0.701939	0.43	0.299	0.743044	NS
DYNC1H1	5.04163018149435e-05	-0.245062	0.438	0.523	0.751657	NS
MS4A4A	5.07702395669339e-05	-0.331275	0.534	0.658	0.756934	NS
PTK2B	5.09721671202715e-05	1.0166	0.245	0.151	0.759944	NS
BZW1	5.1281685478259e-05	-0.728638	0.573	0.802	0.764559	NS
GAPVD1	5.13370447397435e-05	-0.327207	0.121	0.193	0.765384	NS
LINC01588	5.14884510092619e-05	-1.01592	0.033	0.061	0.767641	NS
CDK11B	5.22557770619482e-05	-0.019085	0.108	0.126	0.779081	NS
VPS35	5.26447447566481e-05	-0.436291	0.434	0.576	0.78488	NS
HAVCR2	5.29236032246173e-05	-0.189113	0.523	0.652	0.789038	NS
YBX1	5.30213489218622e-05	0.235608	1	1	0.790495	NS
NDUFV1	5.37994444437058e-05	0.0343668	0.432	0.452	0.802096	NS
CTNNA1	5.38734172315306e-05	-0.380812	0.371	0.505	0.803199	NS
DRAM2	5.42819901643416e-05	0.406402	0.62	0.615	0.80929	NS
PAPOLA	5.47716071117718e-05	-0.479521	0.564	0.749	0.81659	NS
ITSN2	5.49974831782905e-05	-0.701481	0.353	0.556	0.819957	NS
TECR	5.52630704924239e-05	-0.0548351	0.412	0.483	0.823917	NS
MGST1	5.53460893415599e-05	-0.0226694	0.145	0.118	0.825155	NS
PSMB5	5.56025832120155e-05	-0.0430083	0.371	0.418	0.828979	NS
MLF1	5.57629362609908e-05	-1.758	0.059	0.149	0.83137	NS
TCEB1	5.60474627851859e-05	0.0980035	0.692	0.723	0.835612	NS
NDUFAB1	5.62958536295885e-05	0.446404	0.672	0.66	0.839315	NS
COMMD9	5.64411148652899e-05	0.539562	0.367	0.289	0.841481	NS
HEXA	5.64586058798816e-05	-1.46629	0.414	0.745	0.841741	NS
TAF8	5.6487245900611e-05	0.594136	0.091	0.065	0.842168	NS
RPL29	5.68903943989485e-05	0.226635	1	0.998	0.848179	NS
CCNB1IP1	5.69709080635714e-05	-0.0314688	0.134	0.128	0.849379	NS
SLC25A40	5.70307765327476e-05	0.557315	0.126	0.098	0.850272	NS
HNRNPAB	5.72170278128691e-05	-0.874247	0.375	0.621	0.853049	NS
MKNK2	5.72642324020586e-05	-1.16494	0.252	0.493	0.853752	NS
CCT3	5.8361175713938e-05	-0.516147	0.523	0.725	0.870107	NS
NDUFB9	5.85469428117868e-05	0.640951	0.753	0.676	0.872876	NS
FAM118B	5.92619963555025e-05	-0.497132	0.061	0.098	0.883537	NS
ATP2C1	5.95784073195809e-05	-1.31617	0.219	0.46	0.888254	NS
NOD2	5.96605071287831e-05	0.54351	0.078	0.063	0.889479	NS
C1QBP	5.99920031981658e-05	0.0728798	0.555	0.589	0.894421	NS
RCSD1	6.00529158336329e-05	0.156275	0.271	0.295	0.895329	NS
TMEM71	6.01917450068089e-05	0.958547	0.054	0.026	0.897399	NS
HTATIP2	6.03379538445972e-05	-0.0910606	0.373	0.413	0.899579	NS
YKT6	6.07505722308937e-05	0.384812	0.132	0.11	0.90573	NS
DKK1	6.0958443281624e-05	4.72342	0.019	0	0.908829	NS
SNRNP35	6.1255311596767e-05	0.265976	0.089	0.092	0.913255	NS
PTGER4	6.17647228573766e-05	-0.645431	0.482	0.623	0.92085	NS
ETS1	6.1832690382665e-05	-3.94192	0.002	0.077	0.921864	NS
PDCD5	6.24490867344854e-05	0.80246	0.406	0.305	0.931053	NS
SEMA7A	6.27725189767636e-05	-1.60169	0.045	0.098	0.935875	NS
LCORL	6.2812782724166e-05	-0.582021	0.089	0.157	0.936476	NS
FKBP2	6.40702770756115e-05	0.25587	0.683	0.69	0.955224	NS
CTBS	6.52289014349789e-05	0.275722	0.367	0.342	0.972498	NS
SLC35A4	6.53238852494413e-05	0.636813	0.15	0.108	0.973914	NS
WDR13	6.55916494898141e-05	0.609599	0.191	0.141	0.977906	NS
PHACTR1	6.59131818047836e-05	-0.784425	0.523	0.741	0.9827	NS
MOB3A	6.59877382237446e-05	0.964973	0.217	0.124	0.983811	NS
STK10	6.68570790988178e-05	0.132224	0.195	0.218	0.996772	NS
SF3A2	6.75450110531727e-05	0.910952	0.232	0.108	1	NS
RAB1A	6.80624486417619e-05	-0.0250731	0.573	0.711	1	NS
DIAPH2	6.84890085600877e-05	-0.5496	0.124	0.198	1	NS
MAP1LC3A	6.86693546739265e-05	-0.614555	0.106	0.143	1	NS
PPP1R11	6.99136310037798e-05	1.04186	0.338	0.193	1	NS
CLEC7A	6.99269192867991e-05	-0.114428	0.781	0.811	1	NS
VPS4B	6.99868496780617e-05	-0.416501	0.186	0.275	1	NS
PLEKHB2	7.07833372097e-05	-0.463605	0.499	0.701	1	NS
FCMR	7.14299567140997e-05	-2.5496	0.004	0.031	1	NS
TBCA	7.17885973829668e-05	0.379079	0.876	0.841	1	NS
GPBP1	7.18908077792664e-05	-0.816893	0.581	0.792	1	NS
ETFA	7.19848328117884e-05	0.341017	0.341	0.332	1	NS
DERL3	7.20380069157018e-05	-1.5778	0.037	0.094	1	NS
RIN2	7.20771305188071e-05	-0.134562	0.111	0.132	1	NS
HNRNPH1	7.2163078762096e-05	-0.45775	0.486	0.652	1	NS
XRCC5	7.25145975728076e-05	-0.550473	0.464	0.703	1	NS
NUP93	7.26286280503791e-05	0.21538	0.1	0.096	1	NS
IQGAP1	7.33406888212076e-05	-0.984776	0.594	0.855	1	NS
GABARAPL1	7.34094630665421e-05	0.0420705	0.453	0.481	1	NS
APEX2	7.36152078202846e-05	0.261366	0.083	0.073	1	NS
NENF	7.37093901439332e-05	-0.157463	0.308	0.407	1	NS
SPOCK2	7.41514637720577e-05	-2.88945	0.006	0.035	1	NS
CNEP1R1	7.4654508227698e-05	1.21907	0.158	0.084	1	NS
SRSF10	7.47353558149694e-05	-0.3537	0.369	0.466	1	NS
RPS27	7.49471581266053e-05	-0.028948	1	1	1	NS
FOXK2	7.59734780569346e-05	-0.524509	0.087	0.141	1	NS
ERH	7.59924732141067e-05	0.516255	0.724	0.66	1	NS
STK17A	7.61683873753956e-05	-0.973708	0.15	0.224	1	NS
GIMAP4	7.63807850413219e-05	-0.173406	0.479	0.558	1	NS
KMT5A	7.65568190081295e-05	-0.675131	0.065	0.118	1	NS
CTSB	7.66345187355862e-05	0.477317	0.978	0.974	1	NS
PHLDA2	7.67017690466043e-05	-0.232772	0.382	0.509	1	NS
KDSR	7.69527569453525e-05	-0.481833	0.23	0.291	1	NS
CCDC12	7.7094235655727e-05	0.317609	0.271	0.23	1	NS
RBM17	7.73048887560022e-05	0.272613	0.458	0.466	1	NS
IDH3G	7.743896835686e-05	-0.0853187	0.362	0.426	1	NS
MTCH2	7.84336867983325e-05	0.464301	0.438	0.377	1	NS
MARCO	7.87992003201537e-05	-1.22299	0.269	0.375	1	NS
IL2RB	7.94174761753079e-05	-4.30449	0	0.033	1	NS
SFN	8.00294494938983e-05	-3.77842	0.006	0.029	1	NS
THEM6	8.02002109870742e-05	0.841979	0.098	0.061	1	NS
HSD17B11	8.03528898835955e-05	0.17419	0.532	0.562	1	NS
PTEN	8.04431972190251e-05	-0.279679	0.224	0.322	1	NS
CKS2	8.09650786901623e-05	-0.248978	0.696	0.715	1	NS
ZNF148	8.22673749702375e-05	-0.390122	0.176	0.251	1	NS
FAM76B	8.30691442178271e-05	-0.893554	0.061	0.124	1	NS
RBBP6	8.36773970055807e-05	-1.22619	0.258	0.47	1	NS
ANP32A	8.37142854727881e-05	-0.0489172	0.395	0.491	1	NS
LINC00667	8.37757562675301e-05	-0.0801145	0.122	0.143	1	NS
RAN	8.39814375769114e-05	0.0936789	0.92	0.91	1	NS
TDRD7	8.40038006450525e-05	-0.134562	0.041	0.049	1	NS
HERPUD1	8.41600644837686e-05	0.0424036	0.963	0.923	1	NS
GNS	8.44496089638205e-05	0.217076	0.571	0.625	1	NS
PEA15	8.48572010426768e-05	0.20783	0.711	0.737	1	NS
NPL	8.57624030560587e-05	-0.521834	0.334	0.458	1	NS
RAP1A	8.62609722768091e-05	-0.175204	0.694	0.823	1	NS
SLAMF8	8.6927029920261e-05	0.327396	0.466	0.491	1	NS
STK11	8.70296312628654e-05	-0.324387	0.096	0.134	1	NS
PIK3IP1	8.70901380294941e-05	-1.37488	0.121	0.244	1	NS
MTX2	8.72262534796695e-05	0.506543	0.2	0.138	1	NS
ARG2	8.84553923560396e-05	-2.64236	0.026	0.098	1	NS
DIABLO	8.85909487299196e-05	0.95604	0.186	0.079	1	NS
RPL19	8.86316262402235e-05	0.190749	1	1	1	NS
TMEM160	8.86498480741802e-05	0.494344	0.484	0.407	1	NS
PLXNC1	8.9031682479282e-05	-0.420471	0.269	0.35	1	NS
CTNNBIP1	8.90483992973973e-05	1.16334	0.332	0.173	1	NS
BOD1	8.91039437030223e-05	-0.656515	0.058	0.104	1	NS
THOC2	8.93964450234723e-05	0.021741	0.256	0.299	1	NS
FGD6	8.9647543054697e-05	-0.0872565	0.085	0.112	1	NS
C8orf33	9.02198368872833e-05	0.230722	0.096	0.104	1	NS
C11orf21	9.02768695197337e-05	1.6024	0.067	0.022	1	NS
PPP1R10	9.0585301494586e-05	-1.32657	0.325	0.623	1	NS
HK3	9.21288175837269e-05	0.4504	0.182	0.141	1	NS
HSPA2	9.22504965581146e-05	-1.5798	0.089	0.206	1	NS
H2AFJ	9.26574346263803e-05	0.15757	0.568	0.64	1	NS
TGM2	9.26576678659057e-05	1.01744	0.16	0.065	1	NS
SIDT2	9.26887008860796e-05	0.534792	0.178	0.141	1	NS
PAK2	9.28158792879786e-05	-0.139706	0.59	0.721	1	NS
HBP1	9.48320012703654e-05	-1.05794	0.25	0.444	1	NS
ATRX	9.49453729752975e-05	-0.736552	0.421	0.652	1	NS
RP11-290D2.6	9.54202314418213e-05	1.94975	0.167	0.045	1	NS
MARC1	9.55379598002958e-05	1.86544	0.02	0.004	1	NS
SLC38A2	9.67855843606948e-05	-0.583807	0.62	0.766	1	NS
FAM91A1	9.69075843980669e-05	-0.0162423	0.171	0.202	1	NS
PIM2	9.69766793673611e-05	-0.489405	0.141	0.132	1	NS
PIK3R6	9.70730455995927e-05	0.0670716	0.039	0.039	1	NS
PSEN2	9.85776725167433e-05	0.414776	0.1	0.075	1	NS
AC017002.2	9.97883161511208e-05	0.798324	0.056	0.035	1	NS
TMUB2	9.99174608970715e-05	-0.093535	0.15	0.183	1	NS
IQSEC1	0.000100114	0.141769	0.143	0.143	1	NS
DYRK2	0.000100657	-0.88945	0.05	0.102	1	NS
ATPAF2	0.000101224	0.246867	0.15	0.145	1	NS
CHMP3	0.00010129	-0.588677	0.217	0.352	1	NS
SMIM14	0.000101293	0.231931	0.312	0.31	1	NS
CCL3	0.000101403	-1.31037	0.796	0.811	1	NS
DCTN3	0.000101753	0.172099	0.382	0.391	1	NS
DRAM1	0.0001019	0.686937	0.373	0.293	1	NS
DDOST	0.000101992	0.428798	0.636	0.613	1	NS
TMTC4	0.000103516	-0.506531	0.028	0.043	1	NS
UGP2	0.000104098	-0.553939	0.31	0.448	1	NS
ARHGAP17	0.000104141	-0.0266469	0.163	0.163	1	NS
KIAA1143	0.00010463	0.206475	0.111	0.124	1	NS
MRPS15	0.000104913	0.467474	0.419	0.352	1	NS
IL3RA	0.000105352	-1.20558	0.095	0.122	1	NS
USF2	0.000105356	-1.06654	0.308	0.56	1	NS
NUCB2	0.000106128	0.0528613	0.232	0.214	1	NS
ALCAM	0.000107024	-0.754386	0.484	0.699	1	NS
SUPT4H1	0.000107154	0.335888	0.627	0.617	1	NS
PRPF6	0.000107607	0.0817557	0.212	0.236	1	NS
NEK7	0.00010857	0.388279	0.174	0.151	1	NS
DDX5	0.000109044	-0.7452	0.941	0.994	1	NS
TMEM179B	0.000109914	0.596621	0.627	0.574	1	NS
AF213884.2	0.000110004	1.43698	0.124	0.049	1	NS
IRF9	0.000110061	-0.919823	0.058	0.128	1	NS
PNPLA2	0.00011141	0.222372	0.343	0.279	1	NS
TPM4	0.000111478	0.0800398	0.898	0.89	1	NS
SEC14L1	0.000112777	0.42209	0.369	0.334	1	NS
CCDC138	0.000113013	-0.974098	0.033	0.051	1	NS
MRPL34	0.000113154	0.359863	0.41	0.415	1	NS
POLR2A	0.000113838	-0.798751	0.275	0.44	1	NS
RNASEH2C	0.00011536	0.652359	0.371	0.273	1	NS
ACTN1	0.00011543	-0.408901	0.384	0.495	1	NS
ERO1B	0.000116425	-1.7596	0.158	0.285	1	NS
GADD45GIP1	0.000117039	0.239939	0.538	0.546	1	NS
APAF1	0.000117892	0.591873	0.126	0.09	1	NS
BRK1	0.000118136	0.507752	0.961	0.906	1	NS
STRN3	0.000118208	-0.346066	0.083	0.12	1	NS
GSTO1	0.000118895	-0.0579224	0.904	0.851	1	NS
RORA	0.000119222	-3.33096	0.009	0.073	1	NS
ATP11A	0.000119271	0.62443	0.122	0.094	1	NS
DST	0.000119493	-1.64034	0.217	0.456	1	NS
MRFAP1L1	0.000119732	-0.215862	0.108	0.114	1	NS
VNN2	0.000119779	0.661904	0.052	0.037	1	NS
DAB2	0.000119902	-0.949723	0.551	0.719	1	NS
CST7	0.000119979	-0.22251	0.109	0.116	1	NS
STAT4	0.000120098	-0.95399	0.052	0.073	1	NS
SNN	0.000120432	0.213361	0.165	0.149	1	NS
POLR2J2	0.000120956	-0.250039	0.02	0.024	1	NS
EIF6	0.000121053	-0.0404401	0.419	0.487	1	NS
NACC2	0.000122107	-0.00903137	0.041	0.041	1	NS
GZMK	0.000122556	-3.13456	0.002	0.029	1	NS
NECAP2	0.000123628	-0.459881	0.412	0.572	1	NS
RABL6	0.000123744	-0.300148	0.102	0.161	1	NS
GLUL	0.000124251	0.409218	0.961	0.923	1	NS
SMC1A	0.000124369	0.0248376	0.284	0.291	1	NS
FZR1	0.000124613	-0.517891	0.032	0.059	1	NS
MLEC	0.000125231	0.184304	0.395	0.395	1	NS
TIMP2	0.000125459	-0.989309	0.573	0.794	1	NS
CD46	0.000125961	-0.594418	0.377	0.548	1	NS
ABRACL	0.000126232	0.635956	0.737	0.658	1	NS
SH3TC1	0.000127124	0.850791	0.25	0.167	1	NS
ZNF639	0.000127377	-0.678883	0.041	0.063	1	NS
UEVLD	0.0001274	-0.192278	0.072	0.092	1	NS
MARCH3	0.000127432	-0.440665	0.08	0.104	1	NS
SIRPB1	0.000127497	1.8859	0.199	0.065	1	NS
EPSTI1	0.000128437	-0.729673	0.458	0.676	1	NS
PKN1	0.000128832	-0.310813	0.226	0.318	1	NS
RP11-347P5.1	0.000129236	-0.134562	0.019	0.022	1	NS
PRPF4	0.000130375	-0.17253	0.102	0.126	1	NS
ATP2A3	0.000130452	-0.871528	0.041	0.071	1	NS
SLC39A3	0.000131033	-0.80594	0.074	0.155	1	NS
DGCR2	0.000132053	0.324869	0.083	0.073	1	NS
TMOD3	0.00013329	-0.139857	0.33	0.405	1	NS
ACADM	0.000133364	0.114465	0.213	0.24	1	NS
GTPBP6	0.000133443	-0.45649	0.109	0.177	1	NS
ATF7	0.000133572	0.144154	0.102	0.118	1	NS
APOBEC3C	0.000134346	0.106446	0.156	0.175	1	NS
BCL6	0.000134777	-0.778418	0.102	0.163	1	NS
PIP	0.000135178	3.56588	0.02	0	1	NS
MAP3K5	0.000135536	-0.656983	0.085	0.147	1	NS
SLC41A3	0.000135782	0.198861	0.1	0.09	1	NS
DENND5A	0.000136197	-0.072278	0.186	0.204	1	NS
ATF6B	0.000136866	0.539862	0.232	0.171	1	NS
TMEM161B	0.000137653	-0.134562	0.033	0.041	1	NS
DDIT4	0.000137695	0.439393	0.506	0.424	1	NS
PRNP	0.000138076	-0.286221	0.679	0.77	1	NS
LINC01420	0.000138253	0.284348	0.429	0.34	1	NS
TOMM5	0.000139748	0.802896	0.378	0.171	1	NS
LINC00685	0.00014012	-1.95559	0.022	0.086	1	NS
RAB5A	0.000140233	-0.101504	0.358	0.389	1	NS
POLR3E	0.000140819	-0.585224	0.046	0.073	1	NS
CEBPZOS	0.000141066	-0.0950339	0.165	0.193	1	NS
PYCR2	0.000141111	-0.201676	0.087	0.122	1	NS
ANXA11	0.000142802	0.126324	0.649	0.739	1	NS
PHKB	0.000143016	-0.350599	0.176	0.246	1	NS
CDC42SE1	0.000143446	0.526531	0.354	0.291	1	NS
COX7A2L	0.000143844	0.371566	0.686	0.652	1	NS
AREG	0.000144138	1.73359	0.468	0.338	1	NS
FOS	0.000145101	-0.427267	0.991	0.953	1	NS
AP2S1	0.000146326	0.236508	0.931	0.925	1	NS
CEP104	0.000146893	-0.402495	0.076	0.112	1	NS
PPCS	0.000146924	0.0947762	0.408	0.424	1	NS
TCOF1	0.000149136	-2.17687	0.083	0.301	1	NS
TFEB	0.000149149	0.0372041	0.154	0.157	1	NS
PSMB2	0.000149635	-0.275425	0.503	0.652	1	NS
ACSS1	0.000149921	-0.0470994	0.046	0.059	1	NS
RPL9	0.000150562	0.185158	1	1	1	NS
RALB	0.000152339	0.529389	0.302	0.246	1	NS
IFNGR2	0.000152634	0.838294	0.818	0.733	1	NS
TSPAN13	0.000152755	-1.15359	0.087	0.143	1	NS
LGALS9	0.000152808	-0.212565	0.657	0.786	1	NS
KIFAP3	0.000152943	-0.756051	0.059	0.102	1	NS
WBP1	0.000154551	1.54351	0.137	0.045	1	NS
XPO7	0.000154758	0.164998	0.072	0.073	1	NS
BBIP1	0.000155725	0.0718886	0.13	0.136	1	NS
TMEM223	0.00015651	0.286902	0.115	0.104	1	NS
RIN3	0.000157335	0.76299	0.286	0.204	1	NS
MRPL38	0.00015752	0.647846	0.078	0.049	1	NS
KMT2C	0.000158524	-0.264013	0.286	0.363	1	NS
TOR3A	0.000159062	-0.125224	0.328	0.379	1	NS
MRPS12	0.000159296	0.935827	0.332	0.206	1	NS
ULK3	0.00015947	-0.239532	0.082	0.104	1	NS
STK4	0.000160138	-0.75442	0.365	0.532	1	NS
MFGE8	0.000160794	-1.94192	0.017	0.061	1	NS
SIVA1	0.000160873	0.176006	0.492	0.479	1	NS
CLEC4A	0.000163417	0.819243	0.442	0.322	1	NS
ENO1	0.000164083	-0.243703	0.957	0.943	1	NS
SLC31A2	0.000164867	0.94324	0.655	0.544	1	NS
CALML3	0.000164956	-4.52688	0	0.024	1	NS
ATP6V0E1	0.000165677	0.235147	0.972	0.976	1	NS
HSPA6	0.000166357	-0.692827	0.568	0.617	1	NS
PPIG	0.000166436	-0.161755	0.512	0.637	1	NS
POLRMT	0.000166562	-0.419964	0.052	0.073	1	NS
SNX27	0.000167828	0.0665776	0.206	0.212	1	NS
CH17-189H20.1	0.000168744	-0.530491	0.045	0.094	1	NS
DHRS7	0.000169779	-0.308099	0.583	0.713	1	NS
RNASEK	0.00017056	1.15448	0.391	0.153	1	NS
EIF4EBP2	0.000171673	0.800587	0.224	0.157	1	NS
TMEM123	0.000173665	-0.012321	0.627	0.747	1	NS
SPTAN1	0.000173718	-1.19015	0.199	0.36	1	NS
UBE2D1	0.000173807	0.0861671	0.542	0.527	1	NS
MT-ND3	0.000175196	-1.09387	1	0.998	1	NS
DENND3	0.000177541	0.788033	0.165	0.112	1	NS
FNIP2	0.000177909	-0.849698	0.289	0.436	1	NS
RHOT1	0.000178216	0.232809	0.173	0.179	1	NS
ICOS	0.000178535	-3.34402	0.004	0.055	1	NS
EXOC7	0.000179712	-0.134562	0.137	0.173	1	NS
C8orf59	0.000180519	0.175293	0.62	0.619	1	NS
CEP162	0.000180864	-0.570661	0.046	0.086	1	NS
LINC00863	0.000181013	0.828912	0.065	0.035	1	NS
MTF1	0.000181372	0.0353628	0.059	0.071	1	NS
SLC2A6	0.000183168	0.620325	0.184	0.126	1	NS
LARP1	0.000184704	-0.134562	0.224	0.269	1	NS
FAM111A	0.000185025	-0.213851	0.21	0.277	1	NS
ILF3	0.000185393	-0.249685	0.36	0.428	1	NS
RPL22	0.000185607	0.270775	1	1	1	NS
FBXO42	0.000187311	0.243949	0.083	0.075	1	NS
PTPN2	0.000187771	-0.00750551	0.38	0.389	1	NS
UQCRHL	0.000188479	1.56143	0.401	0.098	1	NS
IL1A	0.000189061	-1.69096	0.026	0.063	1	NS
SIT1	0.00019001	1.32487	0.054	0.02	1	NS
UNC13D	0.000191089	-0.415975	0.095	0.147	1	NS
ZEB2-AS1	0.000191129	0.729783	0.098	0.067	1	NS
TVP23B	0.00019312	0.980915	0.124	0.065	1	NS
MED10	0.000193319	-0.477767	0.236	0.287	1	NS
PYM1	0.000193568	0.956586	0.206	0.12	1	NS
GCLM	0.000194402	-0.684759	0.08	0.12	1	NS
FGD4	0.000195015	0.106446	0.232	0.23	1	NS
WDR45B	0.000196652	0.094379	0.21	0.242	1	NS
PPP1R16B	0.000198594	-3.09804	0.007	0.061	1	NS
ANXA7	0.000198672	-0.334127	0.455	0.587	1	NS
TRA2B	0.000199231	-0.269946	0.638	0.756	1	NS
C4orf27	0.000201515	-0.245594	0.121	0.136	1	NS
BIN2	0.000203645	-0.090746	0.288	0.33	1	NS
NDUFA9	0.000203883	-1.39236	0.096	0.275	1	NS
ADK	0.000204247	-0.280168	0.169	0.189	1	NS
TRAPPC6B	0.000204525	0.187366	0.137	0.124	1	NS
LGALS8	0.000206937	-0.00430586	0.174	0.21	1	NS
ITM2A	0.00020892	-3.08876	0.006	0.049	1	NS
PLAGL1	0.000209111	0.0401163	0.165	0.159	1	NS
RPL18A	0.000211466	0.434019	1	1	1	NS
PRKCD	0.000212087	-0.00557581	0.208	0.244	1	NS
AP5Z1	0.000214735	-1.09894	0.061	0.145	1	NS
TSPAN32	0.000214861	1.49347	0.058	0.016	1	NS
B3GNT5	0.000215008	-0.426743	0.228	0.279	1	NS
ZBTB7A	0.000215197	-1.2379	0.13	0.334	1	NS
GSTM1	0.000216333	1.8103	0.128	0.031	1	NS
SCAF11	0.00021743	-0.671935	0.51	0.758	1	NS
JCHAIN	0.000218732	-0.938339	0.052	0.11	1	NS
GPR65	0.000218911	-0.170098	0.399	0.456	1	NS
RIPK2	0.000220893	0.638709	0.484	0.428	1	NS
CPOX	0.000221164	-1.26009	0.03	0.092	1	NS
USP33	0.000221302	-0.812634	0.109	0.208	1	NS
LEPROTL1	0.000222029	-0.186758	0.421	0.434	1	NS
NBPF19	0.000222032	-0.632062	0.108	0.161	1	NS
MRPL13	0.000222172	0.529389	0.302	0.248	1	NS
HCFC1	0.00022297	0.474648	0.126	0.106	1	NS
MFNG	0.000226145	0.72526	0.21	0.136	1	NS
SSB	0.000226731	-0.173516	0.497	0.605	1	NS
PTBP3	0.000226909	-0.468241	0.306	0.458	1	NS
MTHFD2	0.000227703	0.292002	0.646	0.631	1	NS
STOML2	0.000227813	0.694864	0.325	0.236	1	NS
SDHB	0.000228528	-0.0851742	0.469	0.538	1	NS
EIF1	0.000229256	-0.0832976	1	1	1	NS
TIGIT	0.000229453	-2.59399	0.002	0.033	1	NS
CATSPER1	0.000230802	1.24048	0.124	0.061	1	NS
METTL2B	0.000231507	-0.988711	0.043	0.092	1	NS
OSM	0.000232445	0.295551	0.273	0.226	1	NS
UBXN8	0.000232777	-0.227672	0.054	0.059	1	NS
SLFN11	0.000233525	-0.565612	0.145	0.206	1	NS
SEC11A	0.000233694	0.528245	0.928	0.89	1	NS
DAZAP2	0.000234781	0.382085	0.907	0.776	1	NS
VPS25	0.000235725	0.207226	0.184	0.181	1	NS
TC2N	0.000236144	-2.59399	0.006	0.039	1	NS
CD99	0.0002367	0.116611	0.861	0.884	1	NS
GBP2	0.000236755	-0.469618	0.557	0.695	1	NS
CNIH1	0.000237545	0.797874	0.562	0.387	1	NS
PAK1	0.000238981	-0.0101149	0.369	0.426	1	NS
VPS8	0.000239802	-0.622849	0.111	0.181	1	NS
ALDH3B1	0.000241858	0.207357	0.147	0.147	1	NS
TNFAIP8	0.000242583	-0.164006	0.299	0.346	1	NS
TEX2	0.000242732	0.0878302	0.056	0.057	1	NS
CSF2RA	0.000244927	-0.521311	0.33	0.422	1	NS
DDX18	0.000245263	-0.669799	0.336	0.481	1	NS
HRH2	0.000245404	2.05612	0.139	0.041	1	NS
TTC19	0.000245739	-0.649135	0.186	0.234	1	NS
AP3S1	0.000246125	0.505336	0.482	0.373	1	NS
VSTM1	0.00024673	1.24395	0.022	0.008	1	NS
GFM1	0.00024802	-0.117489	0.119	0.153	1	NS
KCNAB2	0.000251196	0.65445	0.315	0.232	1	NS
SLC25A38	0.000251287	-0.163709	0.083	0.079	1	NS
SNX3	0.000252013	0.161802	0.939	0.947	1	NS
NANS	0.000252942	-0.324266	0.542	0.703	1	NS
C19orf70	0.000253719	0.314609	0.607	0.597	1	NS
YBEY	0.000254023	-0.0167258	0.137	0.161	1	NS
TAF9B	0.00025416	-0.575135	0.022	0.033	1	NS
C1orf56	0.0002573	0.243949	0.045	0.053	1	NS
DDIT3	0.000257327	-0.854654	0.275	0.387	1	NS
IL10RA	0.00025956	0.034157	0.581	0.648	1	NS
PEX2	0.00026009	-0.0388033	0.161	0.177	1	NS
DNASE1L3	0.000260226	-0.5496	0.041	0.084	1	NS
BAIAP2	0.000263502	-1.19674	0.236	0.365	1	NS
C3AR1	0.000264038	-0.633817	0.443	0.603	1	NS
STIP1	0.000265307	-0.774892	0.271	0.397	1	NS
LILRA4	0.000266904	-1.16079	0.035	0.086	1	NS
RSU1	0.000268325	0.410744	0.365	0.328	1	NS
LYRM2	0.000268658	-0.00331772	0.197	0.212	1	NS
SRP9	0.000269702	0.296467	0.622	0.642	1	NS
EBLN3	0.000271272	0.214445	0.169	0.157	1	NS
CAPZA1	0.000272358	-0.437954	0.497	0.727	1	NS
TRAM1	0.000272535	-0.0226332	0.644	0.727	1	NS
SLC1A5	0.000274977	-0.50069	0.189	0.24	1	NS
PSMD2	0.000275807	-0.631831	0.319	0.473	1	NS
DNPH1	0.000276529	0.173077	0.458	0.477	1	NS
VTI1B	0.000276568	0.206475	0.412	0.403	1	NS
KIAA2026	0.000278101	0.020716	0.128	0.155	1	NS
TANK	0.000278729	-0.955592	0.382	0.578	1	NS
SCRN1	0.000279609	-0.307894	0.071	0.096	1	NS
MZB1	0.000280007	-1.04575	0.026	0.077	1	NS
UXT	0.000281118	0.335625	0.694	0.664	1	NS
ELMSAN1	0.000281176	-0.14441	0.152	0.21	1	NS
HADHB	0.000289812	-0.709471	0.367	0.554	1	NS
SNX24	0.000290928	0.00414402	0.158	0.187	1	NS
UPRT	0.000291158	0.00982766	0.067	0.071	1	NS
MRPL15	0.000291291	0.161262	0.237	0.246	1	NS
TMEM208	0.000291348	0.247771	0.429	0.405	1	NS
MTHFD1L	0.000293388	-0.63052	0.067	0.104	1	NS
SLC16A6	0.000295376	0.132542	0.08	0.084	1	NS
PIK3R1	0.000296234	-0.749272	0.26	0.358	1	NS
PTN	0.000296395	-2.35695	0.009	0.026	1	NS
TTC5	0.000298716	-0.464711	0.054	0.079	1	NS
GBP1	0.00030051	-0.654321	0.414	0.46	1	NS
CCDC107	0.000300561	0.797101	0.51	0.42	1	NS
CITED2	0.000300864	-0.370165	0.571	0.652	1	NS
TPRKB	0.00030305	0.645657	0.308	0.232	1	NS
COPRS	0.000306502	-1.11219	0.096	0.216	1	NS
ZNF787	0.000307193	-2.05656	0.03	0.141	1	NS
OSER1-AS1	0.000308601	-1.3362	0.017	0.043	1	NS
TMEM126A	0.000310561	1.01482	0.336	0.193	1	NS
CCL4L2	0.000310937	-2.62974	0.516	0.735	1	NS
ZNF140	0.000311233	-0.719525	0.052	0.081	1	NS
ZNF281	0.000311634	0.666892	0.158	0.116	1	NS
CNOT6L	0.000312236	-0.7327	0.147	0.212	1	NS
CC2D1A	0.00031278	0.128472	0.08	0.067	1	NS
ZNF649	0.000313802	-1.13456	0.019	0.037	1	NS
IGBP1	0.000314571	0.170541	0.382	0.381	1	NS
PAF1	0.000315489	-0.397597	0.191	0.216	1	NS
CBWD1	0.000315655	-1.16103	0.071	0.196	1	NS
ZNF641	0.000315929	0.0135364	0.059	0.073	1	NS
CD6	0.000316046	-1.45649	0.02	0.045	1	NS
RSL1D1	0.000316399	-0.0911334	0.618	0.703	1	NS
RP11-69E11.4	0.000316473	0.340776	0.08	0.077	1	NS
CTD-2371O3.2	0.000316753	-0.37557	0.017	0.024	1	NS
CDKAL1	0.000317366	-1.71952	0.022	0.073	1	NS
CALM1	0.000318926	-0.362845	0.978	0.984	1	NS
HACD4	0.000325045	0.884174	0.377	0.224	1	NS
MAF1	0.000330975	0.15084	0.414	0.418	1	NS
CCT6A	0.000331642	-0.276223	0.527	0.686	1	NS
C18orf32	0.000332088	0.946826	0.317	0.147	1	NS
SFSWAP	0.000332168	0.0819296	0.163	0.171	1	NS
FTSJ2	0.00033386	-0.304487	0.085	0.114	1	NS
CALD1	0.000335501	-1.62933	0.035	0.079	1	NS
EFCAB14	0.000335945	0.264304	0.258	0.251	1	NS
NNT-AS1	0.000336812	-0.934264	0.046	0.09	1	NS
MRPS24	0.000343114	0.602403	0.161	0.051	1	NS
FAM188A	0.000344064	-0.0887586	0.052	0.055	1	NS
NUAK2	0.000344083	-0.98604	0.061	0.104	1	NS
C11orf49	0.000346187	-0.578169	0.045	0.067	1	NS
PCYT1A	0.000348651	-0.337654	0.117	0.173	1	NS
PDLIM4	0.000350311	-0.528841	0.046	0.045	1	NS
STUB1	0.000350474	0.128472	0.31	0.348	1	NS
ANKH	0.000351206	-0.443052	0.208	0.218	1	NS
TRAPPC6A	0.000354817	0.587904	0.249	0.196	1	NS
SSR4	0.000356556	0.143422	0.963	0.959	1	NS
CRIP1	0.00036063	0.704092	0.377	0.259	1	NS
PARK7	0.000361445	0.0252514	0.868	0.906	1	NS
SMIM20	0.000363271	0.642161	0.306	0.236	1	NS
DPH1	0.00036432	0.909832	0.056	0.031	1	NS
GRWD1	0.000364517	-0.282661	0.063	0.061	1	NS
OSBPL11	0.000364931	-0.487578	0.141	0.216	1	NS
RNF145	0.000365741	0.517514	0.262	0.218	1	NS
MRPL54	0.000366726	0.373847	0.403	0.375	1	NS
PSMC5	0.000368072	-0.115801	0.453	0.538	1	NS
ITGAM	0.000368547	-0.423067	0.293	0.379	1	NS
NCOA4	0.00036856	-0.393949	0.551	0.731	1	NS
ILF2	0.000369048	-0.17882	0.388	0.456	1	NS
TAX1BP1	0.000370337	-0.437248	0.638	0.841	1	NS
OGFR	0.000370377	0.700553	0.302	0.214	1	NS
CRK	0.000372798	-0.123836	0.165	0.222	1	NS
CASP1	0.000373023	-0.0130612	0.516	0.568	1	NS
TXNL1	0.000374501	-0.124669	0.518	0.603	1	NS
TAF1	0.000375342	-0.677089	0.061	0.116	1	NS
MCEMP1	0.000377104	0.506984	0.083	0.053	1	NS
PLCXD1	0.000378382	0.00745676	0.052	0.047	1	NS
C10orf54	0.000378666	0.602403	0.646	0.536	1	NS
INPP5D	0.000378871	-0.00755697	0.228	0.261	1	NS
ATP2A2	0.000380888	-0.458954	0.291	0.393	1	NS
TCL1A	0.000381123	0.196083	0.015	0.029	1	NS
CAMKK2	0.000383278	0.4504	0.089	0.09	1	NS
IMPDH1	0.000383705	0.809824	0.282	0.196	1	NS
RHBDF2	0.000383811	0.478829	0.25	0.216	1	NS
ACP2	0.000386242	0.27655	0.373	0.363	1	NS
CTSD	0.000388446	-0.456407	0.905	0.929	1	NS
RHBDD2	0.000389688	0.685732	0.269	0.132	1	NS
ZHX2	0.000390511	-1.35695	0.03	0.063	1	NS
POMP	0.000392051	0.3752	0.974	0.937	1	NS
RSAD1	0.000392321	-0.206712	0.056	0.073	1	NS
KB-1507C5.4	0.000392738	-0.134562	0.019	0.02	1	NS
MAP1LC3B2	0.000393486	0.597505	0.143	0.073	1	NS
GATM	0.000394327	-0.122785	0.182	0.161	1	NS
UPF2	0.000396077	-0.415371	0.152	0.22	1	NS
PA2G4	0.000399197	-0.306465	0.38	0.47	1	NS
CTD-3252C9.4	0.000399609	-0.674145	0.338	0.458	1	NS
EMC7	0.000400748	-0.230422	0.315	0.418	1	NS
TERF1	0.000403302	-1.14441	0.106	0.187	1	NS
SRGAP2B	0.000403399	0.330106	0.096	0.094	1	NS
PSMB4	0.000403886	0.370966	0.391	0.34	1	NS
PRRC1	0.000404218	-0.649135	0.061	0.112	1	NS
PLEKHF2	0.000405747	-0.134562	0.128	0.147	1	NS
CRLF3	0.000408411	0.471159	0.178	0.155	1	NS
IER2	0.000409028	-0.569699	0.872	0.921	1	NS
MYADM	0.000409379	-0.419219	0.673	0.758	1	NS
EIF1AX	0.000411058	-0.25215	0.649	0.8	1	NS
GRK6	0.000411212	0.0836179	0.137	0.157	1	NS
LGMN	0.000414044	-0.701522	0.77	0.837	1	NS
PCED1A	0.000419859	0.622167	0.082	0.053	1	NS
RFTN1	0.000421312	-0.59601	0.184	0.21	1	NS
SLF2	0.000422029	-1.02292	0.078	0.157	1	NS
NAA10	0.00042229	-0.627079	0.186	0.322	1	NS
ZNF480	0.000426065	-0.880806	0.043	0.096	1	NS
LIMA1	0.000426742	-0.707141	0.119	0.175	1	NS
RAB2A	0.000427378	-0.0745009	0.547	0.666	1	NS
MPHOSPH6	0.000428264	0.0709069	0.158	0.167	1	NS
MTSS1	0.000431751	-0.125845	0.18	0.22	1	NS
TRMT2A	0.000432836	0.729783	0.111	0.073	1	NS
UQCRC2	0.000433955	-0.34361	0.544	0.676	1	NS
EIF3I	0.000437388	-0.12833	0.529	0.611	1	NS
FIBP	0.00043899	0.279014	0.39	0.367	1	NS
SNRPB	0.000441088	0.0435962	0.616	0.684	1	NS
THYN1	0.000441635	0.605375	0.224	0.169	1	NS
NDUFS2	0.000442008	0.28577	0.332	0.334	1	NS
NKG7	0.000442845	-0.122071	0.095	0.102	1	NS
EVI2A	0.000443056	-0.284666	0.256	0.322	1	NS
SCARB1	0.000445618	0.0518509	0.187	0.179	1	NS
CD82	0.000446107	-0.127542	0.237	0.257	1	NS
GLE1	0.000446255	0.304322	0.095	0.086	1	NS
GALNT1	0.000446367	-0.992543	0.171	0.34	1	NS
YIPF5	0.000447396	-0.907493	0.156	0.242	1	NS
POLR1D	0.000447966	0.0661351	0.622	0.678	1	NS
LINC00937	0.000448664	1.68744	0.147	0.049	1	NS
FCHSD2	0.000449437	-1.12909	0.171	0.291	1	NS
LILRA1	0.000457306	2.50287	0.095	0.016	1	NS
DOCK5	0.000458985	0.934479	0.143	0.079	1	NS
ALG2	0.000459069	-0.593994	0.165	0.202	1	NS
DSTN	0.000459532	-0.489079	0.51	0.699	1	NS
RCBTB1	0.000462879	0.656851	0.076	0.051	1	NS
SHARPIN	0.000463987	0.454182	0.25	0.216	1	NS
OTUD5	0.000468113	-0.468981	0.102	0.155	1	NS
AMPD2	0.000472504	1.52536	0.2	0.086	1	NS
ITPR1	0.00047329	-0.701603	0.128	0.185	1	NS
MOB1B	0.000473718	-0.980529	0.122	0.2	1	NS
PSMB10	0.000474936	1.33313	0.584	0.332	1	NS
MTMR10	0.000475481	-0.389135	0.085	0.122	1	NS
TRBV7-9	0.000476127	-4.56083	0.002	0.022	1	NS
UFC1	0.000478512	0.0574488	0.664	0.741	1	NS
UBXN11	0.000478723	0.892574	0.215	0.128	1	NS
SKIV2L2	0.000479957	-1.30859	0.065	0.155	1	NS
UTP14A	0.000481323	0.0174408	0.074	0.086	1	NS
SLC52A2	0.000481751	0.597377	0.25	0.189	1	NS
CDKN2AIP	0.000485157	-1.06603	0.15	0.255	1	NS
GAS7	0.000486848	0.305137	0.169	0.145	1	NS
DHRSX	0.000491451	0.842954	0.28	0.173	1	NS
CLEC4C	0.000492921	-1.96745	0.019	0.063	1	NS
SLC38A1	0.000494483	-1.09467	0.059	0.12	1	NS
NCOA3	0.000499917	-0.0924368	0.174	0.212	1	NS
SMPD3	0.000507564	-0.747539	0.026	0.067	1	NS
CYTH4	0.000507863	0.100301	0.25	0.271	1	NS
RBM10	0.000511143	-0.822618	0.056	0.104	1	NS
RAB2B	0.000515049	-0.403749	0.069	0.088	1	NS
TMEM263	0.000515608	-1.22203	0.067	0.134	1	NS
ARIH1	0.000516901	-1.62624	0.221	0.509	1	NS
FBXO34	0.000516968	-1.56866	0.069	0.157	1	NS
NLRP1	0.000517646	-0.461727	0.061	0.114	1	NS
PUS7L	0.000518419	-0.181105	0.087	0.114	1	NS
BATF3	0.000519255	-0.637063	0.054	0.061	1	NS
TLK2	0.000521786	-0.822618	0.074	0.157	1	NS
SYNCRIP	0.00053012	-0.246154	0.321	0.403	1	NS
AP003774.6	0.000537486	2.36794	0.03	0.004	1	NS
MMP23B	0.000539079	-1.81263	0.007	0.029	1	NS
BCL7C	0.000539307	-0.707452	0.108	0.216	1	NS
APBB1IP	0.000542342	-0.416705	0.544	0.707	1	NS
CD96	0.000544035	-3.40758	0.004	0.045	1	NS
GPX7	0.000545051	-1.06417	0.032	0.063	1	NS
SCT	0.000548553	-1.89129	0.022	0.057	1	NS
CORO1C	0.000550234	-0.50219	0.358	0.538	1	NS
DPYD	0.000551829	-0.0159178	0.364	0.395	1	NS
CCDC130	0.000552171	0.194745	0.145	0.145	1	NS
PBX4	0.000552598	-1.5496	0.009	0.031	1	NS
VAMP8	0.000553204	0.376466	0.989	0.976	1	NS
YDJC	0.000554449	0.134624	0.134	0.126	1	NS
KLF4	0.000555605	0.0457994	0.913	0.894	1	NS
WDR46	0.000556265	0.205288	0.119	0.122	1	NS
IVNS1ABP	0.000557591	-0.162278	0.417	0.513	1	NS
ARL5A	0.000558414	-0.124647	0.588	0.668	1	NS
MTFR1L	0.000560265	0.460596	0.104	0.092	1	NS
FBXL5	0.0005666	0.637309	0.297	0.22	1	NS
NDUFC1	0.000567509	0.48947	0.425	0.35	1	NS
MPLKIP	0.000567797	0.432997	0.26	0.222	1	NS
TRIQK	0.000568876	0.528403	0.104	0.086	1	NS
ZAP70	0.000570216	-3.835	0	0.024	1	NS
[truncated: 10,535 more rows]

## Sheet: ER
	p_val	avg_log2FC	pct.1	pct.2	p_val_adj	significant
WDR91	1.6953489337697e-45	0.874294	0.055	0.024	2.26329082658254e-41	Upregulated
RPS27	2.49823741068557e-33	-0.745926	0.979	0.997	3.33514694326523e-29	Downregulated
ZNF266	4.17756957195797e-33	0.0504514	0.037	0.031	5.57705537856388e-29	NS
XXbac-B135H6.15	2.7389065228863e-31	-0.10709	0.033	0.031	3.65644020805321e-27	Downregulated
MT-ND3	3.73060410460344e-27	0.39561	0.96	0.983	4.98035647964559e-23	Upregulated
MOB3B	6.25847913158538e-27	-1.76314	0.017	0.064	8.35506964066649e-23	Downregulated
RPS26	6.13828982787067e-26	1.21774	0.92	0.769	8.19461692020734e-22	Upregulated
PELP1	2.37460325655107e-25	0.368109	0.029	0.017	3.17009534749568e-21	Upregulated
RPS18	7.51776134207976e-25	-0.800592	0.972	1	1.00362113916765e-20	Downregulated
TMSB4X	1.48683687638856e-23	-0.702128	0.985	0.99	1.98492722997872e-19	Downregulated
RPL41	1.61416590145838e-22	-0.73922	0.983	1	2.15491147844694e-18	Downregulated
RPL26	2.41776298763074e-22	-2.09075	0.802	0.997	3.22771358848704e-18	Downregulated
RPS19	5.52376928272128e-22	-0.363213	0.993	1	7.37423199243291e-18	Downregulated
ASMTL	1.8409857698556e-19	-0.797901	0.052	0.085	2.45771600275722e-15	Downregulated
SPATA6	2.88607794118297e-18	-0.969586	0.016	0.027	3.85291405147927e-14	Downregulated
DHX30	9.61794594102149e-17	0.28417	0.079	0.058	1.28399578312637e-12	Upregulated
RPL37A	2.11253645470117e-16	-1.90181	0.742	0.993	2.82023616702607e-12	Downregulated
RGS18	3.13683430704432e-16	-1.58911	0.056	0.132	4.18767379990417e-12	Downregulated
RPS29	7.62575483301825e-14	-2.62702	0.491	0.98	1.01803827020794e-09	Downregulated
TPT1	8.15915789313667e-14	-0.98299	0.975	1	1.08924757873375e-09	Downregulated
RPS9	1.93880208210016e-13	-0.676331	0.952	1	2.58830077960371e-09	Downregulated
RPL36A	2.34024699581557e-13	-1.61405	0.266	0.569	3.12422973941379e-09	Downregulated
MTRNR2L12	4.05642620744686e-13	1.47593	0.879	0.278	5.41532898694156e-09	Upregulated
SWSAP1	4.13405025767186e-13	-1.67003	0.009	0.027	5.51895709399193e-09	Downregulated
EEF1A1	4.26069834036551e-13	-0.489737	1	1	5.68803228438796e-09	Downregulated
RP11-1008C21.2	5.93696249843398e-13	0.97383	0.019	0.003	7.92584493540936e-09	Upregulated
AC090498.1	1.49735881514439e-12	0.894194	0.639	0.325	1.99897401821777e-08	Upregulated
RPS6	1.72441832177568e-12	-0.993396	0.961	1	2.30209845957053e-08	Downregulated
CBX1	1.81629255190115e-12	-1.24856	0.056	0.125	2.42475055678804e-08	Downregulated
LGALS3	5.2885298845623e-12	0.913416	0.643	0.556	7.06018739589067e-08	Upregulated
RPL3	6.37461944312992e-12	-1.03987	0.935	0.997	8.51011695657844e-08	Downregulated
TRIQK	1.46898404190713e-11	-0.435561	0.04	0.047	1.96109369594601e-07	Downregulated
RPS23	5.11579546607518e-11	-0.239348	0.996	1	6.82958694721037e-07	Downregulated
PSAP	8.36137867165719e-11	0.506147	0.888	0.868	1.11624405266624e-06	Upregulated
POLR3K	9.91330408529955e-11	-0.488276	0.064	0.085	1.32342609538749e-06	Downregulated
RPL38	2.11369181210966e-10	-2.06897	0.545	0.973	2.8217785691664e-06	Downregulated
RPL13	2.77260674861565e-10	-0.438568	0.997	1	3.70143000940189e-06	Downregulated
GLYR1	6.09466254119744e-10	-0.178173	0.071	0.075	8.13637449249858e-06	Downregulated
RPS24	1.06520683913561e-09	-0.317181	0.996	1	1.42205113024604e-05	Downregulated
GAPDH	1.34515953916395e-09	0.832646	0.979	0.949	1.79578798478388e-05	Upregulated
APIP	1.4323340733929e-09	0.119028	0.119	0.095	1.91216598797952e-05	Upregulated
MOB1A	1.4460146871592e-09	0.375571	0.334	0.288	1.93042960735753e-05	Upregulated
ITGB2	2.06807416771305e-09	0.313418	0.654	0.593	2.76087901389693e-05	Upregulated
RNASE1	2.61904600027676e-09	2.88725	0.467	0.21	3.49642641036948e-05	Upregulated
RPS25	3.07706163706427e-09	-0.608227	0.972	0.986	4.1078772854808e-05	Downregulated
CTSD	6.77072607265444e-09	0.96989	0.767	0.617	9.03891930699368e-05	Upregulated
RPL36	7.59504186324117e-09	0.147136	0.96	0.98	0.000101394	Upregulated
EEF2	1.1243046204479e-08	-0.586192	0.638	0.803	0.000150095	Downregulated
CD68	1.43845317818833e-08	1.26265	0.804	0.576	0.000192033	Upregulated
RPL10A	1.8568867558888e-08	-1.48109	0.748	0.976	0.000247894	Downregulated
IFI30	2.00561754282448e-08	0.201761	0.357	0.312	0.00026775	Upregulated
MT-ATP8	2.14925877497014e-08	2.72963	0.951	0.237	0.000286926	Upregulated
FTH1	2.59782816125299e-08	0.5842	1	1	0.00034681	Upregulated
HSPA1B	2.80142047882297e-08	2.41619	0.832	0.519	0.00037399	Upregulated
RPL23A	3.47514202459776e-08	-1.70041	0.847	1	0.000463931	Downregulated
CTSB	4.62724329968749e-08	1.03568	0.868	0.753	0.000617737	Upregulated
RPL9	4.9464971951445e-08	-1.07283	0.943	1	0.000660357	Downregulated
ARL5A	6.43141700530815e-08	0.543753	0.411	0.281	0.000858594	Upregulated
C1QB	7.09246048366355e-08	0.831178	0.766	0.539	0.000946843	Upregulated
MYL6	1.11096522549925e-07	-0.115973	0.897	0.973	0.00148314	Downregulated
RPL34	1.19400883898711e-07	-0.701087	0.981	1	0.001594	Downregulated
MT-ATP6	1.32330853443793e-07	-0.356025	0.991	1	0.00176662	Downregulated
RPL27	1.55228982286512e-07	-1.09929	0.835	0.969	0.00207231	Downregulated
SMU1	1.55846719228509e-07	-0.422099	0.072	0.095	0.00208055	Downregulated
PFDN5	1.91667773129052e-07	-0.126594	0.907	0.953	0.00255876	Downregulated
EIF3E	2.20929171294423e-07	-0.878428	0.457	0.756	0.0029494	Downregulated
ZFAS1	2.5152156939838e-07	0.193611	0.59	0.664	0.00335781	Upregulated
KLHL18	2.54720836572545e-07	0.443315	0.059	0.037	0.00340052	Upregulated
FTSJ2	2.99857611660738e-07	-0.803777	0.045	0.075	0.0040031	Downregulated
SUPT7L	3.60899387408737e-07	0.166475	0.076	0.064	0.00481801	Upregulated
PPM1B	3.83733263342046e-07	-1.37847	0.056	0.132	0.00512284	Downregulated
RPL13A	3.96880986770919e-07	-3.29579	0.674	1	0.00529836	Downregulated
COX7C	5.06204314840671e-07	-0.6551	0.674	0.888	0.00675783	Downregulated
CALM1	5.34695526164439e-07	1.04158	0.759	0.58	0.00713819	Upregulated
RPL23	6.5572543812007e-07	-2.01552	0.575	0.976	0.00875393	Downregulated
HDAC2	6.76486888095484e-07	-0.428268	0.157	0.176	0.0090311	Downregulated
COMMD7	8.53019619065675e-07	0.526371	0.172	0.108	0.0113878	Upregulated
CTSL	8.61292090780773e-07	0.648291	0.423	0.261	0.0114982	Upregulated
CSTB	8.68175453836144e-07	0.632557	0.719	0.685	0.0115901	Upregulated
TSN	9.0622730025735e-07	-1.17817	0.047	0.102	0.0120981	Downregulated
RGS1	9.67821429626898e-07	0.447861	0.816	0.715	0.0129204	Upregulated
OMA1	1.09184561883175e-06	-0.348098	0.043	0.051	0.0145761	Downregulated
MALAT1	1.14146850521526e-06	-0.659392	0.999	0.997	0.0152386	Downregulated
RPL10	1.17548331956815e-06	-0.103334	1	1	0.0156927	Downregulated
PLD3	1.21135379289035e-06	0.415835	0.356	0.241	0.0161716	Upregulated
AKIRIN2	1.22790456802151e-06	0.313215	0.278	0.217	0.0163925	Upregulated
RPS15A	1.61576936968185e-06	-0.812414	0.976	1	0.0215705	Downregulated
PPIA	1.73721483314852e-06	0.186161	0.917	0.922	0.0231918	Upregulated
RPS5	1.90449256730246e-06	-0.255989	0.953	0.986	0.025425	Downregulated
RPL39	1.99782519237567e-06	0.0433937	0.995	1	0.026671	NS
ANKRD36B	2.00991235390048e-06	-0.348098	0.053	0.041	0.0268323	Downregulated
ALDOA	2.15878361184007e-06	0.0184915	0.638	0.742	0.0288198	NS
GSTP1	2.16831114504827e-06	0.140164	0.772	0.783	0.028947	Upregulated
S100A6	2.22619992040442e-06	0.427807	0.915	0.898	0.0297198	Upregulated
RPS16	2.49492934267709e-06	-1.23257	0.905	0.997	0.0333073	Downregulated
MT-CO1	2.61637876047425e-06	0.402612	1	1	0.0349287	Upregulated
APOE	2.73664718854933e-06	0.213907	0.756	0.546	0.0365342	Upregulated
UBE4B	2.74555375003105e-06	0.314867	0.048	0.037	0.0366531	Upregulated
C2orf69	3.39453807640004e-06	-0.647658	0.031	0.051	0.0453171	Downregulated
RPL37	3.82238381984463e-06	-0.858103	0.941	0.997	0.0510288	NS
RPS11	4.00185877104299e-06	-2.07604	0.716	0.983	0.0534248	NS
AMDHD2	5.07808458576017e-06	0.0304137	0.077	0.064	0.0677924	NS
BLVRB	5.15260490098008e-06	-0.477866	0.309	0.353	0.0687873	NS
RPL27A	5.16556632925326e-06	-2.93814	0.635	0.983	0.0689603	NS
ATP6V0C	6.37220178124404e-06	2.90203	0.655	0.153	0.0850689	NS
HMG20B	7.00049265520448e-06	-0.946735	0.085	0.159	0.0934566	NS
ABHD5	7.32494318101147e-06	1.11133	0.229	0.095	0.097788	NS
CCL4	7.337363001094e-06	2.15378	0.714	0.447	0.0979538	NS
MCRS1	7.48297724254769e-06	0.0389252	0.083	0.075	0.0998977	NS
AATF	7.58880714172319e-06	-0.444313	0.071	0.098	0.101311	NS
RPL4	7.71163776688333e-06	-1.18995	0.659	0.929	0.10295	NS
RPL35	9.39898126412475e-06	-0.959674	0.896	0.997	0.125476	NS
SERPING1	1.03530728943295e-05	-0.649367	0.196	0.241	0.138214	NS
BTG1	1.17338071179086e-05	0.147227	0.759	0.837	0.156646	NS
MT1E	1.17494504500576e-05	-2.37457	0.035	0.142	0.156855	NS
WWP1	1.3907150185663e-05	-0.634402	0.051	0.078	0.18566	NS
KLHDC8B	1.4277531262493e-05	-0.0553162	0.063	0.058	0.190605	NS
UQCRB	1.43903218149084e-05	-0.89479	0.581	0.895	0.192111	NS
DDX39A	1.47319728513655e-05	0.483025	0.174	0.125	0.196672	NS
RPSA	1.70433781724663e-05	-0.813321	0.803	0.953	0.227529	NS
CCL4L2	1.73470256073581e-05	1.45262	0.626	0.414	0.231583	NS
YWHAB	1.89467327813437e-05	0.0688567	0.541	0.627	0.252939	NS
TPI1	1.93519965643604e-05	0.527078	0.695	0.708	0.258349	NS
B2M	2.05626964674928e-05	-0.456861	0.997	1	0.274512	NS
NTAN1	2.19705133071234e-05	-0.270095	0.089	0.102	0.293306	NS
ATP5C1	2.27156442956049e-05	0.0681575	0.373	0.356	0.303254	NS
EEF1E1	2.34984468958812e-05	-2.60185	0.013	0.102	0.313704	NS
UCP2	2.37435016001786e-05	0.351576	0.381	0.305	0.316976	NS
RPS15	2.43993258952448e-05	-0.200762	0.996	1	0.325731	NS
HSPA1A	2.45884975978328e-05	1.94301	0.9	0.688	0.328256	NS
KIAA1715	2.52350109674235e-05	0.19247	0.04	0.031	0.336887	NS
CAMTA1	2.67823880369776e-05	0.131512	0.22	0.186	0.357545	NS
FXYD5	2.69250821300271e-05	1.03934	0.806	0.631	0.35945	NS
FABP5	2.74512056291534e-05	0.241814	0.443	0.346	0.366474	NS
AFTPH	2.9035567703736e-05	0.0352307	0.075	0.071	0.387625	NS
CAPG	2.9865711943774e-05	0.901583	0.648	0.573	0.398707	NS
SF3A2	3.02051692242752e-05	2.40679	0.103	0.014	0.403239	NS
FCGRT	3.2602499338507e-05	0.186939	0.71	0.698	0.435243	NS
RFC1	3.53786287692902e-05	-0.660042	0.075	0.105	0.472305	NS
CDC37	3.80377549749568e-05	0.427548	0.324	0.251	0.507804	NS
IER3	4.29615438446351e-05	0.31398	0.696	0.722	0.573537	NS
RELA	4.48397367498557e-05	-0.562223	0.064	0.092	0.59861	NS
MRPL52	4.56640563452031e-05	0.431881	0.261	0.173	0.609615	NS
FAM96A	4.73107250320741e-05	0.771768	0.402	0.285	0.631598	NS
VPS4A	4.78807680557227e-05	0.141287	0.092	0.078	0.639208	NS
CXCR4	5.02662695381648e-05	-1.43223	0.578	0.719	0.671055	NS
PGK1	5.11662984452977e-05	-0.501478	0.35	0.461	0.68307	NS
AMPD3	5.60229051713156e-05	-0.460573	0.045	0.061	0.747906	NS
MT-ND4L	5.64709161634641e-05	3.19583	0.963	0.336	0.753887	NS
HNRNPA1	5.85712595107428e-05	-0.969004	0.64	0.922	0.781926	NS
SYNGR2	5.98153831437478e-05	1.00466	0.642	0.492	0.798535	NS
MRPL41	6.56610918565499e-05	0.473904	0.308	0.214	0.876576	NS
LAP3	6.73620791385813e-05	-0.618187	0.306	0.397	0.899284	NS
RPL21	6.94604115120377e-05	-1.79644	0.885	1	0.927296	NS
ABRACL	6.97950558409943e-05	-0.213556	0.277	0.281	0.931764	NS
ECHS1	7.14687274845083e-05	0.145891	0.193	0.176	0.954108	NS
ATOX1	7.29130108769584e-05	0.174376	0.361	0.346	0.973389	NS
CTSC	7.33836647830472e-05	-0.806692	0.459	0.617	0.979672	NS
DKC1	7.4503962650738e-05	-0.862671	0.052	0.092	0.994628	NS
SNRPG	8.58211970710538e-05	-0.281864	0.309	0.376	1	NS
SNRNP27	8.69545590135718e-05	-0.959056	0.065	0.122	1	NS
CCT2	8.7093429768852e-05	0.158862	0.178	0.153	1	NS
NPL	8.79289034235538e-05	0.551375	0.2	0.119	1	NS
HSD17B4	9.27765009618531e-05	-0.436635	0.095	0.125	1	NS
HCLS1	9.79463053126279e-05	0.418132	0.374	0.308	1	NS
ILK	9.84532357042349e-05	-0.104644	0.185	0.176	1	NS
TCEAL4	9.90667009793441e-05	0.0552577	0.176	0.18	1	NS
SORL1	9.99139645143277e-05	0.408408	0.229	0.166	1	NS
ATP5J2	0.000100726	0.374106	0.431	0.393	1	NS
GCA	0.000104597	-0.678247	0.157	0.22	1	NS
CELF1	0.000108844	-0.139511	0.116	0.136	1	NS
UBE2L3	0.000109332	-0.307834	0.242	0.305	1	NS
RPAIN	0.000112601	0.286618	0.146	0.119	1	NS
PLIN2	0.000113428	0.948986	0.383	0.275	1	NS
C1orf162	0.000115966	-0.360335	0.418	0.492	1	NS
MESDC2	0.000116237	-0.267928	0.172	0.183	1	NS
NME2	0.000116379	3.70175	0.535	0.047	1	NS
HMGN2	0.00011966	-0.368857	0.53	0.712	1	NS
PLAUR	0.000120161	0.3672	0.684	0.549	1	NS
PSME1	0.000123107	-0.612773	0.433	0.661	1	NS
DAB2	0.000125501	0.976771	0.361	0.159	1	NS
PADI2	0.000126431	0.472932	0.064	0.041	1	NS
VPS13C	0.000126761	0.593799	0.157	0.102	1	NS
HERPUD2	0.000127075	-0.00232312	0.076	0.078	1	NS
AP3D1	0.000127742	-1.15965	0.061	0.132	1	NS
CD63	0.000129502	-0.696021	0.735	0.831	1	NS
LINC01480	0.000129857	0.821827	0.096	0.041	1	NS
ANXA7	0.000130236	-0.614378	0.172	0.247	1	NS
CHCHD10	0.000132021	-0.493375	0.35	0.475	1	NS
OSCAR	0.00013216	-0.11247	0.089	0.092	1	NS
STXBP2	0.000134669	-0.382863	0.141	0.18	1	NS
BCO2	0.000141605	1.68432	0.099	0.024	1	NS
GADD45GIP1	0.000147873	-0.624071	0.205	0.278	1	NS
NDUFAF3	0.00014989	0.51225	0.294	0.237	1	NS
RPL15	0.000157667	-0.589829	0.983	0.997	1	NS
SRSF3	0.000158646	-0.269026	0.425	0.59	1	NS
PLTP	0.000168461	0.803905	0.329	0.132	1	NS
CASP1	0.000176624	-0.636819	0.178	0.254	1	NS
LYPLA2	0.000180655	-0.685133	0.072	0.102	1	NS
RPL24	0.000182283	-0.425676	0.943	0.997	1	NS
FERMT3	0.000195849	0.0253604	0.246	0.22	1	NS
TMEM176A	0.000199035	0.206102	0.322	0.275	1	NS
STAM	0.000211241	0.97383	0.049	0.02	1	NS
COA6	0.000212092	0.33308	0.116	0.081	1	NS
CXCL14	0.000220926	-2.29919	0.017	0.034	1	NS
TMEM126B	0.00023113	-0.698595	0.097	0.142	1	NS
STRADB	0.000233979	-0.222567	0.031	0.031	1	NS
C1QC	0.000239662	1.34556	0.768	0.505	1	NS
PSMD7	0.000256706	0.046181	0.186	0.19	1	NS
IRF2	0.00025755	-0.314151	0.104	0.132	1	NS
CH17-340M24.3	0.000258464	0.821827	0.145	0.081	1	NS
PDK4	0.000270128	1.11538	0.274	0.153	1	NS
MTRNR2L8	0.000270328	1.75392	0.244	0.051	1	NS
CALM2	0.000280894	-0.604941	0.763	0.908	1	NS
RPS4X	0.000283711	-0.5658	0.997	1	1	NS
SH3BGRL3	0.00029206	0.566587	0.912	0.827	1	NS
QSER1	0.00029419	0.684324	0.056	0.031	1	NS
COA5	0.000304495	0.0442195	0.1	0.095	1	NS
SNX14	0.000314939	-0.0975545	0.083	0.085	1	NS
LGMN	0.000316694	0.412714	0.329	0.231	1	NS
TOMM22	0.000322317	-0.270792	0.252	0.271	1	NS
SCP2	0.000336426	-0.189061	0.314	0.332	1	NS
RPS21	0.00034129	-0.29615	0.888	0.986	1	NS
EMC7	0.000357389	-0.57049	0.128	0.193	1	NS
KIAA1191	0.000359965	0.371794	0.072	0.051	1	NS
DNAJB1	0.000369408	2.95361	0.844	0.498	1	NS
APOC1	0.000376079	1.37885	0.678	0.441	1	NS
ATG3	0.000376093	0.0817149	0.244	0.234	1	NS
RPL28	0.000391156	0.00237457	1	1	1	NS
ZNF580	0.000400864	0.218943	0.097	0.081	1	NS
RTFDC1	0.000403119	-0.671988	0.174	0.261	1	NS
PPP1R15A	0.000405683	0.957046	0.708	0.678	1	NS
TALDO1	0.000406879	0.178762	0.37	0.366	1	NS
TWF2	0.00041592	0.719647	0.31	0.21	1	NS
CD52	0.000417867	-1.86337	0.136	0.339	1	NS
MT-ND4	0.000419158	-0.448819	0.987	1	1	NS
SNCA	0.00041956	0.594417	0.145	0.075	1	NS
VIM	0.000421682	0.306027	0.956	0.915	1	NS
BCL2	0.000430032	-0.224716	0.076	0.085	1	NS
PRAM1	0.000471094	-0.895586	0.032	0.054	1	NS
IER2	0.000472346	0.499765	0.723	0.722	1	NS
HNRNPA2B1	0.000483563	-0.24875	0.686	0.834	1	NS
COX5A	0.000486127	0.37589	0.507	0.508	1	NS
LINC01272	0.000505192	-0.299735	0.072	0.075	1	NS
MGST3	0.000513306	0.340204	0.473	0.417	1	NS
TUBB	0.000524274	-0.206155	0.391	0.512	1	NS
CTSS	0.000533208	-1.06465	0.549	0.742	1	NS
CALM3	0.000547172	-0.185159	0.278	0.275	1	NS
RNF114	0.000549217	-0.441207	0.193	0.217	1	NS
PSMB6	0.000550332	-0.0517874	0.313	0.312	1	NS
EMP3	0.000558436	0.530596	0.575	0.451	1	NS
SPI1	0.000563008	-0.312994	0.364	0.383	1	NS
SRSF9	0.000564789	-1.23158	0.137	0.298	1	NS
TPCN1	0.000572952	-0.0414366	0.06	0.054	1	NS
APLP2	0.000580017	0.274042	0.422	0.353	1	NS
RAB5C	0.000605689	-0.742074	0.209	0.315	1	NS
DCTN2	0.000612101	-0.0911897	0.168	0.159	1	NS
SERPINF2	0.00062658	-1.22257	0.031	0.061	1	NS
LRPAP1	0.00064109	-0.392041	0.209	0.281	1	NS
ACP5	0.000642943	0.0404673	0.197	0.156	1	NS
PKM	0.000647365	0.0357669	0.489	0.525	1	NS
RPL31	0.000653388	-2.17635	0.648	0.993	1	NS
RNASEK	0.000655783	3.20137	0.281	0.034	1	NS
DPP7	0.000673663	1.07745	0.441	0.258	1	NS
ACIN1	0.00068434	0.289332	0.101	0.085	1	NS
GRINA	0.000690788	1.03437	0.435	0.227	1	NS
PGD	0.000690867	0.730679	0.217	0.142	1	NS
RNH1	0.000691622	-0.190557	0.374	0.393	1	NS
ENO1	0.000735113	-0.550081	0.391	0.586	1	NS
JUN	0.000758373	1.03739	0.819	0.708	1	NS
MIIP	0.000761946	0.388868	0.112	0.075	1	NS
GALK1	0.000764	0.220186	0.101	0.085	1	NS
UBL3	0.000767626	0.953072	0.22	0.119	1	NS
C19orf70	0.000792206	0.397856	0.306	0.268	1	NS
UFD1L	0.00079481	-0.241183	0.13	0.156	1	NS
CD99	0.000798979	1.22279	0.474	0.261	1	NS
RAB2A	0.000807839	-0.342918	0.285	0.295	1	NS
PSMD8	0.000826278	-0.254989	0.244	0.278	1	NS
PSTPIP2	0.000827254	-0.958151	0.049	0.092	1	NS
EPB41	0.000845554	-0.178173	0.045	0.051	1	NS
UQCRC1	0.000856382	0.486478	0.233	0.183	1	NS
C9orf78	0.000859565	-0.0200438	0.14	0.139	1	NS
MYO9B	0.000876473	0.97383	0.17	0.098	1	NS
ARPC1B	0.000882214	-0.846526	0.474	0.746	1	NS
CPVL	0.000894413	-0.893283	0.322	0.393	1	NS
UBA52	0.000896017	-1.17672	0.859	0.993	1	NS
NPM1	0.000911191	-0.308445	0.72	0.868	1	NS
REXO2	0.000913421	-0.65149	0.111	0.166	1	NS
MARCH3	0.000914874	0.995856	0.073	0.041	1	NS
HSPH1	0.000918903	2.30922	0.664	0.353	1	NS
WAS	0.000928467	0.739365	0.193	0.112	1	NS
PIN4	0.000929695	-0.00414355	0.112	0.119	1	NS
C5AR1	0.000939558	1.36006	0.357	0.176	1	NS
RPS3	0.000950196	-0.361485	0.98	1	1	NS
C7orf50	0.000955022	0.613834	0.213	0.119	1	NS
SS18L2	0.000962927	-0.00617838	0.126	0.129	1	NS
SLC35C2	0.00097013	-0.660042	0.072	0.108	1	NS
ARL14EP	0.000998367	-0.841138	0.068	0.115	1	NS
PNKD	0.00101864	0.412232	0.188	0.125	1	NS
RSL24D1	0.0010223	-0.507297	0.252	0.332	1	NS
KRAS	0.00104894	0.25856	0.149	0.129	1	NS
NDUFAB1	0.00104978	-0.0796091	0.266	0.285	1	NS
LCP1	0.00105848	-0.494269	0.312	0.363	1	NS
CISD1	0.00107576	-0.515208	0.069	0.095	1	NS
EIF2S2	0.00108856	-0.743639	0.16	0.271	1	NS
PRDX5	0.00110323	-0.0496582	0.373	0.369	1	NS
RNASET2	0.00115893	0.406181	0.734	0.705	1	NS
PPP2CA	0.00116542	-0.214242	0.176	0.2	1	NS
TOMM7	0.00117134	-0.829424	0.573	0.841	1	NS
NGLY1	0.00117724	0.0389252	0.12	0.102	1	NS
TMEM176B	0.00119153	-0.729661	0.37	0.414	1	NS
NDUFA6	0.00120757	0.341076	0.292	0.22	1	NS
CLTB	0.00121074	-1.01497	0.115	0.224	1	NS
PPP1CA	0.00122022	-0.538262	0.304	0.414	1	NS
DHRS4	0.00122753	2.58264	0.144	0.024	1	NS
UBE2L6	0.00123477	-0.697844	0.232	0.353	1	NS
POLR2E	0.00125135	0.767379	0.3	0.18	1	NS
SCNM1	0.0012665	-0.134502	0.129	0.136	1	NS
SNRPE	0.00127153	-1.15813	0.168	0.346	1	NS
NDUFB11	0.00129835	0.248546	0.441	0.4	1	NS
IFT27	0.00130544	-0.746647	0.052	0.092	1	NS
ANXA5	0.00131042	0.109651	0.575	0.59	1	NS
RPS12	0.001312	-0.152185	0.999	1	1	NS
S100A11	0.00137539	0.808486	0.977	0.888	1	NS
TUBA1A	0.00145874	-0.676095	0.301	0.4	1	NS
SNHG8	0.00146223	-0.0949269	0.29	0.349	1	NS
RBPJ	0.00148555	-0.0811055	0.222	0.241	1	NS
SNRPF	0.00152556	-0.566738	0.188	0.244	1	NS
CD163	0.00155167	0.670126	0.21	0.122	1	NS
NDUFA3	0.00156396	0.365409	0.272	0.244	1	NS
TMEM179B	0.00156516	0.942417	0.309	0.18	1	NS
ETHE1	0.00157294	-0.0632168	0.204	0.193	1	NS
CALR	0.00161188	-0.274009	0.545	0.685	1	NS
CCL3L3	0.00163334	1.24828	0.546	0.363	1	NS
CD83	0.00165167	1.07132	0.78	0.654	1	NS
TBCA	0.00165753	-0.673637	0.377	0.481	1	NS
MRPS10	0.00170607	-0.292245	0.095	0.112	1	NS
HMGA1	0.00171266	0.520112	0.236	0.176	1	NS
PSMB2	0.00171503	-0.378472	0.209	0.261	1	NS
GNPTG	0.00173356	1.83213	0.298	0.088	1	NS
SNAPIN	0.00173559	0.19247	0.105	0.098	1	NS
GTF3C6	0.00174685	-0.218815	0.164	0.183	1	NS
CYB5A	0.00175666	0.405262	0.182	0.173	1	NS
TMEM219	0.00177398	1.16546	0.515	0.281	1	NS
ERGIC3	0.00178817	-0.173923	0.269	0.278	1	NS
OTOA	0.001794	1.28749	0.087	0.034	1	NS
PNRC1	0.00179638	-0.733874	0.601	0.824	1	NS
ZFP36L1	0.00179812	1.58594	0.815	0.607	1	NS
TMEM9B	0.00180457	0.153207	0.224	0.214	1	NS
HNRNPM	0.0018597	-0.873189	0.189	0.312	1	NS
TMF1	0.00186226	0.0948455	0.105	0.092	1	NS
CLIC1	0.00186318	0.330559	0.766	0.756	1	NS
PDIA6	0.00188692	-0.316685	0.298	0.353	1	NS
DNAJC15	0.00191846	0.248837	0.253	0.207	1	NS
ZFAND5	0.00196881	0.345437	0.517	0.522	1	NS
TNFRSF4	0.00197597	-0.589106	0.021	0.031	1	NS
LILRB4	0.00198431	0.0834546	0.353	0.302	1	NS
SHFM1	0.00199888	0.128488	0.398	0.349	1	NS
AZGP1	0.00205727	-1.76314	0.041	0.258	1	NS
MRPL22	0.00205774	-0.751995	0.081	0.119	1	NS
PAIP1	0.00207422	-0.670026	0.076	0.125	1	NS
COMT	0.00208183	0.329196	0.36	0.285	1	NS
CDC123	0.00209397	-0.670026	0.095	0.149	1	NS
SUMO1	0.00213092	-0.233419	0.309	0.339	1	NS
UBE2E3	0.00221314	-0.675673	0.119	0.183	1	NS
NDUFB10	0.00222349	0.226295	0.369	0.342	1	NS
CTSA	0.00226189	0.0231579	0.222	0.231	1	NS
GNB2	0.00227805	-0.363528	0.281	0.329	1	NS
RHOB	0.00229773	1.11268	0.618	0.508	1	NS
IFNGR2	0.00230303	0.588087	0.353	0.247	1	NS
HLA-DOA	0.00231332	0.616798	0.217	0.153	1	NS
MRPL34	0.00234589	0.0269415	0.197	0.169	1	NS
VAPA	0.00238526	0.243017	0.423	0.376	1	NS
ABCF1	0.00243702	-0.750857	0.071	0.122	1	NS
RPL32	0.00246994	-0.200402	0.997	1	1	NS
ERICH1	0.0024878	-0.221341	0.123	0.136	1	NS
WDR1	0.00250153	0.160049	0.277	0.244	1	NS
INTS12	0.00254256	-0.59321	0.033	0.041	1	NS
TMOD3	0.00255036	0.724311	0.162	0.102	1	NS
PSMB8-AS1	0.00256145	-0.92429	0.068	0.122	1	NS
RNF7	0.00257841	0.651902	0.33	0.237	1	NS
PGLS	0.00257961	0.339019	0.435	0.353	1	NS
SULT1A1	0.00258947	0.937304	0.081	0.051	1	NS
KRTCAP2	0.00259737	1.82836	0.368	0.132	1	NS
NOP10	0.00264397	0.59008	0.431	0.339	1	NS
GSDMD	0.00265148	-1.20371	0.099	0.231	1	NS
ARHGDIA	0.00269366	0.0748971	0.3	0.308	1	NS
UBE2J2	0.00272459	-0.85214	0.067	0.115	1	NS
GABARAP	0.00274949	2.72494	0.88	0.224	1	NS
S100A10	0.00275555	0.931547	0.892	0.664	1	NS
MRPS18C	0.00278465	-0.210594	0.13	0.139	1	NS
PTPN1	0.00281097	-0.568867	0.132	0.2	1	NS
EIF3H	0.00282718	-0.568598	0.401	0.536	1	NS
TNFSF13B	0.00285108	-0.285019	0.324	0.363	1	NS
CTSZ	0.00287703	0.580751	0.509	0.437	1	NS
CEACAM21	0.00288539	-1.93306	0.007	0.024	1	NS
UQCRC2	0.00292849	-0.721556	0.208	0.302	1	NS
PPIB	0.00295094	0.331439	0.668	0.692	1	NS
GADD45B	0.00297895	1.16269	0.851	0.742	1	NS
ADSL	0.00299916	-0.232621	0.081	0.095	1	NS
LGALS2	0.00300973	-1.74586	0.124	0.275	1	NS
CST3	0.00301324	0.390271	0.983	0.976	1	NS
NECAB3	0.00302299	-2.5001	0.011	0.064	1	NS
ANPEP	0.00303699	-0.441207	0.063	0.095	1	NS
PRPF4	0.00307142	-0.551631	0.041	0.058	1	NS
TCEB1	0.00308293	0.559675	0.382	0.288	1	NS
COMMD4	0.00308771	-0.763135	0.096	0.153	1	NS
TIMP1	0.00311985	-0.139345	0.345	0.512	1	NS
COX7A2	0.00312077	-0.312693	0.511	0.634	1	NS
RBBP7	0.00316086	-0.830699	0.084	0.142	1	NS
CD81	0.00317026	1.86822	0.402	0.159	1	NS
CFD	0.00317426	0.376795	0.461	0.434	1	NS
ATXN10	0.00323959	0.213781	0.138	0.119	1	NS
DFNA5	0.00335635	1.77528	0.079	0.02	1	NS
NINJ1	0.00335785	1.18469	0.481	0.264	1	NS
GNB2L1	0.00336788	-0.636054	0.924	0.993	1	NS
GALT	0.00340122	-1.3481	0.025	0.068	1	NS
ID2	0.0034615	0.658991	0.664	0.597	1	NS
CRYL1	0.00346254	1.11133	0.144	0.054	1	NS
TCEB2	0.00346557	0.25856	0.517	0.536	1	NS
NCOA1	0.0034666	-0.93306	0.043	0.088	1	NS
MBNL2	0.00348293	0.412714	0.075	0.051	1	NS
ADRM1	0.00349341	0.329974	0.228	0.166	1	NS
DICER1	0.00349347	0.383706	0.105	0.081	1	NS
ACTN1	0.00351746	-0.371182	0.138	0.163	1	NS
ALOX5	0.00352916	0.658107	0.241	0.159	1	NS
SEC61G	0.00354301	-0.0885357	0.429	0.454	1	NS
ITGB1	0.00356475	0.439956	0.293	0.2	1	NS
HN1	0.00356482	0.0626901	0.389	0.325	1	NS
TPM4	0.00356596	-0.0843216	0.325	0.342	1	NS
HPS1	0.00356723	0.148734	0.15	0.125	1	NS
SDHC	0.00362229	-0.938985	0.182	0.312	1	NS
CNBP	0.00362238	-0.181383	0.423	0.444	1	NS
CHD1	0.00362666	0.193611	0.212	0.203	1	NS
PDCD5	0.00366346	0.229211	0.201	0.173	1	NS
RPS14	0.00369562	-0.876967	0.988	1	1	NS
RAB31	0.00370359	0.821827	0.34	0.214	1	NS
DUSP2	0.0037185	0.660484	0.51	0.536	1	NS
APRT	0.00375705	0.0546612	0.423	0.403	1	NS
HNMT	0.00375733	0.153449	0.264	0.203	1	NS
CD36	0.00376069	-0.998948	0.053	0.193	1	NS
GSTO1	0.00376534	-0.482583	0.321	0.376	1	NS
SEC62	0.00377728	-0.279926	0.253	0.325	1	NS
XRN2	0.003788	0.416089	0.229	0.18	1	NS
MGLL	0.003794	0.314867	0.138	0.119	1	NS
LGALS9	0.00380949	-0.637011	0.222	0.312	1	NS
EIF4G1	0.00386713	0.061293	0.1	0.092	1	NS
SYPL1	0.00387885	-0.379462	0.208	0.231	1	NS
RASSF4	0.00393536	1.90672	0.463	0.169	1	NS
CREG1	0.00393628	0.550364	0.333	0.217	1	NS
XIST	0.00394838	-0.405942	0.357	0.454	1	NS
GTF3A	0.003983	-0.389746	0.252	0.302	1	NS
UGDH	0.00400207	-1.2	0.044	0.112	1	NS
UQCRQ	0.00401005	0.140986	0.417	0.431	1	NS
PRKAR1A	0.00405028	-0.21442	0.237	0.258	1	NS
NEDD9	0.00409881	0.681649	0.093	0.064	1	NS
VSIG4	0.00410126	-0.78947	0.2	0.207	1	NS
ZNF770	0.00410597	-0.490117	0.035	0.051	1	NS
CCL3	0.0041361	1.72278	0.71	0.458	1	NS
ZNF836	0.00415307	-0.862671	0.027	0.047	1	NS
SCIN	0.00419392	-0.178173	0.023	0.02	1	NS
SF3B2	0.00427484	0.377727	0.233	0.19	1	NS
SRSF7	0.00433541	0.110745	0.403	0.444	1	NS
NDUFA12	0.00443295	-0.267178	0.237	0.295	1	NS
DOK2	0.00446105	-0.136047	0.145	0.163	1	NS
SNX6	0.00446373	1.3573	0.395	0.176	1	NS
ATIC	0.00446916	-0.0750795	0.072	0.068	1	NS
COPE	0.004497	-0.65622	0.298	0.434	1	NS
SRSF5	0.00453743	-0.761362	0.368	0.573	1	NS
DEGS1	0.00460586	-0.1736	0.17	0.197	1	NS
[truncated: 10,416 more rows]
