# Supplementary material for: Thymulin restrains age-associated myeloid inflammation and enhances cancer immunotherapy
Source: Nat Commun. 2026 Jul 21;17:6534. doi: 10.1038/s41467-026-75383-0 (PMC13389034; doi:10.1038/s41467-026-75383-0)
Supplement: Supplementary file 4 — Supplementary Dataset 2 [file 41467_2026_75383_MOESM4_ESM.xlsx]

## Sheet: Myeloid_GSEA_scores
Column1	CID44041_Young_TNBC	CID4530N_Young_ER+	CID3586_Young_HER2+	CID4535_Young_ER+	CID44991_Young_TNBC	CID44971_Young_TNBC	CID3838_Young_HER2+	CID3941_Young_ER+	CID45171_Aged_HER2+	CID4463_Aged_ER+	CID3921_Aged_HER2+	CID4495_Aged_TNBC	CID4515_Aged_TNBC	CID3948_Aged_ER+	CID4067_Aged_ER+	CID4290A_Aged_ER+
HALLMARK_INFLAMMATORY_RESPONSE	-0.511749	-0.50848	-0.396949	-0.841074	-1.66502	-0.822391	1.33597	-1.03584	0.472055	-0.719096	1.3228	1.83938	0.626777	0.774144	-0.401421	0.530899
REACTOME_SIGNALING_BY_INTERLEUKINS	-1.06582	-0.303843	-0.300151	-0.263262	-1.34971	0.295601	2.65326	-0.751671	-0.601029	-0.554359	0.982911	1.26939	0.448989	0.180291	-0.774778	0.134184
KEGG_CHEMOKINE_SIGNALING_PATHWAY	-0.939873	-0.595164	-0.751792	-1.1637	-1.23072	-0.00799816	1.85002	0.0330138	-0.108024	-0.699392	0.888962	1.77145	-0.623997	-0.109694	0.2728	1.4141
PID_IL1_PATHWAY	-0.664849	0.403591	0.394055	-2.20664	-1.26932	-0.814398	1.13259	-0.42252	0.0651323	-0.487609	0.415851	0.799995	-0.122685	0.000668374	0.791667	1.98448
GOBP_INTERLEUKIN_1_MEDIATED_SIGNALING_PATHWAY	0.117089	0.351009	-0.233666	-0.780104	-1.14066	-0.863732	0.0750527	-0.813209	1.77586	-1.32972	-0.216065	2.06269	0.0383571	-0.63743	0.257094	1.33744
KEGG_MEDICUS_REFERENCE_IL1_IL1R_JNK_SIGNALING_PATHWAY	0.825276	0.169644	-0.191673	-0.534504	-0.689994	-1.67408	0.0377013	0.254409	0.154696	-1.45333	-0.405422	0.253384	-0.883102	0.307468	1.75477	2.07476
GOBP_INTERLEUKIN_6_PRODUCTION	-0.656047	-0.640114	-0.965494	-0.383496	-2.40427	0.664893	1.51069	-0.575426	0.757536	-0.0441483	1.06049	1.51109	0.352706	-0.109225	-0.285974	0.206793
HALLMARK_IL6_JAK_STAT3_SIGNALING	-1.26074	-0.193277	-0.622564	-0.203605	-0.940976	0.0799039	1.64775	-0.745173	-0.559052	-0.448441	1.45096	2.34934	0.315733	-0.0375116	-0.729315	-0.103031
REACTOME_INTERLEUKIN_6_FAMILY_SIGNALING	-1.32435	0.330015	0.219266	0.0536807	-0.325406	-0.323076	1.19767	-0.776522	-0.174136	-1.56312	1.03497	2.03747	1.11369	0.181877	-1.31771	-0.364312
PID_TNF_PATHWAY	-1.01641	-0.161429	1.04542	-0.911531	-0.265416	-0.210071	1.2074	-1.9634	0.420034	-1.08925	0.500823	1.83892	0.278932	0.677008	-0.881429	0.53039
HALLMARK_TNFA_SIGNALING_VIA_NFKB	-0.390279	0.199028	0.385553	-0.566051	-0.915257	-1.99823	1.79731	-0.319426	0.41793	-1.49031	0.569876	0.28011	-0.6082	0.460127	0.628436	1.54938
BIOCARTA_TNFR1_PATHWAY	-0.831134	-0.815668	-0.155345	-1.18165	0.346743	0.277433	2.55637	-0.545921	-1.51144	0.0799373	0.202712	0.279012	-0.765112	0.211614	0.458514	1.39393
BIOCARTA_TNFR2_PATHWAY	-0.894158	-0.24692	0.0399335	-0.55111	-0.897544	-1.41856	0.467851	-1.10262	1.55417	-1.08408	0.511436	1.6614	-0.499214	0.369818	0.597612	1.49199
BIOCARTA_NFKB_PATHWAY	-1.08737	-0.104029	0.00358734	-1.07007	-0.67634	-0.556622	0.0397909	-1.31513	1.53395	-1.23588	0.503789	1.89033	-0.183315	0.507889	0.31171	1.43772
PID_AP1_PATHWAY	0.393428	0.694205	0.224446	-0.298585	-1.1202	-2.09625	1.79067	-0.497098	-0.557006	-1.2458	-0.00154455	-0.164367	-0.161117	0.768603	0.998982	1.27164
