# Supplementary material for: Thymulin restrains age-associated myeloid inflammation and enhances cancer immunotherapy
Source: Nat Commun. 2026 Jul 21;17:6534. doi: 10.1038/s41467-026-75383-0 (PMC13389034; doi:10.1038/s41467-026-75383-0)
Supplement: Supplementary file 5 — Supplementary Dataset 3 [file 41467_2026_75383_MOESM5_ESM.xlsx]

## Sheet: Supplementary Dataset 3
Supplementary Dataset 3. Candidate factors associated with aging and inflammation.
Symbol	Molecule Type	Molecule Activity	Effect on Disease or Function	Disease or Function	Mutation evidence	Biomarker Application Evidence	Species Evidence	Drug target evidence	Expression evidence	Causal or Correlated	Findings
PRDM13	enzyme	increased activity	increases	Longevity	wild type	not applicable	Uncategorized	not applicable	not applicable	causal	1
sirolimus	chemical drug	increased activity	decreases	Aging of brain	wild type	not applicable	Uncategorized	not applicable	not applicable	causal	1
pyruvic acid	chemical - endogenous mammalian	increased activity	decreases	Aging of oocytes	wild type	not applicable	Uncategorized	not applicable	not applicable	causal	1
dehydroisoandrosterone	chemical - endogenous mammalian	increased activity	decreases	Aging of brain	wild type	not applicable	Uncategorized	not applicable	not applicable	causal	1
AMH	growth factor	increased activity	increases	Longevity	wild type	not applicable	Rat	not applicable	not applicable	causal	2
AZI2	other	decreased activity	increases	Longevity	homozygous,knockout	not applicable	Mouse	not applicable	not applicable	causal	1
ADCYAP1	other	decreased activity	increases	Delay in initiation of aging of testis	homozygous,knockout	not applicable	Mouse	not applicable	not applicable	causal	1
fructose-6-phosphate	chemical - endogenous mammalian	increased activity	decreases	Aging of oocytes	wild type	not applicable	Uncategorized	not applicable	not applicable	causal	1
POU1F1	transcription regulator	decreased activity	increases	Delay in aging	homozygous,knockout	not applicable	Mouse	not applicable	not applicable	causal	1
mature microRNA	chemical - endogenous mammalian	decreased activity	increases	Longevity	wild type	not applicable	Mouse	not applicable	not applicable	causal	1
STK11	kinase	decreased activity	decreases	Longevity	knockout	not applicable	Mouse	not applicable	not applicable	causal	1
SUN1	other	decreased activity	increases	Longevity	homozygous,knockout	not applicable	Mouse	not applicable	not applicable	causal	2
testosterone	chemical - endogenous mammalian	increased activity	decreases	Aging of cardiomyocytes	wild type	not applicable	Uncategorized	not applicable	not applicable	causal	2
EIF2AK2	kinase	increased activity	affects	Aging of brain	wild type	not applicable	Uncategorized	not applicable	not applicable	causal	1
SIRT (family)	group	increased activity	affects	Longevity	wild type	not applicable	Uncategorized	not applicable	not applicable	causal	1
LMNA	other	decreased activity,unknown change in activity	affects,decreases	Longevity	homozygous,knockout	not applicable	Mouse	not applicable	not applicable	causal	3
		decreased activity	affects	Longevity	[homozygous, knockout]	not applicable	Mouse	not applicable	not applicable	causal	1
		unknown change in activity	affects	Longevity	homozygous	not applicable	Mouse	not applicable	not applicable	causal	1
		unknown change in activity	decreases	Longevity	homozygous	not applicable	Mouse	not applicable	not applicable	causal	1
lactic acid	chemical - endogenous mammalian	increased activity	decreases	Aging of oocytes	wild type	not applicable	Uncategorized	not applicable	not applicable	causal	1
BRD2	kinase	decreased activity	increases	Longevity	heterozygous,knockout	not applicable	Mouse	not applicable	not applicable	causal	1
FOXA3	transcription regulator	decreased activity	increases	Longevity	knockout,loss of function,null mutation	not applicable	Mouse	not applicable	not applicable	causal	1
MGP	other	decreased activity	decreases	Longevity	homozygous,knockout	not applicable	Mouse	not applicable	not applicable	causal	1
D-glucose	chemical - endogenous mammalian	increased activity	increases	Aging of mesothelial cells	wild type	not applicable	Uncategorized	not applicable	not applicable	causal	1
ANTIOXIDANT (family)	group	increased activity	decreases	Aging of skin	wild type	not applicable	Uncategorized	not applicable	not applicable	causal	1
PRNP	other	increased activity	decreases	Longevity	wild type	not applicable	Mouse	not applicable	not applicable	causal	1
FOXO3	transcription regulator	unknown change in activity	affects	Longevity	homozygous,unclassified mutation	not applicable	Human	not applicable	not applicable	causal	14
		unknown change in activity	affects	Longevity	unclassified mutation	not applicable	Human	not applicable	not applicable	causal	11
		unknown change in activity	affects	Longevity	homozygous	not applicable	Human	not applicable	not applicable	causal	3
TGM2	enzyme	decreased activity	increases	Longevity	homozygous,knockout	not applicable	Mouse	not applicable	not applicable	causal	1
fluvastatin	chemical drug	increased activity	increases	Longevity	wild type	not applicable	Mouse	not applicable	not applicable	causal	1
proteoglycan	chemical - other	increased activity	decreases	Aging of skin	wild type	not applicable	Uncategorized	not applicable	not applicable	causal	1
zoledronic acid	chemical drug	increased activity	increases	Longevity	wild type	not applicable	Mouse	not applicable	not applicable	causal	1
quinacrine	chemical drug	increased activity	increases	Longevity	wild type	not applicable	Mouse	not applicable	not applicable	causal	1
PDCD10	other	decreased activity	affects	Longevity	homozygous,knockout	not applicable	Mouse	not applicable	not applicable	causal	1
reactive oxygen species	chemical toxicant	increased activity	affects	Aging of brain,Aging of skin	wild type	not applicable	Uncategorized	not applicable	not applicable	causal	2
		increased activity	affects	Aging of skin	wild type	not applicable	Uncategorized	not applicable	not applicable	causal	1
		increased activity	affects	Aging of brain	wild type	not applicable	Uncategorized	not applicable	not applicable	causal	1
simvastatin	chemical drug	increased activity	decreases	Aging of endothelial cells	wild type	not applicable	Uncategorized	not applicable	not applicable	causal	1
SHC1	other	decreased activity	increases	Delay in aging	homozygous,knockout	not applicable	Mouse	not applicable	not applicable	causal	1
HTT	transcription regulator	decreased activity,unknown change in activity	affects,decreases	Longevity	homozygous,knockout,unclassified mutation	not applicable	Human,Mouse	not applicable	not applicable	causal,correlation	2
		unknown change in activity	affects	Longevity	unclassified mutation	not applicable	Human	not applicable	not applicable	correlation	1
		decreased activity	decreases	Longevity	[homozygous, knockout]	not applicable	Mouse	not applicable	not applicable	causal	1
TOMM40	ion channel	unknown change in activity	affects	Longevity	unclassified mutation	not applicable	Human	not applicable	not applicable	causal,correlation	3
		unknown change in activity	affects	Longevity	unclassified mutation	not applicable	Human	not applicable	not applicable	causal	1
		unknown change in activity	affects	Longevity	unclassified mutation	not applicable	Human	not applicable	not applicable	correlation	2
PKHD1	other	unknown change in activity	affects	Longevity	unclassified mutation	not applicable	Human	not applicable	not applicable	correlation	1
FGD6	other	unknown change in activity	affects	Longevity	unclassified mutation	not applicable	Human	not applicable	not applicable	correlation	1
ABCC4	transporter	unknown change in activity	affects	Longevity	unclassified mutation	not applicable	Human	not applicable	not applicable	correlation	1
TMEM43	other	unknown change in activity	affects	Longevity	unclassified mutation	not applicable	Human	not applicable	not applicable	correlation	1
STK24	kinase	unknown change in activity	affects	Longevity	unclassified mutation	not applicable	Human	not applicable	not applicable	correlation	1
NCAM2	other	unknown change in activity	affects	Longevity	unclassified mutation	not applicable	Human	not applicable	not applicable	correlation	1
LINC02008	other	unknown change in activity	affects	Longevity	unclassified mutation	not applicable	Human	not applicable	not applicable	correlation	1
DYRK1A	kinase	unknown change in activity	affects	Longevity	unclassified mutation	not applicable	Human	not applicable	not applicable	correlation	1
FTO	enzyme	unknown change in activity	affects	Longevity	unclassified mutation	not applicable	Human	not applicable	not applicable	correlation	1
STK10	kinase	unknown change in activity	affects	Longevity	unclassified mutation	not applicable	Human	not applicable	not applicable	correlation	1
LPA	other	unknown change in activity	affects	Longevity	unclassified mutation	not applicable	Human	not applicable	not applicable	correlation	1
CSE1L	transporter	unknown change in activity	affects	Longevity	unclassified mutation	not applicable	Human	not applicable	not applicable	correlation	1
MRPS14	other	unknown change in activity	affects	Longevity	unclassified mutation	not applicable	Human	not applicable	not applicable	correlation	1
SLC39A11	transporter	unknown change in activity	affects	Longevity	unclassified mutation	not applicable	Human	not applicable	not applicable	correlation	1
DEF8	other	unknown change in activity	affects	Longevity	unclassified mutation	not applicable	Human	not applicable	not applicable	correlation	1
INKA2	other	unknown change in activity	affects	Longevity	unclassified mutation	not applicable	Human	not applicable	not applicable	correlation	1
WFS1	enzyme	unknown change in activity	affects	Longevity	unclassified mutation	not applicable	Human	not applicable	not applicable	correlation	1
VPS33B	transporter	unknown change in activity	affects	Longevity	unclassified mutation	not applicable	Human	not applicable	not applicable	correlation	1
GABRB1	ion channel	unknown change in activity	affects	Longevity	unclassified mutation	not applicable	Human	not applicable	not applicable	correlation	1
CNKSR2	other	unknown change in activity	affects	Longevity	unclassified mutation	not applicable	Human	not applicable	not applicable	correlation	1
LINC01755	other	unknown change in activity	affects	Longevity	unclassified mutation	not applicable	Human	not applicable	not applicable	correlation	1
ANKRD20A9P	other	unknown change in activity	affects	Longevity	unclassified mutation	not applicable	Human	not applicable	not applicable	correlation	1
CSMD1	other	unknown change in activity	affects	Longevity	unclassified mutation	not applicable	Human	not applicable	not applicable	correlation	1
NOL4L	other	unknown change in activity	affects	Longevity	unclassified mutation	not applicable	Human	not applicable	not applicable	correlation	1
RC3H1	enzyme	unknown change in activity	affects	Longevity	unclassified mutation	not applicable	Human	not applicable	not applicable	correlation	1
PGGT1B	enzyme	unknown change in activity	affects	Longevity	unclassified mutation	not applicable	Human	not applicable	not applicable	correlation	1
TYR	enzyme	unknown change in activity	affects	Longevity	unclassified mutation	not applicable	Human	not applicable	not applicable	correlation	1
CDKN2B-AS1	other	unknown change in activity	affects	Longevity	unclassified mutation	not applicable	Human	not applicable	not applicable	correlation	2
MTHFD1	enzyme	unknown change in activity	affects	Longevity	unclassified mutation	not applicable	Human	not applicable	not applicable	correlation	1
TPM4	other	unknown change in activity	affects	Longevity	unclassified mutation	not applicable	Human	not applicable	not applicable	correlation	1
LIMCH1	other	unknown change in activity	affects	Longevity	unclassified mutation	not applicable	Human	not applicable	not applicable	correlation	1
DPEP1	peptidase	unknown change in activity	affects	Longevity	unclassified mutation	not applicable	Human	not applicable	not applicable	correlation	1
IL6	cytokine	unknown change in activity	affects	Longevity	unclassified mutation	not applicable	Human	not applicable	not applicable	correlation	3
AKR1B15	enzyme	unknown change in activity	affects	Longevity	unclassified mutation	not applicable	Human	not applicable	not applicable	correlation	1
SERPINC1	enzyme	unknown change in activity	affects	Longevity	unclassified mutation	not applicable	Human	not applicable	not applicable	correlation	1
LINC02227	other	unknown change in activity	affects	Longevity	unclassified mutation	not applicable	Human	not applicable	not applicable	correlation	2
LDLRAD4	other	unknown change in activity	affects	Longevity	unclassified mutation	not applicable	Human	not applicable	not applicable	correlation	1
DCC	transmembrane receptor	unknown change in activity	affects	Longevity	unclassified mutation	not applicable	Human	not applicable	not applicable	correlation	1
PMF1	transcription regulator	unknown change in activity	affects	Longevity	unclassified mutation	not applicable	Human	not applicable	not applicable	correlation	1
IRF4	transcription regulator	unknown change in activity	affects	Longevity	unclassified mutation	not applicable	Human	not applicable	not applicable	correlation	1
ASIC2	ion channel	unknown change in activity	affects	Longevity	unclassified mutation	not applicable	Human	not applicable	not applicable	correlation	1
TCF7L2	transcription regulator	unknown change in activity	affects	Longevity	unclassified mutation	not applicable	Human	not applicable	not applicable	correlation	1
ADGRD1	G-protein coupled receptor	unknown change in activity	affects	Longevity	unclassified mutation	not applicable	Human	not applicable	not applicable	correlation	1
PFKM	kinase	unknown change in activity	affects	Longevity	unclassified mutation	not applicable	Human	not applicable	not applicable	correlation	1
TOX3	transcription regulator	unknown change in activity	affects	Longevity	unclassified mutation	not applicable	Human	not applicable	not applicable	correlation	1
C7orf50	other	unknown change in activity	affects	Longevity	unclassified mutation	not applicable	Human	not applicable	not applicable	correlation	1
CSRNP3	transcription regulator	unknown change in activity	affects	Longevity	unclassified mutation	not applicable	Human	not applicable	not applicable	correlation	1
EYA1	phosphatase	unknown change in activity	affects	Longevity	unclassified mutation	not applicable	Human	not applicable	not applicable	correlation	1
CAMK4	kinase	unknown change in activity	affects	Longevity	unclassified mutation	not applicable	Human	not applicable	not applicable	correlation	1
KAZN	other	unknown change in activity	affects	Longevity	unclassified mutation	not applicable	Human	not applicable	not applicable	correlation	1
STAU1	transporter	unknown change in activity	affects	Longevity	unclassified mutation	not applicable	Human	not applicable	not applicable	correlation	1
RABGAP1L	other	unknown change in activity	affects	Longevity	unclassified mutation	not applicable	Human	not applicable	not applicable	correlation	2
NRXN1	transmembrane receptor	unknown change in activity	affects	Longevity	unclassified mutation	not applicable	Human	not applicable	not applicable	correlation	2
ATXN2	other	unknown change in activity	affects	Longevity	unclassified mutation	not applicable	Human	not applicable	not applicable	correlation	1
PRDM16	transcription regulator	unknown change in activity	affects	Longevity	unclassified mutation	not applicable	Human	not applicable	not applicable	correlation	1
CYP51A1	enzyme	unknown change in activity	affects	Longevity	unclassified mutation	not applicable	Human	not applicable	not applicable	correlation	1
KIF21B	other	unknown change in activity	affects	Longevity	unclassified mutation	not applicable	Human	not applicable	not applicable	correlation	1
APOE	transporter	unknown change in activity	affects	Longevity	unclassified mutation	not applicable	Human	not applicable	not applicable	correlation	11
MFRP	transmembrane receptor	unknown change in activity	affects	Longevity	unclassified mutation	not applicable	Human	not applicable	not applicable	correlation	1
LSM3	other	unknown change in activity	affects	Longevity	unclassified mutation	not applicable	Human	not applicable	not applicable	correlation	1
TBC1D22A	other	unknown change in activity	affects	Longevity	unclassified mutation	not applicable	Human	not applicable	not applicable	correlation	1
FURIN	peptidase	unknown change in activity	affects	Longevity	unclassified mutation	not applicable	Human	not applicable	not applicable	correlation	1
ZFP69B	transcription regulator	unknown change in activity	affects	Longevity	unclassified mutation	not applicable	Human	not applicable	not applicable	correlation	1
WDR87BP	other	unknown change in activity	affects	Longevity	unclassified mutation	not applicable	Human	not applicable	not applicable	correlation	1
NRDE2	other	unknown change in activity	affects	Longevity	unclassified mutation	not applicable	Human	not applicable	not applicable	correlation	2
ZNF516	transcription regulator	unknown change in activity	affects	Longevity	unclassified mutation	not applicable	Human	not applicable	not applicable	correlation	1
LINC02540	other	unknown change in activity	affects	Longevity	unclassified mutation	not applicable	Human	not applicable	not applicable	correlation	1
LINC00378	other	unknown change in activity	affects	Longevity	unclassified mutation	not applicable	Human	not applicable	not applicable	correlation	1
SPINT1	other	unknown change in activity	affects	Longevity	unclassified mutation	not applicable	Human	not applicable	not applicable	correlation	1
TAFA1	other	unknown change in activity	affects	Longevity	unclassified mutation	not applicable	Human	not applicable	not applicable	correlation	1
SYT16	transporter	unknown change in activity	affects	Longevity	unclassified mutation	not applicable	Human	not applicable	not applicable	correlation	1
FGF13	growth factor	unknown change in activity	affects	Longevity	unclassified mutation	not applicable	Human	not applicable	not applicable	correlation	1
C1QTNF3-AMACR	other	unknown change in activity	affects	Longevity	unclassified mutation	not applicable	Human	not applicable	not applicable	correlation	1
MAD1L1	other	unknown change in activity	affects	Longevity	unclassified mutation	not applicable	Human	not applicable	not applicable	correlation	1
LINC00299	other	unknown change in activity	affects	Longevity	unclassified mutation	not applicable	Human	not applicable	not applicable	correlation	1
MAGI3	kinase	unknown change in activity	affects	Longevity	unclassified mutation	not applicable	Human	not applicable	not applicable	correlation	1
FLACC1	other	unknown change in activity	affects	Longevity	unclassified mutation	not applicable	Human	not applicable	not applicable	correlation	1
CASC15	other	unknown change in activity	affects	Longevity	unclassified mutation	not applicable	Human	not applicable	not applicable	correlation	1
MIR4432HG	other	unknown change in activity	affects	Longevity	unclassified mutation	not applicable	Human	not applicable	not applicable	correlation	1
CEP89	other	unknown change in activity	affects	Longevity	unclassified mutation	not applicable	Human	not applicable	not applicable	correlation	2
LINC02513	other	unknown change in activity	affects	Longevity	unclassified mutation	not applicable	Human	not applicable	not applicable	correlation	1
POGZ	enzyme	unknown change in activity	affects	Longevity	unclassified mutation	not applicable	Human	not applicable	not applicable	correlation	1
SVEP1	other	unknown change in activity	affects	Longevity	unclassified mutation	not applicable	Human	not applicable	not applicable	correlation	1
B3GALT1	enzyme	unknown change in activity	affects	Longevity	unclassified mutation	not applicable	Human	not applicable	not applicable	correlation	1
ZW10	other	unknown change in activity	affects	Longevity	unclassified mutation	not applicable	Human	not applicable	not applicable	correlation	1
CDH4	other	unknown change in activity	affects	Longevity	unclassified mutation	not applicable	Human	not applicable	not applicable	correlation	2
AKR1C3	enzyme	unknown change in activity	affects	Longevity	unclassified mutation	not applicable	Human	not applicable	not applicable	correlation	1
GABRB3	ion channel	unknown change in activity	affects	Longevity	unclassified mutation	not applicable	Human	not applicable	not applicable	correlation	1
LINC02521	other	unknown change in activity	affects	Longevity	unclassified mutation	not applicable	Human	not applicable	not applicable	correlation	1
COL5A1	other	unknown change in activity	affects	Longevity	unclassified mutation	not applicable	Human	not applicable	not applicable	correlation	1
APBA2	other	unknown change in activity	affects	Longevity	unclassified mutation	not applicable	Human	not applicable	not applicable	correlation	1
MYO5B	enzyme	unknown change in activity	affects	Longevity	unclassified mutation	not applicable	Human	not applicable	not applicable	correlation	1
BRAF	kinase	unknown change in activity	affects	Longevity	unclassified mutation	not applicable	Human	not applicable	not applicable	correlation	1
SARNP	transcription regulator	unknown change in activity	affects	Longevity	unclassified mutation	not applicable	Human	not applicable	not applicable	correlation	1
CRYBG1	other	unknown change in activity	affects	Longevity	unclassified mutation	not applicable	Human	not applicable	not applicable	correlation	1
UVSSA	other	unknown change in activity	affects	Longevity	unclassified mutation	not applicable	Human	not applicable	not applicable	correlation	1
NTHL1	enzyme	unknown change in activity	affects	Longevity	unclassified mutation	not applicable	Human	not applicable	not applicable	correlation	1
LRRFIP1	transcription regulator	unknown change in activity	affects	Longevity	unclassified mutation	not applicable	Human	not applicable	not applicable	correlation	1
BET1L	transporter	unknown change in activity	affects	Longevity	unclassified mutation	not applicable	Human	not applicable	not applicable	correlation	2
HSD17B12	enzyme	unknown change in activity	affects	Longevity	unclassified mutation	not applicable	Human	not applicable	not applicable	correlation	1
RAPH1	other	unknown change in activity	affects	Longevity	unclassified mutation	not applicable	Human	not applicable	not applicable	correlation	1
TRPM3	ion channel	unknown change in activity	affects	Longevity	unclassified mutation	not applicable	Human	not applicable	not applicable	correlation	1
CADM2	other	unknown change in activity	affects	Longevity	unclassified mutation	not applicable	Human	not applicable	not applicable	correlation	1
KCNK3	ion channel	unknown change in activity	affects	Longevity	unclassified mutation	not applicable	Human	not applicable	not applicable	correlation	1
SDAD1	other	unknown change in activity	affects	Longevity	unclassified mutation	not applicable	Human	not applicable	not applicable	correlation	1
RIMBP2	other	unknown change in activity	affects	Longevity	unclassified mutation	not applicable	Human	not applicable	not applicable	correlation	1
ZNF385D	other	unknown change in activity	affects	Longevity	unclassified mutation	not applicable	Human	not applicable	not applicable	correlation	1
LDLR	transporter	unknown change in activity	affects	Longevity	unclassified mutation	not applicable	Human	not applicable	not applicable	correlation	1
CARS1	enzyme	unknown change in activity	affects	Longevity	unclassified mutation	not applicable	Human	not applicable	not applicable	correlation	1
FAM13A	other	unknown change in activity	affects	Longevity	unclassified mutation	not applicable	Human	not applicable	not applicable	correlation	1
BMPER	other	unknown change in activity	affects	Longevity	unclassified mutation	not applicable	Human	not applicable	not applicable	correlation	1
ECHS1	enzyme	unknown change in activity	affects	Longevity	unclassified mutation	not applicable	Human	not applicable	not applicable	correlation	1
KALRN	kinase	unknown change in activity	affects	Longevity	unclassified mutation	not applicable	Human	not applicable	not applicable	correlation	1
TGFA	growth factor	unknown change in activity	affects	Longevity	unclassified mutation	not applicable	Human	not applicable	not applicable	correlation	1
SOX6	transcription regulator	unknown change in activity	affects	Longevity	unclassified mutation	not applicable	Human	not applicable	not applicable	correlation	1
TLK2	kinase	unknown change in activity	affects	Longevity	unclassified mutation	not applicable	Human	not applicable	not applicable	correlation	1
RP1	other	unknown change in activity	affects	Longevity	unclassified mutation	not applicable	Human	not applicable	not applicable	correlation	1
GPR78	G-protein coupled receptor	unknown change in activity	affects	Longevity	unclassified mutation	not applicable	Human	not applicable	not applicable	correlation	1
ADGRL3	G-protein coupled receptor	unknown change in activity	affects	Longevity	unclassified mutation	not applicable	Human	not applicable	not applicable	correlation	1
HYKK	kinase	unknown change in activity	affects	Longevity	unclassified mutation	not applicable	Human	not applicable	not applicable	correlation	1
LINC01524	other	unknown change in activity	affects	Longevity	unclassified mutation	not applicable	Human	not applicable	not applicable	correlation	1
WRN	enzyme	unknown change in activity	affects	Longevity	unclassified mutation	not applicable	Human	not applicable	not applicable	correlation	2
ZFYVE28	other	unknown change in activity	affects	Longevity	unclassified mutation	not applicable	Human	not applicable	not applicable	correlation	1
ALKBH8	enzyme	unknown change in activity	affects	Longevity	unclassified mutation	not applicable	Human	not applicable	not applicable	correlation	1
SLC38A10	other	unknown change in activity	affects	Longevity	unclassified mutation	not applicable	Human	not applicable	not applicable	correlation	1
RBFOX1	other	unknown change in activity	affects	Longevity	unclassified mutation	not applicable	Human	not applicable	not applicable	correlation	1
LINC01833	other	unknown change in activity	affects	Longevity	unclassified mutation	not applicable	Human	not applicable	not applicable	correlation	1
SLC12A1	transporter	unknown change in activity	affects	Longevity	unclassified mutation	not applicable	Human	not applicable	not applicable	correlation	1
