# Supplementary material for: Thymulin restrains age-associated myeloid inflammation and enhances cancer immunotherapy
Source: Nat Commun. 2026 Jul 21;17:6534. doi: 10.1038/s41467-026-75383-0 (PMC13389034; doi:10.1038/s41467-026-75383-0)
Supplement: Supplementary file 8 — Source Data [file 41467_2026_75383_MOESM8_ESM.xlsx]

## Sheet: Fig.1
	Source Data Figure 1a (IL-1α+)			Source Data Figure 1a (IL-1β+)			Source Data Figure 1a (IL-6+)			Source Data Figure 1a (TNF-α+)
	Y	A		Y	A		Y	A		Y	A
	2.59	16.9		0.97	10.4		6.98	28.9		11.1	29.7
	3.36	12		0.81	9.3		9.18	22.1		12.7	25.6
	3.25	9.28		1.04	4.64		9.39	13.8		12.3	21.6
	3.4	14		0.88	13.9		7.88	23		10.3	28.3
	5.81	10.5		0.95	10.9		9.93	17.6		12.7	20.6
	4.58	14.9		1.64	15		10.8	35		15.4	30.7
	6.06	10.4		1.57	12		13.6	51.5		18.4	26.7
	2.76	12.1		0.94	10.4		8.71	29.5		12.5	24.2
	7.34	10.9		1.22	10.2		12.7	44.2		20.2	25.2
	6.93	15.8		3.33	19.1		12.1	35.1		16	29.7
	5.36	8.69		1.25	2.81		11.2	17.4		18.1	20.8
	4.33	11.7		1.19	9.23		10.3	27.2		16.5	21.2
	3.63	8.8		1.26	4.12		7.25	14.4		13.4	25.1
	2.03	9.11		0.44	8.09		5.64	22.3		10.6	21.1
	5.75	16.2		1.68	11.2		10.8	22.2		15.4	28.8
	8.08	8.32		3.69	7.99		8.93	47.6		14.7	18.9
	4.33	11.7		3.92	11.5		7.05	39.7		12.4	26
	5.12	11		2.73	11.9		8.73	25.6		15.2	19.9
	6.63	7.98		5.38	4.64		10.4	13.6		14.5	17.4
	6.53	6.08		5.49	6.08		13.1	5.57		14.7	14.7
	5.54	12		1.19	9.7		8.4	24.6		14.4	23.2
	Source Data Figure 1c (Tumor volume)
	Day	Young							Aged
	0	0	0	0	0	0	0	0	0	0	0	0	0	0	0
	2	0	0	0	0	0	0	0	0	0	0	0	0	0	0
	4	0	0	0	0	0	0	0	0.733038	0.523599	0.424115	0.523599	1.88496	0.575959	0.523599
	6	0.424115	1.32732	1.88496	1.05557	0.680678	1.13097	0.628319	14.1372	4.60767	4.18879	4.39823	27.9555	4.18879	4.39823
	8	3.7804	9.2028	9.5567	7.8414	7.5398	7.8414	7.8414	38.792	14.608	15.599	25.108	42.726	15.599	19.957
	10	12.32	24.43	23.09	21.18	18.77	20.53	21.79	72.18	34.35	33.51	54.36	68.07	36.97	43.57
	12	30.24	45.62	50.89	47.71	44.6	43.57	55.52	114.8	61.52	65.45	96.97	116.9	70.82	80.89
	14	57.83	82.45	87.03	83.97	79.42	80.89	90.28	187.3	107.4	115	157.5	190	120.8	139.4
	16	100.4	137.3	137.2	133	122.7	128.8	126.6	274.8	164.5	179.5	239	278.1	182.2	217.9
	18	150.5	203.7	226.8	187.3	179.6	203.7	203.6	369.1	232.9	271.4	352.7	430.2	271.4	329.1
	20	212.2	285.1	332.9	274.8	281.7	288.7	314	513.2	329.1	377.4	492.7	572	403.2	463.2
	22	248.5	390.2	472.5	385.9	412.2	373.3	439.5	728.6	448.8	528.8	671.8	735.4	566.5	623.4
	24	325.3	523.4	635	507.9	566.5	513.2	594.6	942.5	594.4	703.2	860.1	934.9	748.8	817.1
	26	421.2	703.2	816.6	684.3	715.9	684.3	782.5	1195	1014	919.9	1098	1177	966.4	1047
	28	528.8	867.6	1047	817.1	942.9	845.8	982.3	1488	1260	1250	1376	1520	1241	1317
	30	678.1	1081	1326	1047	1168	1006	1195	1826	1563	1531	1697	1875	1531	1563
	Source Data Figure 1c (Survival)
	Day	Young	Aged
	41	1
	36	1
	34	1
	36	1
	36	1
	38	1
	36	1
	30		1
	32		1
	32		1
	30		1
	30		1
	32		1
	32		1
	Source Data Figure 1d (Tumor volume)
	Day	Young							Aged
	0	0	0	0	0	0	0	0	0	0	0	0	0	0	0
	2	0	0	0	0	0	0	0	0	0	0	0	0	0	0
	4	4.18879	4.18879	3.78038	1.76715	4.18879	4.18879	0.523599	15.0796	14.1372	9.20277	4.18879	3.78038	11.4511	18.8166
	6	15.0796	15.0796	14.1372	8.18123	23.7321	14.6084	10.306	70.8178	65.4498	52.0729	28.6723	31.8558	55.5182	70.8178
	8	35.186	35.186	31.059	20.58	47.643	33.51	26.522	116.87	113.1	93.594	57.831	62.858	102.16	130.92
	10	68.07	68.07	61.6	44.6	90.28	62.86	54.36	187.3	182.2	152.8	102.1	109.4	164.6	192.7
	12	116.9	120.8	100.4	83.97	152.8	113.1	102.2	278.1	268.1	226.8	164.5	172	248.5	288.7
	14	166.9	182.2	157.4	139.4	226.8	179.6	159.8	390.2	385.9	344.8	254.8	220.9	325.3	381.7
	16	251.5	271.4	232.9	209.3	336.9	220.9	242.1	566.5	539.5	487.7	356.8	325.3	448.9	523.4
	18	356.7	398.9	336.9	306.6	482.8	321.6	356.7	768.9	703.2	684.3	492.8	458.4	623.6	709.6
	20	502.9	544.8	477.9	430.2	653.4	390.2	472.5	1056	867.3	912.3	647.4	617.7	824.3	927.4
	22	671.8	755.5	641.4	583.3	860.1	482.5	635	1366	1124	1213	845.8	904.8	1150	1213
	24	889.8	942.9	860.3	782.5	1115	647.1	816.6	1686	1406	1732	1232	1150	1124	1530
	26	1150	1213	1133	1006	1396	845.5	1047	2052	1709	2065	1376	1376	1709	1899
	Source Data Figure 1d (Survival)
	Day	Young	Aged
	32	1
	32	1
	32	1
	34	1
	30	1
	36	1
	34	1
	26		1
	28		1
	26		1
	28		1
	30		1
	28		1
	26		1
	Source Data Figure 1e (IL-1α+)			Source Data Figure 1e (IL-1β+)			Source Data Figure 1e (IL-6+)			Source Data Figure 1e (TNF-α+)
	Y	A		Y	A		Y	A		Y	A
	2.88	38.9		9.16	24.7		1.08	3.28		6.11	39.1
	3.35	27.3		12.8	17.6		0.95	9.94		5.29	68.1
	1.36	36.4		4.87	17.2		0.67	4.21		3.77	61.4
	2.81	41.1		9.8	16.1		1.13	2.21		4.98	48.4
	3.42	38.1		12	24.1		0.65	4.43		6.78	46.1
	0.31	39.5		1.3	22.4		0.17	2.81		0.48	39.5
	8.9	35.1		11.7	12.9		0.49	1.98		7.34	57
	3.55	34.9		12.2	13.8		1.11	1.22		4.72	35.1
	Source Data Figure 1f (IL-1α+)			Source Data Figure 1f (IL-1β+)			Source Data Figure 1f (IL-6+)			Source Data Figure 1f (TNF-α+)
	Y	A		Y	A		Y	A		Y	A
	6.19	26.1		14.2	29.6		1.36	7.23		13.2	31.5
	3.05	41.6		7.96	38.6		0.68	7.14		8.67	40.3
	3.18	31.8		6.19	26.2		0.48	8.23		7.87	35.2
	2.05	32.4		6.1	33.8		1.2	6.9		12.8	32.7
	4.72	27.7		9.25	22		1.06	6.47		10.9	31.4
	18.1	29		18.1	24.1		6.9	7.97		33.6	32.9
	5.01	26.8		13.5	19.1		1.31	6.63		14.6	34.5

## Sheet: Fig.2
	Source Data Figure 2a (IL-1α+)			Source Data Figure 2a (IL-1β+)			Source Data Figure 2a (IL-6+)			Source Data Figure 2a (TNF-α+)				Source Data Figure 2b (IL-1α+)			Source Data Figure 2b (IL-1β+)			Source Data Figure 2b (IL-6+)			Source Data Figure 2b (TNF-α+)			Source Data Figure 2f (Cell proportions %)											Source Data Figure 2h (Myeloid cells: z-normalized pathway enrichment scores)
	Age	% CD11b+ cells		Age	% CD11b+ cells		Age	% CD11b+ cells		Age	% CD11b+ cells			Y	A		Y	A		Y	A		Y	A			PATIENT ID	Myeloid	T cell	B cell	Plasmablast	Mesenchymal	Epithelial	Endothelial	Cycling			PATIENT ID	HALLMARK_INFLAMMATORY_RESPONSE	REACTOME_SIGNALING_BY_INTERLEUKINS	KEGG_CHEMOKINE_SIGNALING_PATHWAY	PID_IL1_PATHWAY	GOBP_INTERLEUKIN_1_MEDIATED_SIGNALING_PATHWAY	KEGG_MEDICUS_REFERENCE_IL1_IL1R_JNK_SIGNALING_PATHWAY	GOBP_INTERLEUKIN_6_PRODUCTION	HALLMARK_IL6_JAK_STAT3_SIGNALING	REACTOME_INTERLEUKIN_6_FAMILY_SIGNALING	PID_TNF_PATHWAY	HALLMARK_TNFA_SIGNALING_VIA_NFKB
	21	0		21	4.81		21	0.88		21	5.8			0	13.4		4.81	38.3		0.88	0.6		5.8	9.82		YOUNG	CID44041	7.28643	35.6281	7.98995	0.653266	24.4221	15.8794	6.1809	1.9598		YOUNG	CID44041	-0.511749	-1.06582	-0.939873	-0.664849	0.117089	0.825276	-0.656047	-1.26074	-1.32435	-1.01641	-0.390279
	21	1.95		21	10.8		21	5.63		21	7.13			1.95	7.07		10.8	51.3		5.63	14.7		7.13	32.3			CID4530N	2.58096	13.2213	1.21743	0.657414	20.112	41.0275	20.8668	0.316533			CID4530N	-0.50848	-0.303843	-0.595164	0.403591	0.351009	0.169644	-0.640114	-0.193277	0.330015	-0.161429	0.199028
	22	3.82		22	18.4		22	10.5		22	16.9			3.82	3.75		18.4	32.1		10.5	10.4		16.9	25.1			CID3586	3.4745	70.3544	4.96111	0.535869	4.39067	12.9127	2.50648	0.864304			CID3586	-0.396949	-0.300151	-0.751792	0.394055	-0.233666	-0.191673	-0.965494	-0.622564	0.219266	1.04542	0.385553
	22	2.26		22	24.7		22	0.71		22	3.13			2.26	30.9		24.7	11.7		0.71	0.25		3.13	19.4			CID4535	4.50864	13.2019	1.70086	1.91685	17.8996	53.9147	2.83477	4.02268			CID4535	-0.841074	-0.263262	-1.1637	-2.20664	-0.780104	-0.534504	-0.383496	-0.203605	0.0536807	-0.911531	-0.566051
	22	1.31		22	11.9		22	0.8		22	11.9			1.31	17.4		11.9	22.8		0.8	0.36		11.9	14.6			CID44991	2.18287	19.02	2.62555	4.28942	4.88475	59.5024	0.686918	6.80812			CID44991	-1.66502	-1.34971	-1.23072	-1.26932	-1.14066	-0.689994	-2.40427	-0.940976	-0.325406	-0.265416	-0.915257
	25	2.1		25	15.3		25	10.7		25	8.11			2.1	1.09		15.3	9.12		10.7	1.65		8.11	6.04			CID44971	8.12299	53.1821	4.76638	0.37594	9.46563	17.9646	2.92696	3.19549			CID44971	-0.822391	0.295601	-0.00799816	-0.814398	-0.863732	-1.67408	0.664893	0.0799039	-0.323076	-0.210071	-1.99823
	25	1.04		25	10.4		25	5.91		25	8.68			1.04	4.02		10.4	34.7		5.91	12.7		8.68	30.2			CID3838	13.1818	54.7727	1.95455	1.09091	15.4091	7.27273	4.45455	1.86364			CID3838	1.33597	2.65326	1.85002	1.13259	0.0750527	0.0377013	1.51069	1.64775	1.19767	1.2074	1.79731
	25	0		25	0.75		25	0.75		25	3.73			0	3.83		0.75	25		0.75	31.5		3.73	21			CID3941	3.71622	47.4662	8.44595	0.168919	5.23649	27.5338	6.41892	1.01351			CID3941	-1.03584	-0.751671	0.0330138	-0.42252	-0.813209	0.254409	-0.575426	-0.745173	-0.776522	-1.9634	-0.319426
	25	1.34		25	13.6		25	2.76		25	7.68			1.34	15.9		13.6	66.5		2.76	59.6		7.68	59.9
	25	0.83		25	11.8		25	1.44		25	3.84			0.83	4.22		11.8	32.9		1.44	46.1		3.84	22.8
	26	3.29		26	20.8		26	9.08		26	15			3.29	2.25		20.8	24.8		9.08	64.3		15	35.7		AGED	CID45171	7.03364	57.1429	2.44648	0.0436872	2.22805	26.4744	0.655308	3.97554		AGED	CID45171	0.472055	-0.601029	-0.108024	0.0651323	1.77586	0.154696	0.757536	-0.559052	-0.174136	0.420034	0.41793
	26	1.95		26	16		26	0.81		26	3.96			1.95	4.57		16	26.5		0.81	30.7		3.96	19.4			CID4463	8.91182	24.015	0.469043	0	6.66041	51.3133	6.66041	1.96998			CID4463	-0.719096	-0.554359	-0.699392	-0.487609	-1.32972	-1.45333	-0.0441483	-0.448441	-1.56312	-1.08925	-1.49031
	27	0.93		27	14.3		27	0.48		27	6.57			0.93			14.3			0.48			6.57				CID3921	13.3995	49.4151	5.24637	2.72953	6.09713	13.7185	7.47962	1.91421			CID3921	1.3228	0.982911	0.888962	0.415851	-0.216065	-0.405422	1.06049	1.45096	1.03497	0.500823	0.569876
	28	5.09		28	32.6		28	8.68		28	19.2			5.09			32.6			8.68			19.2				CID4495	7.28788	40.4599	7.90641	5.20371	5.2575	26.8253	2.23208	4.82722			CID4495	1.83938	1.26939	1.77145	0.799995	2.06269	0.253384	1.51109	2.34934	2.03747	1.83892	0.28011
	28	0		28	3.79		28	0.29		28	5.25			0			3.79			0.29			5.25				CID4515	13.5471	15.667	10.4447	0.827301	6.51499	41.2875	3.07653	8.63495			CID4515	0.626777	0.448989	-0.623997	-0.122685	0.0383571	-0.883102	0.352706	0.315733	1.11369	0.278932	-0.6082
	28	2.85		28	16.8		28	6.07		28	7.39			2.85			16.8			6.07			7.39				CID3948	5.09642	61.7998	3.81084	5.28007	3.58127	15.6566	3.81084	0.964187			CID3948	0.774144	0.180291	-0.109694	0.000668374	-0.63743	0.307468	-0.109225	-0.0375116	0.181877	0.677008	0.460127
	28	2.54		28	12.5		28	0.91		28	8.79			2.54			12.5			0.91			8.79				CID4067	6.20417	21.0096	1.55104	0.0846024	5.58376	58.9961	4.87874	1.69205			CID4067	-0.401421	-0.774778	0.2728	0.791667	0.257094	1.75477	-0.285974	-0.729315	-1.31771	-0.881429	0.628436
	30	1.34		30	19		30	2.37		30	6.9			1.34			19			2.37			6.9				CID4290A	6.00517	18.8101	2.36511	0.258684	7.11382	59.0909	5.26608	1.09017			CID4290A	0.530899	0.134184	1.4141	1.98448	1.33744	2.07476	0.206793	-0.103031	-0.364312	0.53039	1.54938
	31	0.99		31	8.86		31	0.23		31	8.83			0.99			8.86			0.23			8.83
	32	1.29		32	11.4		32	2.75		32	9.25			1.29			11.4			2.75			9.25
	33	1.52		33	11.9		33	3.3		33	6.69			1.52			11.9			3.3			6.69
	36	2.28		36	25.9		36	3.06		36	11.7
	36	10.3		36	49		36	12.9		36	27.8
	36	2.08		36	14.3		36	0.4		36	9.63
	37	4.95		37	33.2		37	4.87		37	13.1
	37	0.39		37	3.41		37	0.78		37	8.81
	39	0.49		39	5.83		39	0.74		39	10.3
	40	0		40	1.64		40	0		40	1.64
	40	0.72		40	6.45		40	1.79		40	4.5
	40	1.34		40	18.6		40	0.66		40	3
	41	1.62		41	24.9		41	2.34		41	8.27
	41	0.62		41	7.22		41	1.76		41	5.06
	42	2.45		42	14.9		42	2.82		42	11
	42	4.72		42	19.7		42	8.43		42	15.9
	42	0.51		42	3.4		42	1.88		42	2.68
	42	0		42	2.16		42	0.15		42	4.62
	42	4.27		42	27.8		42	2.01		42	6.67
	43	0.28		43	3.6		43	0.14		43	2.07
	43	2.8		43	10		43	2.63		43	6.91
	44	2.36		44	7.07		44	1.45		44	4.98
	44	0.39		44	3.75		44	0.33		44	2.42
	44	0		44	0.49		44	0		44	3.9
	44	0.52		44	3		44	0.52		44	2.39
	44	4.05		44	21.1		44	0.52		44	7.4
	45	6.69		45	26.8		45	7.57		45	20.9
	45	2.98		45	32		45	2.58		45	20.1
	46	0.66		46	3.95		46	0.66		46	12.5
	46	1.63		46	13.2		46	1.31		46	12.9
	46	2.01		46	18.3		46	2.01		46	14
	47	0		47	2.86		47	0		47	5.71
	47	2.48		47	24.9		47	0.89		47	3.95
	48	2.17		48	19.8		48	3.33		48	14.4
	48	3.26		48	10.8		48	2.07		48	17.7
	48	3.86		48	34.7		48	8.11		48	25.9
	48	5.51		48	31.1		48	6.93		48	22.6
	49	8		49	36		49	16		49	32
	49	13.6		49	15.9		49	4.55		49	34.1
	49	3.74		49	45.4		49	4.53		49	28
	50	2.76		50	18.8		50	3.42		50	11.8
	50	4.35		50	56.5		50	8.7		50	43.5
	51	0		51	4.35		51	0		51	26.1
	51	1.05		51	5.69		51	0.19		51	20.5
	52	0.91		52	8.34		52	1.54		52	5.66
	52	0		52	3.21		52	0		52	10
	52	0.13		52	4.27		52	0.63		52	2.91
	52	2.89		52	21.4		52	0.67		52	15.2
	53	4.58		53	39.3		53	6.95		53	22.4
	54	7.91		54	55.3		54	13.1		54	22.6
	55	7.12		55	45.4		55	13.5		55	26.4
	56	11		56	52.2		56	25.9		56	38.6
	56	0		56	2.56		56	0		56	33.3
	56	15.7		56	2.98		56	0.11		56	28.2
	56	15.8		56	6.07		56	0.19		56	16.5
	57	1.51		57	13.1		57	7.79		57	12.7
	57	2.64		57	24.5		57	7.32		57	17.7
	58	3.27		58	20.7		58	11.6		58	19.4
	58	0.34		58	9.49		58	1.02		58	9.49
	59	15.1		59	21.6		59	0.52		59	9.42
	60	13.4		60	38.3		60	0.6		60	9.82
	62	7.07		62	51.3		62	14.7		62	32.3
	62	3.75		62	32.1		62	10.4		62	25.1
	62	30.9		62	11.7		62	0.25		62	19.4
	63	17.4		63	22.8		63	0.36		63	14.6
	68	1.09		68	9.12		68	1.65		68	6.04
	72	4.02		72	34.7		72	12.7		72	30.2
	73	3.83		73	25		73	31.5		73	21
	75	15.9		75	66.5		75	59.6		75	59.9
	79	4.22		79	32.9		79	46.1		79	22.8
	82	2.25		82	24.8		82	64.3		82	35.7
	87	4.57		87	26.5		87	30.7		87	19.4
[truncated: 4 more columns]

## Sheet: Fig.3
	Source Data Figure 3a (Tumor volume)
	Day	A–A						A–Y						Y–Y
	0	0	0	0	0	0	0	0	0	0	0	0	0	0	0	0	0	0
	4	0	0	0	0	0	0	0	0	0	0	0	0	0	0	0	0	0
	7	0.424115	0.424115	0.424115	0.424115	0.381704	0.523599	0.424115	0.424115	0.381704	0.523599	0.424115	0.381704	0.523599	0.424115	0.523599	0.424115	0.424115
	9	3.78038	3.05363	3.39292	3.59136	3.59136	3.78038	3.22327	3.22327	3.22327	3.05363	3.05363	2.72376	3.05363	3.22327	3.05363	3.05363	3.05363
	12	22.449	31.059	34.348	36.087	14.608	26.522	16.022	7.1209	35.186	36.861	7.0958	27.822	5.08	5.7727	10.306	10.619	14.137
	14	54.36	60.32	75.04	70.82	44.6	55.52	44.6	43.57	60.32	72.18	28.73	66.76	31.86	14.61	23.09	34.35	33.51
	16	107.5	109.4	143.8	141.5	61.6	91.95	70.82	70.82	103.9	115	45.62	109.4	53.18	33.51	48.77	66.76	60.32
	18	159.8	182.2	220.9	239	83.97	143.8	115	109.4	167.1	195.4	82.45	179.6	88.7	66.76	88.7	115	102.1
	20	220.9	281.7	321.6	356.8	113.1	212.2	150.5	172	248.5	288.7	107.5	212.2	120.8	118.8	146	167.1	143.8
	22	310.3	398.9	434.9	468.1	135.1	310.3	206.5	242.1	356.8	407.7	137.3	248.5	150.5	159.8	200.9	223.8	206.5
	24	381.7	594.6	611.9	623.6	206.5	421.2	303	336.9	439.5	518.3	164.6	356.8	203.6	220.8	281.5	310.2	288.6
	26	513.2	782.5	803.3	860.3	303	594.6	416.6	468.1	594.6	703.2	220.8	458.4	274.8	299.3	394.4	411.9	398.7
	28	684.296	982.269	998.306	1098.07	407.72	817.283	566.542	629.498	775.735	912.319	274.785	594.641	381.704	381.563	534.071	523.443	528.835
	30	904.78	1213.4	1231.8	1376.1	544.81	1072.5	748.75	817.28	974.35	1159.2	369.12	782.54	508.05	518.31	678.08	696.74	703.25
	32	1150	1489	1510	1697	722.5	1327	950.6	1047	1213	1447	497.8	1006	678.1	690.5	882.3	904.6	912.3
	34	1437	1827	1851	2065	935.3	1651	1195	1288	1478	1663	665.7	1269	882.3	867.6	1124	1168	1150
	Source Data Figure 3a (Survival)
	Day	Y–Y	A–Y	A–A
	42	1
	42	1
	40	1
	40	1
	40	1
	38		1
	38		1
	38		1
	36		1
	40		1
	38		1
	36			1
	34			1
	34			1
	34			1
	34			1
	34			1
	Source Data Figure 3b (Tumor volume)
	Day	A–A						A–Y						Y–Y
	0	0	0	0	0	0	0	0	0	0	0	0	0	0	0	0	0	0	0
	4	0.523599	0.628319	0.523599	0.207345	0.523599	0.523599	0.523599	0.523599	0.523599	0.0654499	0.523599	0.0335103	0.0654499	0	0.0916298	0.0916298	0.113097	0
	6	15.0796	20.5795	14.6084	9.20277	4.60767	5.8287	5.8287	8.18123	11.9045	7.23823	13.2104	5.8287	4.18879	0.523599	4.84905	5.57528	4.18879	3.59136
	8	40.6396	45.6159	39.716	47.7129	41.6298	41.5633	26.5219	44.6022	36.087	26.5219	19.3868	11.494	19.957	3.59136	14.1372	15.5985	17.1573	11.494
	10	114.98	77.952	90.282	65.45	77.952	91.952	88.698	87.114	52.073	41.63	33.51	28.731	55.518	6.0821	44.602	36.087	60.319	30.243
	12	182.2	130.9	164.6	91.95	77.95	169.5	130.9	103.9	100.4	65.45	54.36	48.77	93.59	7.54	75.04	80.89	69.46	41.63
	14	226.8	179.6	223.6	143.8	113.1	209.3	203.7	137.3	145.8	93.59	54.36	88.7	124.8	13.21	122.7	120.8	102.2	75.04
	16	336.9	271.4	340.8	212.2	167.1	329.1	299.4	251.7	187.3	100.4	54.36	174.5	195.4	31.86	192.7	187.4	155.1	109.4
	18	434.9	381.7	523.6	261.4	248.5	468.1	407.6	390.2	285.1	143.8	61.6	232.9	288.7	40.64	239	281.7	223.8	174.5
	20	555.6	463.2	703.2	356.8	310.3	647.1	528.8	468.1	412.2	209.3	62.86	333	412.2	46.63	278.3	385.9	295.7	239
	22	735.6	647.4	958.6	482.8	369.1	838.4	735.4	647.4	572.2	299.4	66.76	360.9	561.1	53.18	407.7	528.8	416.6	271.4
	24	1081	874.9	1288	606.1	448.9	1107	966.4	867.3	803.3	448.9	91.95	549.8	742.2	66.76	555.6	735.4	566.5	407.7
	26	1457.28	1509.77	1563.46	817.283	606.131	1405.97	1278.64	1141.43	1106.64	857.391	152.813	728.588	974.348	72.1797	796.328	966.362	715.917	588.977
	28	1899.8	1826.6	1912.3	1115.2	1005.3	1778.9	1607.3	1447	1406.2	1212.3	223.84	1150.3	1124	80.893	998.31	1269.2	942.92	796.33
	Source Data Figure 3b (Survival)
	Day	Y–Y	A–Y	A–A
	32	1
	38	1
	34	1
	32	1
	32	1
	36	1
	30		1
	30		1
	30		1
	30		1
	34		1
	32		1
	28			1
	28			1
	28			1
	30			1
	30			1
	28			1
	Source Data Figure 3d
	Mo	CD45.1	829
	Gr	CD45.1	4722
	Mp	CD45.1	7
	DC	CD45.1	3
	CD4T	CD45.1	524
	CD8T	CD45.1	2741
	B	CD45.1	5579
	Others	CD45.1	1789
	Mo	CD45.2	1916
	Gr	CD45.2	14268
	Mp	CD45.2	99
	DC	CD45.2	68
	CD4T	CD45.2	426
	CD8T	CD45.2	1287
	B	CD45.2	9074
	Others	CD45.2	3662
	Source Data Figure 3f
			Mo								Gr								Mp								DC								CD4T								CD8T
	IL-1α+	A–Y	2.39923	0.947867	2.51629	3.28013	2.96364	2.50821	0.538701	3.77161	0.0959693	2.8436	0.134801	2.29902	0.327273	2.62765	2.15481	0.576218	0	0	0	0	0	0.0149298	0	0	0	0	0	0	0	0.0149298	0	0	0	0	0	0	0	0	0	0	0	0	0	0	0	0	0
		A–A	6.53207	2.14864	5.51163	6.85413	5.89996	5.96731	5.8705	5.12147	2.13777	2.04297	2.69767	2.37258	2.35143	1.76523	2.6023	0.19698	0	0	0.0232558	0	0.0427533	0.0594354	0	0.0656599	0	0	0.0232558	0.0878735	0	0.0118871	0	0	0	0	0	0	0	0	0	0	0	0	0	0	0	0	0
	IL-1β+	A–Y	2.01536	1.06635	2.56122	3.85122	2.85455	2.92625	0.481996	3.66684	0.0959693	4.85782	0.202202	8.49319	0.345455	7.07674	1.84293	0.942902	0	0	0	0	0	0.0149298	0	0	0	0	0.0674006	0.0146434	0.0727273	0.0149298	0.0283527	0.0523834	0	0	0	0	0	0	0	0	0	0	0	0	0	0	0
		A–A	6.7696	2.81789	5.65116	7.73286	6.66952	6.43091	6.28231	5.31845	10.7482	4.64952	6.60465	10.8084	6.28474	4.55869	5.11697	0.459619	0	0	0.0232558	0	0.0427533	0.10104	0	0.0656599	0.118765	0.0176118	0.0232558	0.175747	0.0427533	0.0118871	0.00876194	0.0656599	0	0	0	0	0	0	0	0	0	0	0	0	0	0	0
	IL-6+	A–Y	0.575816	0.592417	2.22422	2.05008	1.32727	1.65721	0.31188	2.14772	0.0959693	1.65877	0.224669	2.92869	0.345455	1.32875	1.47434	0.576218	0	0	0	0	0	0	0	0	0	0	0.0449337	0	0	0	0	0	0	0	0	0	0	0	0	0	0	0	0	0	0	0	0
		A–A	3.50356	1.23283	3.18605	4.48155	3.9333	2.86478	3.82897	3.21733	4.27553	0.422684	5.62791	4.74517	5.72894	2.73997	5.90555	1.70716	0	0	0	0	0	0.0178306	0	0	0	0	0.0232558	0	0	0.0118871	0	0	0.0593824	0	0	0	0	0.0118871	0	0	0.0593824	0	0	0.175747	0	0.0297177	0
	TNF-α+	A–Y	2.78311	1.54028	3.8643	3.60228	4.03636	3.73246	1.30422	4.81928	0.191939	4.73934	0.292069	9.02035	0.981818	8.34577	4.47973	1.30959	0.0959693	0	0	0	0	0.0149298	0	0.0523834	0	0	0.0674006	0	0.0545455	0.0149298	0	0	1.53551	0	1.14581	0.146434	0.545455	0.0746491	0.255174	0.471451	1.72745	0.118483	1.43788	0.0878606	0.363636	0.179158	0.141764
		A–A	5.64133	2.50088	6.16279	5.27241	6.54126	4.85587	6.47507	4.92449	6.65083	10.8841	8	6.32689	7.56734	6.78752	8.08727	1.6415	0	0.0176118	0.0232558	0	0.0427533	0.089153	0	0	0.118765	0.0176118	0.0232558	0.0878735	0.0855066	0.0237741	0	0	0.0593824	0.211342	0.139535	0.527241	0.12826	0.118871	0.219048	0.525279	0.118765	0.0880592	0.0232558	0	0.12826	0.112927	0.0788574
	Source Data Figure 3g (IL-1α+ CD11b+)			Source Data Figure 3g (IL-1β+ CD11b+)			Source Data Figure 3g (IL-6+ CD11b+)			Source Data Figure 3g (TNF-α+ CD11b+)
	A–Y	A–A		A–Y	A–A		A–Y	A–A		A–Y	A–A
	2.59117	10.3919		2.20729	20.5463		0.863724	8.4323		3.83877	15.7363
	3.90995	4.43818		6.04265	8.11906		2.36967	1.99014		7.109	14.4945
	2.83082	8.55814		3.10043	12.9302		2.71849	9.60465		5.21231	14.8605
	5.66701	10.3691		12.6959	21.7926		5.31557	9.9297		13.1352	15.0264
	3.43636	8.72168		3.52727	13.8521		2.18182	11.1159		5.61818	15.3057
	5.28516	9.15305		10.2269	14.003		3.18005	6.40713		12.6306	14.7994
	2.94868	8.73565		2.55174	12.1441		2.15481	10.6107		6.7763	15.4823
	4.45259	5.77807		5.02881	7.09127		3.14301	5.64675		6.70508	7.87919
	Source Data Figure 3j
	Mo	CD45.1	6589
	Gr	CD45.1	191
	Mp	CD45.1	1476
	DC	CD45.1	244
	CD4T	CD45.1	5616
	CD8T	CD45.1	12908
	B	CD45.1	2722
	Others	CD45.1	3863
	Mo	CD45.2	57011
	Gr	CD45.2	451
	Mp	CD45.2	10278
	DC	CD45.2	2037
	CD4T	CD45.2	4022
	CD8T	CD45.2	7359
	B	CD45.2	2758
	Others	CD45.2	8376
	Source Data Figure 3l
			Mo						Gr						Mp						DC						CD4T						CD8T						B
	IL-1α+	A–Y	1.03639	4.79761	4.42217	4.41079	3.90675	3.81977	0.0241022	0.0127823	0.0117925	0.0132258	0.025618	0.00779545	0.277175	0.221559	0.182783	0.257902	0.179326	0.218273	0	0.00852152	0.0117925	0	0.0384271	0	0	0.00426076	0	0	0.00640451	0	0	0	0	0	0	0	0	0	0	0.00661288	0	0
		A–A	23.3436	9.54724	23.1416	12.5867	19.6664	25.6273	0.311888	0.0646091	0.0144998	0.0408163	0.205958	0.219166	0.347875	0.501963	1.28565	0.846939	0.371729	1.18274	0.0959655	0.00993986	0.0531658	0.0561224	0.0552569	0.20783	0.0919669	0	0	0.00510204	0.0753504	0.0151149	0.0159942	0.00496993	0	0.00510204	0.105491	0	0	0	0	0.00510204	0	0
	IL-1β+	A–Y	4.78429	13.4896	12.842	12.6571	12.809	11.6464	0.0361533	0.00426076	0.00589623	0.00661288	0.0192135	0	0.542299	0.383468	0.418632	0.568708	0.39708	0.483318	0.156664	0.149127	0.100236	0.112419	0.166517	0.155909	0	0	0	0	0	0	0	0	0	0	0	0	0	0	0	0	0	0
		A–A	27.5541	11.7688	27.4867	11.5765	20.6159	33.2225	1.41549	0.0198797	0.00966651	0.0204082	1.11519	0.899335	0.367868	0.372745	1.33881	0.678571	0.291355	1.2432	0.283898	0.0298196	0.0676655	0.127551	0.366705	0.419438	0	0	0	0	0	0	0	0	0	0	0	0	0	0	0	0	0	0
	IL-6+	A–Y	1.84382	2.19855	2.11675	3.98757	1.94697	2.71282	0.21692	0.0255646	0.0471698	0.145483	0.0512361	0.116932	0.518197	0.17043	0.206368	0.284354	0.230562	0.319613	0.0602555	0.0255646	0.0294811	0.0595159	0.0704496	0.0467727	0.132562	0.0511291	0.0235849	0.0595159	0.0512361	0.0311818	1.47023	0.00852152	0.0825472	0.244677	0.12809	0.381977	0.0602555	0.017043	0.0353774	0.0727417	0.0192135	0.0779545
		A–A	9.64853	2.9422	4.26776	4.03571	7.35922	2.92851	0.215922	0	0.0241663	0.0306122	0.216004	0.132255	0.275901	0.134188	0.270662	0.331633	0.447079	0.192715	0.11196	0.0596392	0.077332	0.107143	0.140654	0.102025	0.155944	0.154068	0.101498	0.153061	0.115537	0.0491233	0.00799712	0.661001	0.077332	0.122449	0.0100467	0.0151149	0	0	0.0144998	0.0714286	0.00502336	0.0377872
	TNF-α+	A–Y	3.67558	7.10695	7.87736	9.85319	6.29563	8.70751	0.0241022	0.00426076	0	0.0132258	0.00640451	0.00779545	2.06074	0.592245	0.772406	1.34242	0.730114	1.50452	0.204869	0.0724329	0.0884434	0.0529031	0.108877	0.0935454	0.530248	0.0298253	0.0884434	0.145483	0.0448316	0.249454	0.373584	0.0213038	0.182783	0.330644	0.0640451	0.280636	0.0361533	0.00852152	0.0353774	0.0330644	0	0.0623636
		A–A	16.9379	16.2865	20.406	12.1684	15.06	10.3575	0.371866	0.0347895	0.019333	0.0459184	0.180841	0.128476	0.539806	1.56553	2.87095	1.75	0.653037	0.910671	0.147947	0.0894588	0.169164	0.290816	0.190888	0.128476	0.13995	0.298196	1.22281	0.566327	0.195911	0.0377872	0.035987	1.19775	0.367327	0.663265	0.0853971	0	0	0	0.00483325	0.270408	0.0150701	0
	Source Data Figure 3m (IL-1α+ CD11b+)			Source Data Figure 3m (IL-1β+ CD11b+)			Source Data Figure 3m (IL-6+ CD11b+)			Source Data Figure 3m (TNF-α+ CD11b+)
	A–Y	A–A		A–Y	A–A		A–Y	A–A		A–Y	A–A
	1.38588	24.8311		5.55556	30.0052		2.7356	11.2879		6.30272	19.0172
	5.15978	10.3275		14.1542	12.3552		2.57776	3.22549		8.20196	18.6969
	4.75236	25.1571		13.52	29.6327		2.53538	4.83325		9.05071	25.1958
	4.78773	13.9796		13.5101	12.6429		4.58273	4.78571		11.6982	15.5969
	4.20136	21.0529		13.4943	22.5348		2.53619	9.40875		7.36519	17.1297
	4.05363	28.8883		12.3246	37.4055		3.22731	3.94498		10.4303	12.9194
[truncated: 9 more columns]

## Sheet: Fig.3 (p values)
	Source Data Figure 3a (Tumor volume)			Source Data Figure 3a (Survival)			Source Data Figure 3b (Tumor volume)			Source Data Figure 3b (Survival)
	Comparison	Exact p value		Comparison	Exact p value		Comparison	Exact p value		Comparison	Exact p value
	A–A vs. Y–Y	<0.0001		A–A vs. Y–Y	0.0009		A–A vs. Y–Y	<0.0001		A–A vs. Y–Y	0.0006
	A–A vs. A–Y	<0.0001		A–A vs. A–Y	0.0013		A–A vs. A–Y	0.0009		A–A vs. A–Y	0.0146
	A–Y vs. Y–Y	0.0408		A–Y vs. Y–Y	0.0089		A–Y vs. Y–Y	0.0213		A–Y vs. Y–Y	0.035

## Sheet: Fig.4
	Source Data Figure 4b (% Live cells, CD45.1+)				Source Data Figure 4b (% Live cells, CD45.2+)
	Y→Y	A→Y	A→A		Y→Y	A→Y	A→A
	99.2	2.54	0.025		0.038	97.4	99.7
	98.6	1.97	0.0018		1	97.9	99.7
	99.3	0.82	0.00292		0.059	98.9	99.6
	99.5	1.17	0		0.081	98.6	99.7
	99.5	6.37	0.000568		0.03	93.3	99.6
	99.5	2.87	0		0.075	97	99.8
	99.4	3.14	0.00113		0.073	96.7	99.7
	99.7	2.72	0		0.043	97	99.7
	99.2	3.76	0		0.025	96.1	99.7
	99	4.83	0.0017		0.059	94.9	99.3
	99.6	3.33	0.0011		0.041	96.6	99.5
	99.6	5.78	0		0.042	94	99.7
	Source Data Figure 4b (% CD11b+ cells, CD45.1+)				Source Data Figure 4b (% CD11b+ cells, CD45.2+)
	Y→Y	A→Y	A→A		Y→Y	A→Y	A→A
	98.8	1	0.019		0.15	98.6	99.7
	97.8	1.59	0		1.5	97.8	99.5
	97	0.28	0.041		0.89	99.3	99.5
	99.4	0.76	0		0.086	97.3	99.6
	95.3	2.9	0		0.36	96.4	99.6
	99.4	3.18	0		0.057	95.2	99.7
	99	3.53	0.017		0.082	94.7	99.5
	98.9	1.62	0.00606		0.062	97.3	99.7
	98.8	1.32	0		0.035	98.1	99.4
	97.6	0.9	0.00673		0.42	98.5	99.7
	99.6	1.23	0		0.011	98.1	99.5
	98.5	1.19	0.011		0.1	98.2	99.6
	Source Data Figure 4c (IL-1α+ CD11b+)				Source Data Figure 4c (IL-1β+ CD11b+)				Source Data Figure 4c (IL-6+ CD11b+)				Source Data Figure 4c (TNF-α+ CD11b+)
	Y→Y	A→Y	A→A		Y→Y	A→Y	A→A		Y→Y	A→Y	A→A		Y→Y	A→Y	A→A
	0.098459	0.114686	0.568062		0.055448	0.064731	0.993507		0.04612	0.050659	0.251536		0.404202	0.25048	0.340597
	0.108253	0.107927	0.706584		0.049839	0.035976	1.11		0.083065	0.057991	0.291158		0.385316	0.284584	0.535491
	0.222989	0.227236	0.689906		0.322588	0.278641	0.601982		0.137224	0.113326	0.488854		0.439339	0.257027	0.250875
	0.073713	0.144843	0.421507		0.026867	0.056455	0.308257		0.064757	0.088389	0.311891		0.255585	0.431678	0.201669
	0.211515	0.407014	0.82728		0.273693	0.698524	0.924775		0.081608	0.156205	0.258276		0.373621	0.558269	0.541068
	0.268929	0.075194	0.265491		0.080269	0.035014	0.537834		0.144132	0.053382	0.125038		0.73062	0.219267	0.260924
	0.188109	0.105933	0.494029		0.046596	0.033656	1.06993		0.174878	0.106485	0.242216		0.616677	0.360282	0.493465
	0.171547	0.22798	0.88482		0.067475	0.265383	1.37255		0.068619	0.092617	0.203361		0.409998	0.329502	0.432214
	0.120676	0.232921	0.496804		0.10877	0.310561	0.739428		0.079007	0.105873	0.146345		0.445363	0.523483	0.602986
	0.373758	0.540204	0.819789		0.414561	1.16312	1.00247		0.200208	0.185392	0.777544		0.742619	0.548191	0.577734
	0.137928	0.098707	0.687676		0.050104	0.071518	1.07286		0.060801	0.049649	0.560575		0.411532	0.233468	0.513953
	0.201865	0.794398	0.565961		0.126593	1.60513	1.22981		0.097511	0.129042	0.415868		0.491546	1.12817	0.414682
	Source Data Figure 4e (Tumor volume)
	Day	Y→Y						A→Y						A→A
	0	0	0	0	0	0	0	0	0	0	0	0	0	0	0	0	0	0	0
	2	0	0	0	0	0	0	0	0	0	0	0	0	0	0	0	0	0	0
	4	0.523599	0.381704	0.575959	0.523599	0.523599	0.69691	3.59136	4.18879	4.39823	4.39823	4.18879	3.78038	14.6084	11.0694	8.50848	8.18123	9.20277	5.07996
	6	3.59136	4.18879	5.07995	3.59136	4.18879	4.84905	14.1372	14.1372	11.9045	14.6084	12.77	9.20277	68.0678	31.8558	36.9671	34.3481	33.5103	28.7309
	8	12.77	14.137	14.608	14.137	14.137	15.599	38.792	41.63	34.348	44.602	34.348	27.955	124.69	73.622	72.18	80.893	73.622	69.456
	10	31.06	30.24	36.97	33.51	31.06	36.09	69.46	79.42	66.76	82.45	66.76	56.67	200.9	150.5	164.6	162.2	139.4	124.8
	12	61.6	60.32	73.62	62.86	61.6	66.76	120.8	126.8	115	137.3	115	96.88	288.6	258.2	268.1	281.7	251.7	229.7
	14	109.4	109.4	124.8	109.4	107.5	115	184.7	198.1	187.4	203.7	179.6	157.4	439.5	381.7	385.9	412.2	373.3	360.9
	16	177	174.5	195.4	172	172	179.6	271.4	281.7	268.1	288.7	268.1	245.2	611.9	544.8	555.6	583.3	518.3	528.6
	18	258	251.7	278.3	251.7	251.7	268.1	381.7	394.4	369.1	394.6	381.7	352.7	845.8	716.1	775.7	810.2	748.8	761.9
	20	369	352.7	385.9	360.9	360.9	381.7	513.2	539.3	508	539.5	523.6	497.8	1133	919.9	1031	1022	998.1	1055
	22	507.9	487.7	523.6	487.7	497.8	513.2	690.5	709.6	665.7	709.6	716.1	653.4	1426	1186	1374	1159	1307	1375
	24	677.9	653.4	684.3	659.6	684.3	703.2	912.3	1232	867.6	768.9	919.9	867.6	1767	1542	2212	1307	1686	1686
	Source Data Figure 4e (Survival)
	Day	Y→Y	A→Y	A→A
	32	1
	34	1
	33	1
	36	1
	34	1
	33	1
	30		1
	30		1
	31		1
	32		1
	29		1
	30		1
	24			1
	26			1
	24			1
	26			1
	26			1
	26			1
	Source Data Figure 4g
			Mo						Gr						Mp						DC						CD4T						CD8T						B
	IL-1α+	Y→Y	1.81884	0.436047	3.76441	2.1322	2.9599	0.633943	0.194875	0.130814	0.150096	0.075254	0.258131	0.054338	0.0793937	0.101744	0.384246	0.326101	0.516262	0.27169	0.0505233	0.0290698	0.0360231	0.0501693	0.068835	0.0181127	0.0288704	0.130814	0.0240154	0.0250847	0.0344175	0.0724506	0.00721761	0.0581395	0	0.0250847	0.0172087	0	0.00721761	0.0145349	0	0	0	0
		A→Y	3.67048	1.53933	4.53321	3.56831	3.92761	1.88529	0.157502	0.0805932	0.332136	0.342719	0.1091	0.191724	0.602616	0.145068	0.691203	0.295679	0.224618	0.383448	0.075327	0.0402966	0.0987433	0.0739198	0.0128353	0.047931	0	0.0483559	0	0.00671998	0.0770119	0	0.00684791	0.0161186	0.0179533	0.00671998	0.0320883	0	0.00684791	0.0161186	0.00897666	0.0604798	0.0128353	0.015977
		A→A	15.6915	12.945	14.7563	11.7501	15.5384	11.1532	0.618228	0.4772	0.395041	0.34705	0.853629	0.421451	1.14723	0.780185	1.64094	0.807423	1.95201	0.806255	0.242192	0.121194	0.176249	0.0991572	0.202961	0.12216	0.012747	0	0.0546979	0.021248	0.0298472	0.024432	0	0.00757461	0.0486204	0.00708265	0.00596944	0.018324	0.012747	0.0605969	0.0364653	0.021248	0.0119389	0.012216
	IL-1β+	Y→Y	1.26308	0.218023	2.5036	0.91559	2.09947	0.108676	0.0721761	0.0145349	0.0660423	0.0627117	0.206505	0.0181127	0.0433057	0	0.120077	0.0501693	0.13767	0.0181127	0.0288704	0	0.0960615	0.0501693	0.103252	0.0362253	0	0	0	0	0	0	0	0	0	0	0	0	0	0	0	0	0	0
		A→Y	5.69746	1.09607	4.64991	3.99839	2.95854	2.0131	0.0821749	0.0241779	0.18851	0.215039	0.0705943	0.15977	0.342395	0.0322373	0.305206	0.161279	0.0641766	0.143793	0.260221	0.0725338	0.197487	0.248639	0.0898473	0.063908	0	0	0	0	0	0	0	0	0	0	0	0	0	0	0	0.00671998	0	0
		A→A	10.0829	7.65036	9.07986	6.68603	9.2586	6.20572	0.458891	0.318134	0.206637	0.233728	0.507402	0.225996	0.650096	0.446902	0.625988	0.283306	0.961079	0.458099	0.29318	0.189365	0.188404	0.276224	0.304441	0.366479	0	0	0	0	0	0	0	0	0	0	0.0119389	0.00610799	0	0.00757461	0	0	0	0
	IL-6+	Y→Y	0.541321	0.334302	0.918588	0.639659	0.585097	0.054338	0.981595	0.348837	0.294188	0.313558	1.61762	0.489042	0.0721761	0.159884	0.330211	0.351185	0.223714	0.163014	0.0144352	0.0290698	0.0720461	0.0250847	0.0344175	0	0.122699	0.130814	0.0900576	0.0501693	0.120461	0.0724506	0.0216528	0.0436047	0.0180115	0.112881	0.068835	0.235465	0.0288704	0	0	0	0	0.0362253
		A→Y	0.630008	0.548034	0.825853	0.571198	0.924143	0.463333	0.0410874	0.145068	0.143627	0.302399	0.0256706	0.111839	0.16435	0.177305	0.278276	0.12096	0.0705943	0.207701	0.0958707	0.0241779	0.116697	0.1008	0.0770119	0.063908	0.0205437	0.0725338	0.0807899	0.01344	0.0320883	0.063908	0.0479354	0.0725338	0.0448833	0.01344	0.0256706	0.031954	0.0136958	0.0241779	0	0.01344	0.038506	0
		A→A	2.9573	2.45417	2.29124	2.79057	2.79967	2.05228	0.223072	0.242388	0.0911632	0.13457	0.226839	0.12216	0.14659	0.272686	0.212714	0.233728	0.328319	0.232104	0.0956023	0.174216	0.158016	0.269141	0.191022	0.177132	0.0382409	0.0454477	0.0486204	0.0637439	0.0477555	0.0610799	0.0191205	0.0454477	0.0121551	0.00708265	0.0298472	0.0549719	0.0446144	0.0227238	0.00607755	0.0141653	0.00596944	0.00610799
	TNF-α+	Y→Y	4.37387	2.39826	9.88833	8.46607	6.6942	2.46332	0.772284	0.188953	0.336215	0.326101	0.757185	0.0905633	0.33201	0.537791	1.28482	1.84372	1.49716	0.996196	0.216528	0.101744	0.210134	0.301016	0.41301	0.0724506	3.55828	7.36919	2.16138	2.32033	2.37481	4.98098	2.10032	3.73547	0.444284	1.74338	0.739976	5.144	1.61674	1.5407	0.0180115	0.0125423	0.0172087	1.66636
		A→Y	7.0465	3.59446	11.7953	5.69182	5.58337	4.32977	0.267068	0.169246	0.682226	0.497278	0.141189	0.255632	1.21208	0.564152	2.32496	0.786237	0.378642	1.0385	0.301308	0.209542	0.448833	0.463679	0.231036	0.287586	1.9722	3.75564	0.897666	1.5456	1.70068	3.35517	0.499897	2.13572	0.601436	0.698878	1.3798	1.99712	0.383483	1.65216	0.02693	2.31839	1.53382	1.46988
		A→A	19.6367	20.7544	16.7254	15.4048	20.7199	15.5998	0.962396	0.727163	0.607755	0.495786	1.10435	0.543611	1.73996	2.15119	2.33986	1.37403	3.21753	1.64916	0.509879	0.530223	0.504437	0.545364	0.764088	0.696311	1.68897	5.39312	1.8415	2.74099	3.12798	2.70584	1.21096	2.23451	0.546979	1.28904	1.68338	2.4493	2.81708	3.65854	1.91443	4.57539	1.43266	2.64476
	Source Data Figure 4h (IL-1α+ CD11b+)				Source Data Figure 4h (IL-1β+ CD11b+)				Source Data Figure 4h (IL-6+ CD11b+)				Source Data Figure 4h (TNF-α+ CD11b+)
	Y→Y	A→Y	A→A		Y→Y	A→Y	A→A		Y→Y	A→Y	A→A		Y→Y	A→Y	A→A
	2.28077	4.82093	18.4576		1.4363	6.5329	11.7591		1.65283	0.965555	3.55003		5.93288	9.29946	24.3403
	0.784884	1.95036	15.3007		0.232558	1.25725	9.11226		0.915698	0.94294	3.27223		3.4157	4.88395	25.9506
	4.64097	6.2298	18.0078		2.91787	5.59246	10.5081		1.7171	1.50808	2.88076		12.3139	16.7415	21.6725
	2.83457	4.63678	14.0307		1.19152	4.73086	7.89716		1.40474	1.16928	3.59799		11.7396	7.97661	19.5552
	4.1301	4.58863	19.8842		2.65015	3.24734	11.6404		2.61573	1.15518	3.77268		9.80898	6.62303	28.0325
	1.03242	2.73207	13.1016		0.181127	2.44448	7.53726		0.742619	0.894712	2.68751		4.0029	6.34287	19.57

## Sheet: Fig.4 (p values)
	Source Data Figure 4e (Tumor volume)			Source Data Figure 4e (Survival)
	Comparison	Exact p value		Comparison	Exact p value
	Y→Y vs. A→Y	<0.0001		Y→Y vs. A→Y	0.0012
	Y→Y vs. A→A	<0.0001		Y→Y vs. A→A	0.0012
	A→Y vs. A→A	<0.0001		A→Y vs. A→A	0.0012

## Sheet: Fig.5
	Source Data Figure 5b (CD45.1, IL-1α+ )			Source Data Figure 5b (CD45.1, IL-1β+)			Source Data Figure 5b (CD45.1, IL-6+)			Source Data Figure 5b (CD45,1 TNF-α+)			Source Data Figure 5b (CD45.2, IL-1α+ )			Source Data Figure 5b (CD45.2, IL-1β+)			Source Data Figure 5b (CD45.2, IL-6+)			Source Data Figure 5b (CD45.2, TNF-α+)
	Y+A→Y	Y+A→A		Y+A→Y	Y+A→A		Y+A→Y	Y+A→A		Y+A→Y	Y+A→A		Y+A→Y	Y+A→A		Y+A→Y	Y+A→A		Y+A→Y	Y+A→A		Y+A→Y	Y+A→A
	0.434844	0.960006		0.830583	1.39207		1.2842	1.84608		1.31548	1.96969		0.839943	2.39847		1.27346	3.10986		2.29814	6.07949		1.90403	4.493
	0.731369	1.43512		1.12478	2.00223		1.46274	2.92224		1.77296	3.22189		0.899204	2.51249		1.1061	2.83051		1.69231	5.94297		1.70026	4.9135
	2.36409	0.643703		3.72815	0.806983		5.55222	1.02364		5.11421	1.35963		2.24115	2.1619		3.18426	2.35918		5.90542	5.38794		4.2085	3.90373
	1.12914	1.05167		1.43375	1.2645		2.36157	1.97813		2.53313	2.41633		1.97624	1.30519		2.07936	1.44492		4.26645	3.03284		3.77239	2.68764
	0.564926	0.821753		0.52467	1.00018		1.14461	1.08813		1.72162	1.63345		1.01875	2.17134		0.84047	2.32817		1.55996	3.35285		2.07252	3.50969
	1.17683	0.272788		1.70482	0.323836		1.8204	0.435504		2.49419	0.676387		2.06839	1.10008		2.68451	1.19271		3.39304	2.07384		3.59548	2.23078
	0.586916	2.95299		0.675701	3.04748		0.752336	3.96882		1.32243	5.00827		0.878428	4.29005		0.874722	4.37671		1.18977	6.42785		1.48629	6.84674
	1.11451	0.151076		1.72208	0.218221		1.81891	0.300055		2.40939	0.404969		0.679525	2.47395		0.882975	2.93159		1.20443	5.29232		1.30615	5.09619
	0.561792	1.43814		0.809583	1.25099		1.02828	1.6647		1.54693	2.97478		1.5746	1.78748		1.59308	1.51881		2.38223	2.11098		2.89046	2.92795
	0.515065	0.190879		0.639623	0.144449		1.31964	0.18572		1.63272	0.526207		0.688705	1.06015		0.797948	0.791484		1.85238	1.04999		1.4914	1.91699
	0.271449	0.099206		0.319922	0.047447		0.300533	0.15528		0.824043	0.521912		0.873499	1.39048		0.842302	0.801927		1.49743	1.74344		1.7314	3.28506
	0.239257	1.24492		0.095703	1.58791		0.433056	1.81021		0.875682	2.40091		0.689824	3.39212		0.298434	3.77427		0.763209	5.20605		1.62427	5.12261
	0.330647	1.21589		0.285705	1.36918		0.468685	1.64433		0.886007	2.34267		1.05337	2.03193		1.03264	2.16015		1.50956	3.00298		2.09016	3.37703
	Source Data Figure 5d (Tumor volume)
	Day	Y+A→Y							Y+A→A
	0	0	0	0	0	0	0	0	0	0	0	0	0	0
	2	0	0	0	0	0	0	0	13.2104	9.16298	5.65487	8.50848	8.50848	8.83573
	4	4.39823	1.76715	0.69691	12.7701	13.2104	11.9045	11.494	33.5103	62.858	33.5103	31.0594	23.7321	59.1122
	6	15.5985	11.494	10.306	41.5633	33.5103	36.087	22.4493	66.7588	113.097	70.8178	69.4559	61.6009	113.097
	8	38.792	28.731	26.522	80.893	70.818	87.114	47.713	146.01	159.66	128.81	148.22	113.1	200.86
	10	55.52	47.71	29.49	98.67	113.1	96.97	65.45	220.9	220.8	200.9	226.8	124.8	268.1
	12	80.89	82.45	33.51	113.1	148.2	109.4	80.89	303	295.7	278.1	336.9	137.3	360.9
	14	109.4	113.1	62.86	164.6	212.2	157.4	113.1	425.7	390.2	356.8	425.7	179.6	492.8
	16	137.3	150.5	113.1	239	314	226.8	220.9	589	518.3	487.7	623.6	195.3	703.2
	18	167.1	310.3	120.8	321.6	444.1	336.9	321.6	874.9	629.5	684.3	803.3	281.7	904.8
	20	198.1	381.7	130.9	430.2	468.1	468.1	444.1	1064	810.2	889.8	1039	381.7	1269
	22	239	523.6	157.5	518.3	629.5	617.7	623	1356	1023	1115	1396	523.6	1574
	24	278.3	696.9	182.2	623.4	824.3	817.3	831	1674	1288	1416	1720	696.9	1925
	Source Data Figure 5d (Survival)
	Day	Y+A→Y	Y+A→A
	29	1
	29	1
	31	1
	29	1
	29	1
	27	1
	27	1
	24		1
	26		1
	24		1
	24		1
	26		1
	24		1
	Source Data Figure 5e (CD45.1)
			Mo							Gr							Mp							DC							CD4T							CD8T							B
	IL-1α+	Y+A→Y	5.28926	0.226244	10.668	4.33648	3.4738	4.16048	4.41542	0.991736	0.0577645	1.07075	0.352596	0.284738	0.89153	0.310945	0.165289	0.115529	2.32475	0.412126	0.341686	0.148588	0.186567	0	0	0.0107793	0	0	0	0	0	0.0481371	0.00718623	0.00915835	0	0	0	0	0.149225	0.0179656	0	0	0	0	0.165289	0.0144411	0.0107793	0.00915835	0
		Y+A→A	9.22931	8.9722	6.35461	2.25306	9.53494	8.40399	9.77056	0.451951	0.283232	0.348198	0.126172	0.537509	0.42394	0.721836	1.33206	1.24814	1.28991	0.55876	1.6359	1.07232	1.72725	0	0.0144016	0.019784	0	0.0467399	0.0249377	0.128899	0	0.00480054	0.00791358	0.534727	1.02828	0	1.03119	0	0.0192022	0.00791358	0.594809	3.13157	0.0249377	3.14514	0.0237869	0	0.019784	0.0120163	0
	IL-1β+	Y+A→Y	4.95868	0.0673919	11.4441	4.00678	3.18907	3.56612	4.5398	1.15702	0.0288823	1.15698	0.283909	0.341686	0.742942	0.435323	0.330579	0.0385097	2.48644	0.55408	0.284738	0.297177	0.310945	0.165289	0.00481371	0.0754554	0.0366334	0	0	0	0	0	0	0.00457917	0	0	0	0	0	0	0	0	0	0	0	0.00481371	0	0.00457917	0
		Y+A→A	7.37393	7.1432	5.35354	1.86854	5.98271	6.98254	5.8778	0.475737	0.240027	0.292803	0.0901226	0.490769	0.249377	0.670276	1.14177	1.34895	1.21078	0.498678	1.07502	1.14713	1.05697	0.118934	0.144016	0.0672655	0.0420572	0.11685	0.0997506	0.154679	0	0	0	0	0	0	0	0	0	0	0	0	0	0	0	0.00480054	0	0	0
	IL-6+	Y+A→Y	1.32231	0.178107	0.988107	0.535763	0.341686	0	0.186567	0	0.0770194	0.262297	0.114479	0.113895	0.297177	0	0	0.0529508	0.251518	0.0595293	0.0569476	0	0.186567	0	0	0.00359312	0	0	0	0	0	0.0481371	0.0179656	0.0228959	0	0	0	0	0.293636	0.0107793	0.0137375	0	0	0	0	0.0529508	0.00718623	0.0320542	0.0569476
		Y+A→A	1.11798	1.04172	0.941716	0.474646	3.13157	1.07232	2.60376	0.214082	0.0864097	0.0870494	0.0961307	0.467399	0.0997506	0.360918	0.214082	0.153617	0.253235	0.0600817	0.537509	0.174564	0.386698	0	0.00480054	0.00395679	0.0120163	0	0.0249377	0	0.0237869	0.00960108	0.0118704	0.0240327	0.0934798	0	0.154679	0.0475737	0.0384043	0.00791358	0	0	0.0498753	0.0257798	0.0237869	0.00480054	0.0474815	0.0180245	0
	TNF-α+	Y+A→Y	2.97521	0.592086	5.64119	2.83451	2.16401	2.97177	2.54975	0.495868	0.0818331	0.592864	0.201484	0.22779	0.445765	0.0621891	0	0.346587	1.88639	0.485392	0.22779	0.297177	0.497512	0	0.00962742	0.0251518	0.0137375	0	0	0	1.32231	15.2258	0.747368	0.952468	1.082	1.04012	0.995025	0	10.4457	0.143725	0.151113	0.113895	0.297177	0.435323	0	5.2325	0.032338	0.0366334	0
		Y+A→A	4.25785	5.13177	3.76291	1.73636	9.39472	4.48878	9.25496	0.333016	0.144016	0.162228	0.13218	0.677728	0.224439	0.541377	1.40343	1.11372	1.23848	0.486662	1.91634	1.34663	1.98505	0.0237869	0.0192022	0.0158272	0.0240327	0.0467399	0.074813	0.154679	0.666032	0.686477	1.01294	4.06152	3.55223	0.698254	3.99588	0.880114	0.777687	0.41942	1.21365	1.09839	0.498753	1.26321	0	0.00960108	0.166185	0.0240327	0.16359
	Source Data Figure 5e (CD45.2)
			Mo							Gr							Mp							DC							CD4T							CD8T							B
	IL-1α+	Y+A→Y	10.8046	0.589102	17.115	12.088	11.9534	10.6796	12.4598	2.52874	0	0.997059	0.782801	0.58309	1.16505	1.1254	3.21839	0	4.11735	1.957	1.38484	2.3301	1.52733	0	0	0.0286923	0.00567247	0	0	0	0	0	0.00717309	0	0	0	0	0	0	0	0.00567247	0	0	0	0	0.147275	0	0.0283624	0
		Y+A→A	27.007	27.8294	16.3025	13.8346	19.6389	25.5687	19.3306	0.526111	0.54246	0.692633	0.596989	0.623202	1.20552	0.82334	5.68979	5.61973	4.5577	4.01021	4.71397	5.28874	4.49257	0.116913	0.0819544	0.0513062	0.15141	0.223714	0.116663	0.107392	0	0.00390259	0.00427551	0.164388	0.527325	0	0.322176	0	0	0	0.0605641	0.846916	0	0.859137	0.0194856	0.0117078	0.0171021	0.00865202	0
	IL-1β+	Y+A→Y	9.65517	0	18.0547	11.2031	10.6414	10.4854	11.7363	1.83908	0	0.903809	0.52754	0.364431	0.38835	0.643087	2.98851	0	4.13887	1.93431	1.53061	2.52427	1.60772	0	0	0.129116	0.0623972	0	0	0.0803859	0	0	0	0	0	0	0	0	0	0	0.00567247	0	0	0	0	0.147275	0	0.0170174	0.0728863
		Y+A→A	20.6742	21.7726	13.9852	11.7148	12.8156	19.58	12.5112	0.389712	0.464408	0.611399	0.488839	0.495366	0.913864	0.698049	4.55963	4.6753	3.63419	3.31372	3.16395	4.25822	3.50814	0.194856	0.292694	0.132541	0.147084	0.207734	0.369434	0.178987	0	0	0	0	0	0	0	0.0194856	0	0	0	0.0159795	0	0	0	0	0.00855103	0	0
	IL-6+	Y+A→Y	2.29885	0.441826	1.62112	1.41245	1.09329	1.16505	1.36656	0.229885	0	0.258231	0.164502	0.0728863	0.194175	0.160772	0.45977	0	0.516462	0.181519	0	0.194175	0.0803859	0	0	0.00717309	0.00567247	0	0	0	0	0.147275	0.00717309	0.00567247	0	0	0	0	0	0	0	0	0	0	0	0	0.0215193	0.0340348	0
		Y+A→A	2.84489	3.17671	2.15486	2.49178	5.97635	3.40268	5.67389	0.155885	0.152201	0.243704	0.250908	0.479386	0.330546	0.572758	0.584567	0.616609	0.607123	0.562381	1.34228	0.563873	1.25291	0.0389712	0.0117078	0.0213776	0.0692161	0.175775	0	0.0357974	0	0.00390259	0.00855103	0.017304	0.0159795	0.0194439	0.0357974	0	0.00390259	0	0.00432601	0.0159795	0	0	0	0	0.0299286	0.00432601	0
	TNF-α+	Y+A→Y	6.43678	0.736377	9.10265	7.21538	5.90379	7.18447	8.76206	1.37931	0	0.552328	0.499177	0.364431	0.776699	0.723473	2.29885	0.589102	3.45025	1.66771	1.53061	1.16505	1.52733	0	0	0.0573847	0.0170174	0	0	0.0803859	0.229885	4.41826	0.430385	0.147484	0.145773	0	0.241158	0.229885	5.15464	0.0932501	0.0510522	0.0728863	0	0.0803859	0	9.27835	0.0286923	0.0510522	0
		Y+A→A	14.8285	15.5245	9.5686	9.647	18.2167	14.5246	18.382	0.389712	0.304402	0.487409	0.415297	0.623202	0.836088	0.805441	3.85814	4.0704	3.82231	3.65548	5.44903	3.94711	5.69178	0.0974279	0.0819544	0.0684082	0.19467	0.447427	0.0777756	0.232683	0.17537	0.265376	0.282184	0.752725	1.08661	0.330546	1.48559	0.0389712	0.0702466	0.145367	0.294169	1.08661	0.0583317	1.12762	0.0194856	0.0156104	0.0983368	0.0778681	0.0958773
	Source Data Figure 5f (CD45.1, IL-1α+ )			Source Data Figure 5f (CD45.1, IL-1β+)			Source Data Figure 5f (CD45.1, IL-6+)			Source Data Figure 5f (CD45,1 TNF-α+)			Source Data Figure 5f (CD45.2, IL-1α+ )			Source Data Figure 5f (CD45.2, IL-1β+)			Source Data Figure 5f (CD45.2, IL-6+)			Source Data Figure 5f (CD45.2, TNF-α+)
	Y+A→Y	Y+A→A		Y+A→Y	Y+A→A		Y+A→Y	Y+A→A		Y+A→Y	Y+A→A		Y+A→Y	Y+A→A		Y+A→Y	Y+A→A		Y+A→Y	Y+A→A		Y+A→Y	Y+A→A
	6.77686	11.9648		6.77686	9.72883		1.32231	1.66508		3.80165	6.66032		18.6207	37.2759		15.4023	27.4747		2.98851	4.20889		11.4942	21.9992
	0.481371	11.7229		0.173294	9.42346		0.375469	1.42096		1.18417	7.46484		0.883652	37.6912		0.147275	28.9065		0.441826	4.45676		1.62003	22.6819
	14.9114	9.08084		15.7235	7.39524		1.65283	1.53919		8.85344	6.39022		23.1978	23.8488		23.7573	19.3125		2.59666	3.65984		13.8943	16.6574
	5.46753	3.25643		5.01877	2.63759		0.755564	0.714972		3.88772	2.69767		15.7411	20.0511		14.1301	16.2874		1.91729	3.71604		10.2558	15.2362
	4.61276	12.7834		3.98633	8.06263		0.569476	4.53377		3.07517	13.2508		14.8688	26.8936		12.7551	17.4337		1.31195	8.64493		8.5277	26.7977
	5.34918	11.5212		4.90342	9.07731		0.297177	1.49626		3.8633	7.13217		14.5631	36.0879		13.7864	26.7548		1.5534	4.72487		9.70874	21.9133
	5.6592	13.0962		5.41045	7.99175		0.435323	3.78964		3.73134	12.9157		15.836	26.3827		14.4695	17.6839		1.6881	8.1618		11.8167	27.0449
	Source Data Figure 5i (IL-1α+ )			Source Data Figure 5i (IL-1β+)			Source Data Figure 5i (IL-6+)			Source Data Figure 5i (TNF-α+)
	YR+AR→YR	YR+AR→AR		YR+AR→YR	YR+AR→AR		YR+AR→YR	YR+AR→AR		YR+AR→YR	YR+AR→AR
	2.19	7.02		3.21	13.7		2.4	2.83		4.6	11.8
	2.5	9.19		4.47	13.8		2.16	2.57		4.52	13.7
	2.46	7.45		3.57	14.1		2.15	2.52		5.32	13.1
	0.93	3.48		0.72	4.42		1.4	2.96		3.55	7.6
	1.81	3.41		2.47	4.28		2.12	2.99		4.06	7.01
	1.53	6.02		1.73	10.9		1.66	1.61		3.11	10.6
	2.01	8.79		2.42	12.5		2.46	1.96		4.66	13.3
	1.49	3.63		1.9	6.07		1.14	2.58		3.8	6
	Source Data Figure 5k (Tumor volume)
	Day	YR+AR→YR					YR+AR→AR
	0	0	0	0	0	0	0	0	0	0	0
	2	0	0	0	0	0	0	0	0	0	0
	4	13.2104	10.306	13.2104	14.1372	11.494	14.1372	13.2104	11.494	14.1372	16.4934
	6	60.3186	33.5103	55.5182	45.6159	33.5103	69.4559	65.4498	52.0729	62.858	55.5182
	8	114.98	77.952	113.1	88.698	66.759	157.48	118.85	122.74	141.55	114.98
	10	182.2	130.9	179.6	146	113.1	239	172	184.7	200.6	182.2
	12	271.4	203.7	271.4	268.1	182.2	360.9	261.4	285.1	317.4	281.7
	14	385.9	288.7	381.7	344.7	292.2	497.8	373.3	394.4	453.4	407.7
	16	528.8	407.7	528.8	482.5	403.2	696.9	513.2	539.3	629.2	561.1
	18	703.2	555.6	703.2	647.1	513.2	912.3	684.3	735.4	831	762.2
	20	912.3	735.6	912.3	831	577.7	1177	904.8	990.2	1072	990.2
	22	1159	912.3	1150	1047	684.3	1499	998.3	1260	1385	1269
	24	1447	1159	1437	1316	810.2	1839	1159	1585	1708	1574
	Source Data Figure 5k (Survival)
	Day	YR+AR→YR	YR+AR→AR
	26	1
	28	1
	27	1
	28	1
	30	1
	24		1
	26		1
	25		1
	24		1
	25		1
[truncated: 2 more columns]

## Sheet: Fig.6
	Source Data Figure 6c (Young, IL-1α+)			Source Data Figure 6c (Young, IL-1β+)			Source Data Figure 6c (Young, IL-6+)			Source Data Figure 6c (Young, TNF-α+)
	V	T		V	T		V	T		V	T
	0	0		0.25	0.27		0.38	0.35		0.63	1.33
	3.11	0.052		9.22	2.88		4.88	1.58		1.76	1.79
	0	0		0	0.2		2.13	0.2		3.41	1.02
	0.16	1.13		0.91	3.22		0.58	0.44		1.23	0.96
	0.39	0.31		1.76	1.66		0.88	0.31		1.27	0.41
	0.81	0.65		2.07	4.12		1.31	2.68		1.19	2.39
	2.11	0.28		5.26	11.1		2.46	5		2.11	8.89
	0	0		0	0.2		0.25	0.31		0.34	0.41
	0	0		0	0.38		0	0		0.92	0.76
	0.23	0.17		8.5	8.56		4.56	3.72		4.4	4.5
	0.2	0		3.82	3.62		2.41	1.41		2.81	2.62
	0	0		0.35	1.18		0.35	0.39		0.35	0.39
	0	0		0.14	0.23		0	0.46		0.14	0.69
	0.12	0.081		1.62	0.24		0.81	0.57		0.92	0.81
	Source Data Figure 6c (Aged, IL-1α+)			Source Data Figure 6c (Aged, IL-1β+)			Source Data Figure 6c (Aged, IL-6+)			Source Data Figure 6c (Aged, TNF-α+)
	V	T		V	T		V	T		V	T
	17.4	4.66		40.2	35.7		14.4	2.2		40.4	34.7
	28.7	18.9		61.1	63		34.2	19.7		65.5	62.1
	10.3	4.9		47.4	56		4.56	1.38		52.8	49
	18.1	8.16		40	35.3		14.6	3.83		42.5	27.2
	30	4.78		65.6	27.8		17	1.34		23.4	33
	34.5	25		58.5	53.4		31.2	17.8		80.6	80.1
	6.4	2.17		33.5	31.3		3.56	0.75		40	37.2
	37.5	23.4		77.6	71.2		20.7	11		54.3	52.8
	14.1	2.97		41.6	35.7		15.9	3.72		56.5	50.3
	12.4	5.12		54.3	26.8		1.5	0.56		36.8	14.5
	5.61	3.95		36.2	42.3		1.14	0.84		51.1	33.4
	12.7	8.37		17	12.7		10.2	6.87		5.34	4.68
	4.33	2.86		17.7	7.21		2.31	0.69		0.42	1.66
	2.82	1.2		14.7	7.13		2.04	1.14		0.49	0.92
	Source Data Figure 6d (Young, IL-1α+)			Source Data Figure 6d (Young, IL-1β+)			Source Data Figure 6d (Young, IL-6+)			Source Data Figure 6d (Young, TNF-α+)
	V	T		V	T		V	T		V	T
	9.08	6.94		19.9	9.92		5.22	7.64		20.8	16.2
	9.24	7.53		15.9	7.51		6.24	10.7		15.5	19.5
	10.7	9.16		11.8	10.9		12.9	6.65		18.7	25
	3.45	5.31		3.47	6.89		6.58	7.94		9.47	14.1
	11.7	3.53		18.6	4.32		6.57	5.24		21.4	12.3
	10.5	7.59		13.3	10.4		10.4	7.99		20.2	18.5
	5.63	13.7		5.07	17.3		8.14	7.27		14.5	22.2
	5.18	5.84		6.44	8.72		6.94	4.37		12.9	8.97
	11.4	2.79		12.9	3.01		13	7.18		25.5	11.1
	5	8.93		5.74	11.7		5.94	4.43		12.6	15.7
	5.22	7.27		5.91	6.67		8.55	6.55		12.8	13
	6.25	7.14		7.88	8.87		12.5	6.47		26.4	11.6
	5.45	7.46		6.95	10.3		6.46	6.14		11.9	12.7
	7.37	3.96		7.13	6.24		8.95	5.23		17.6	11.7
	4.33	6.63		5.23	9.34		5.81	6.62		12.2	15.3
	Source Data Figure 6d (Aged, IL-1α+)			Source Data Figure 6d (Aged, IL-1β+)			Source Data Figure 6d (Aged, IL-6+)			Source Data Figure 6d (Aged, TNF-α+)
	V	T		V	T		V	T		V	T
	9.36	6.37		13.3	5.99		19.4	11.7		19.3	23.1
	15.7	14.9		24.8	16.5		20.5	15.7		26.4	35.2
	7.19	12.2		15.5	16.3		23.2	11.9		13.9	11.7
	15.4	12.3		17.1	12.4		11.6	15.8		26.3	27.2
	17.2	8.18		25.6	9.35		20	13.3		23.6	19.4
	13.7	10.2		23.5	10.2		12.5	9.17		27.7	18.1
	21	12		27.7	17.2		38.9	9.93		25.6	11.4
	17.8	10.8		22	13		38.9	16.2		26.1	26.3
	7.36	12.5		12.5	17.7		17.1	13.8		13.5	11.5
	23.1	16.2		33.9	24		16	15.6		31.8	28.1
	12.2	8.35		13.2	14		16.4	12.5		29	11.3
	14.5	4.29		18.9	6.54		19.6	16.9		28	4.84
	20.3	6.48		30.5	8.98		16.5	9.7		31.4	9.47
	13.7	10.3		15.7	10.6		16.3	7.34		27.4	18.4
	17.1	9.6		22.7	15.1		9.59	6.03		27.2	10
	Source Data Figure 6f (Y)
			Mo															Gr															Mp															DC
	IL-1α+	V	0.195221	0.285345	0.55744	0.112153	0.324412	0.669104	0.325488	0.214109	1.03151	0.290328	0.296041	0.216086	0.244154	0.364569	0.1822	0.58366	0.59472	0.00300237	0.00801089	0.706898	0.104172	0.00500751	0.0220112	0.0190093	0.0480543	0.00200028	0	0.00700441	0.00400625	0.00800881	0.00200226	0.00400485	0.00600474	0.00200272	0.00400509	0.0100165	0.00300451	0.00100051	0.0120059	0.00200226	0.00200028	0.0040016	0.00300189	0.0080125	0.0040044	0.00100113	0
		T	0.33415	0.421518	0.113152	0.206145	0.112084	0.400276	0.751119	0.191534	0.0964776	0.404538	0.407102	0.374105	0.259049	0.188267	0.339536	0.0810365	0.0200246	0.366491	0.280848	0.0500375	0.0740511	0.76514	0.229641	0.00200995	0.404538	0.012003	0.0720202	0.137026	0.0250356	0.0330522	0.0040018	0.00800985	0.00100134	0.00378247	0	0.00400276	0.00701045	0.00401119	0	0.00500666	0.0100025	0.0050014	0.00400076	0.00300427	0.00901424	0.00100045	0.00200246
	IL-1β+	V	0.279316	0.345418	0.583461	0.119162	0.426542	0.698152	0.309464	0.23612	1.06952	0.287325	0.293041	0.241096	0.275173	0.325508	0.201221	1.39257	1.11235	0.00600474	0.0130177	1.15947	0.265438	0.00300451	0.0350179	0.0570279	0.0570645	0.00600084	0.0020008	0.0340214	0.00500781	0.00500551	0.00500566	0.00300363	0.00900712	0.00300409	0.0140178	0.0120198	0.010015	0.00100051	0.0270132	0.00500566	0.00600084	0.0060024	0.00700441	0.0120187	0.00800881	0.00400453	0.0160194
		T	0.391176	0.366451	0.163219	0.235459	0.124093	0.428296	0.778159	0.273764	0.109542	0.448597	0.335084	0.444124	0.356068	0.245348	0.441698	0.137062	0.0300369	0.375503	0.350824	0.0620465	0.142098	1.0726	0.352985	0	0.552735	0.0110028	0.0620174	0.192036	0.0490697	0.067106	0.0080036	0.0100123	0.00200268	0.00283685	0.00100075	0.0100069	0.0120179	0.00701958	0.00200995	0.0110146	0.00900225	0.0110031	0.00800152	0.00700995	0.0170269	0.0080036	0.00300369
	IL-6+	V	0.216244	0.305369	0.570451	0.175238	0.339431	0.650073	0.403605	0.258132	1.05952	0.330373	0.420059	0.395158	0.235148	0.358559	0.204225	0.0860973	0.120145	0.0200158	0.0370504	0.0680865	0.0651074	0.0270406	0.0200102	0.055027	0.0260294	0.0190027	0.0070028	0.019012	0.0270422	0.0180198	0.00700792	0.00400485	0.0100079	0.00300409	0.011014	0.00600992	0.0170255	0.00400204	0.0140069	0.00600679	0.00800112	0.0020008	0.00500315	0.0110172	0.0040044	0.00100113	0.0090109
		T	0.360162	0.556685	0.173232	0.230731	0.180135	0.374258	0.597891	0.191534	0.18793	0.277369	0.340085	0.335094	0.229044	0.223317	0.332525	0.0920414	0.0290357	0.106142	0.104018	0.0420315	0.0360249	0.0711059	0.0611707	0.0301492	0.0290386	0.0180045	0.0310087	0.0270051	0.0160228	0.0280443	0.00300135	0.00300369	0.00100134	0.00378247	0.00300225	0.00700483	0.00701045	0.00701958	0.00602985	0.00500666	0.0060015	0.00600168	0.00100019	0.00100142	0.00801266	0.0020009	0.00600739
	TNF-α+	V	0.353399	0.437529	0.957757	0.298406	0.706898	1.21901	0.831247	0.474242	2.17106	0.665752	0.698098	0.85034	0.497313	0.839309	0.466513	1.39157	0.943141	0.0100079	0.0280381	1.01028	0.292483	0.0130195	0.0870444	0.135066	0.154174	0.0320045	0.0260104	0.046029	0.0240375	0.0230253	0.00800905	0.0120145	0.0200158	0.0120163	0.048061	0.0270446	0.018027	0.0120061	0.0570279	0.0110124	0.0200028	0.02501	0.0180113	0.0330516	0.0230253	0.00100113	0.00600727
		T	0.769346	0.987214	0.294394	0.382029	0.34726	0.849586	1.17575	0.3941	0.40802	0.733976	0.695174	0.655183	0.47309	0.491698	0.729152	0.181081	0.0700862	1.00635	1.0364	0.238179	0.222153	1.2088	0.22563	0.0140696	0.613816	0.0270068	0.0790221	0.197037	0.0871237	0.0851345	0.0190086	0.0240296	0.00600805	0.0104018	0.016012	0.0310214	0.0210313	0.00802238	0.0120597	0.0220293	0.0170043	0.0160045	0.016003	0.0160228	0.0270427	0.00500225	0.0140172
	Source Data Figure 6f (A)
			Mo															Gr															Mp															DC
	IL-1α+	V	1.56254	2.07126	0.89373	1.31879	0.979757	2.10821	1.06429	1.03097	0.733392	3.01265	1.84204	1.84192	2.95864	1.58717	1.37104	2.63053	1.00647	1.21906	2.97987	3.45137	1.01569	5.07394	4.26368	1.22017	3.39657	1.62205	0.982155	2.60713	0.989147	3.38497	0.0203848	0.0564377	0.0173629	0.0275065	0.0259293	0.0618243	0.0804406	0.0541698	0.0203207	0.0361337	0.0715611	0.0271981	0.0406569	0.0266976	0.0178058	0.00886297	0.0141094
		T	0.734829	1.70175	1.94721	2.64024	1.23969	1.089	2.07649	1.85775	2.01379	1.41681	1.18736	2.05377	1.96149	1.08597	2.21762	0.313323	1.14691	0.502692	0.50076	0.208213	0.0805731	0.730454	1.4152	0.64961	0.955058	0.385532	0.283107	0.723798	0.117969	1.42919	0.0285767	0.0305588	0.0308163	0.0731447	0.05853	0.0440634	0.0382899	0.0442545	0.009994	0.0525808	0.0461485	0.040976	0.0434279	0.0198452	0.0250736	0.00918536	0.0143245
	IL-1β+	V	1.71942	2.15686	1.64125	1.22098	0.998278	2.00046	1.55312	1.30357	0.968004	2.8365	1.3199	1.40675	2.84853	1.34156	1.56128	3.66838	2.13052	2.58432	3.31301	5.31365	2.44206	6.2063	4.61579	1.82609	5.10163	2.14683	1.47777	4.05807	1.07458	4.09533	0.0345656	0.0997065	0.0265012	0.0290347	0.00926046	0.103335	0.0247509	0.0349482	0.0157024	0.0813008	0.0768619	0.0256871	0.0643735	0.0280325	0.0271772	0.0522915	0.0837159
		T	0.551122	1.68456	2.51346	1.92286	1.03531	0.976949	2.97189	1.37848	2.69338	1.50285	2.03246	2.64481	2.01795	1.16756	3.76661	0.132677	1.03232	0.534471	0.448714	0.275379	0.0767962	0.951357	1.82573	0.904457	1.11184	0.391301	0.523996	1.46063	0.099226	1.89166	0.0571534	0.0439283	0.0491135	0.109717	0.0652466	0.0302149	0.042708	0.0555535	0.04997	0.0755251	0.0576857	0.0347675	0.0463231	0.0231527	0.0306455	0.0489886	0.0553879
	IL-6+	V	1.0671	1.63105	1.08198	0.770183	0.808438	1.48555	0.903409	1.17426	0.541269	1.03884	1.2722	1.08944	1.21124	0.708822	0.755339	7.05138	2.23963	5.31669	2.24178	4.0959	1.14993	9.77043	9.39059	3.33075	1.72538	3.45349	1.16196	1.80669	0.839641	1.55098	0.0691312	0.112875	0.0721929	0.0489005	0.11946	0.0741892	0.315575	0.380936	0.0683514	0.0429088	0.113968	0.0740394	0.0499742	0.0493906	0.0524802	0.0505189	0.0536158
		T	0.698087	1.11635	0.561435	1.84409	0.960468	0.71005	0.6848	0.90957	0.554667	0.934025	0.643195	0.674241	0.841054	0.400212	1.13481	1.02774	1.58906	2.04543	1.56136	0.833813	0.183807	1.85117	3.37746	2.59344	1.95409	2.05072	7.97914	3.06312	0.149942	1.47748	0.0969566	0.0592078	0.085708	0.0886176	0.0930723	0.0629477	0.0603802	0.0517871	0.089946	0.0822172	0.0836442	0.0608431	0.0521135	0.049613	0.0325028	0.047968	0.0410634
	TNF-α+	V	1.48632	4.9223	1.54073	2.20816	1.39463	4.41426	1.53456	1.77362	1.25988	3.2972	3.58336	5.66326	3.34573	5.6332	1.83399	6.31043	1.82576	1.39086	5.12691	4.52281	2.54275	5.81028	5.78044	1.71063	4.80352	5.58177	2.23025	4.68656	2.34005	5.62194	0.0345656	0.154263	0.0584854	0.0534849	0.020373	0.148378	0.0495019	0.0733913	0.0369467	0.106143	0.116618	0.0604403	0.0897841	0.045386	0.044983	0.0265889	0.0583189
		T	3.98849	3.80267	1.25384	5.50836	5.72635	4.66946	1.43587	4.6712	1.34919	2.16633	1.23543	1.89855	2.87348	4.59637	1.89724	1.63193	4.15218	0.864784	1.43757	0.727308	0.225353	1.02057	3.83601	0.959424	2.44357	0.824905	0.599739	1.24349	0.265705	1.77465	0.143904	0.0611177	0.0462245	0.205368	0.158319	0.0579119	0.0441807	0.11299	0.04997	0.107074	0.0471099	0.0533929	0.0854082	0.0606381	0.0306455	0.110224	0.0343787
	Source Data Figure 6h (Young, IL-1α)			Source Data Figure 6h (Young, IL-1β)			Source Data Figure 6h (Young, IL-6)			Source Data Figure 6h (Young, TNF-α)
	V	T		V	T		V	T		V	T
	5.791	5.7545		14.268	16.1135		2.0772	2.24893		2.43784	2.64121
	7.2865	7.412		15.3215	17.182		2.48578	2.84526		2.40109	2.35051
	5.285	5.236		16.3365	17.5895		2.37765	2.57984		2.10997	2.10238
	3.6595	4.2825		9.359	10.004		2.03724	2.21454		1.82235	1.82905
	5.139	5.746		17.74	19.45		3.01051	2.48741		1.34954	1.26629
	4.918	5.357		10.369	12.902		1.95284	2.38929		2.42965	2.50784
	9.839	10.228		23.5515	19.233		2.72301	2.84436		2.14849	2.24667
	6.5495	6.8915		18.8675	16.54		1.79508	1.95454		1.89172	2.0264
	5.3045	5.3385		11.4355	13.4705		1.69586	1.74505		1.83772	1.84984
	4.1805	3.8655		19.126	11.824		1.44548	1.58827		1.40824	1.28773
	Source Data Figure 6h (Aged, IL-1α)			Source Data Figure 6h (Aged, IL-1β)			Source Data Figure 6h (Aged, IL-6)			Source Data Figure 6h (Aged, TNF-α)
	V	T		V	T		V	T		V	T
	9.892	5.771		9.0965	6.879		1.36681	1.30859		7.71124	5.27088
	6.45	3.1485		8.042	7.0905		1.55199	1.47507		7.92129	5.3527
	5.2965	4.165		7.319	6.663		1.26649	1.1116		7.19353	4.55037
	9.531	4.8885		10.744	8.7335		1.60438	1.16253		7.51971	3.15063
	4.693	2.467		7.435	7.2835		1.53962	0.99031		6.86897	3.01449
	6.511	4.6015		7.618	6.9115		1.43023	1.11552		5.86026	3.73301
	Source Data Figure 6i
	V	T	V+LPS	T+LPS
	0.177	0.147	1.2825	0.7325
	0.1655	0.1745	0.933	0.616
	0.182	0.1905	1.287	0.608
	0.1605	0.152	0.836	0.621
	0.1725	0.211	1.117	0.5975
	0.1765	0.2265	1.1355	0.461
	Source Data Figure 6j (p-IκBα)
	Source Data Figure 6j (β-actin)
	Source Data Figure 6k
		V		V+LPS		T		T+LPS
	WT	0.717949	1.29577	2.1519	2.18333	1.06977	1.28	1.08065	1.09231
	Mut	0.863158	0.883117	1.14286	1	0.890411	1.12	0.865979	1.14925
[truncated: 58 more columns]

## Sheet: Fig.6 (p values)
	Source Data Figure 6i
	Comparison	Exact p value
	V vs. V+LPS	<0.0001
	V vs. T+LPS	<0.0001
	T vs. V+LPS	<0.0001
	T vs. T+LPS	<0.0001
	V+LPS vs. T+LPS	<0.0001

## Sheet: Fig.7
	Source Data Figure 7a (Tumor volume)
	Day	Y (V)							Y (T)							A (V)				A (T)
	0	0	0	0	0	0	0	0	0	0	0	0	0	0	0	0	0	0	0	0	0	0	0
	4	0	0	0	0	0	0	0	0	0	0	0	0	0	0	0	0	0	0	0	0	0	0
	7	15.5985	14.6084	13.2104	11.494	15.0796	9.20277	14.1372	9.20277	18.8166	12.7701	8.50848	10.306	15.5509	14.1372	36.087	36.9671	17.1573	40.6396	13.2104	34.3481	12.7701	14.1372
	9	38.7924	31.8558	25.1076	33.5103	28.7309	22.4493	29.487	24.429	38.7924	26.5219	24.429	21.1848	40.6396	31.8558	87.1137	65.4498	36.9671	109.359	33.5103	70.8178	31.8558	31.0594
	12	82.448	69.456	59.112	60.319	44.602	38.792	56.675	38.792	90.282	50.965	52.073	48.773	56.675	47.713	152.81	114.98	60.319	190.04	65.45	137.26	68.068	62.858
	14	143.8	103.9	102.2	80.89	79.42	54.36	87.11	44.6	143.8	66.76	91.95	55.52	109.4	83.97	251.7	182.2	77.95	321.6	102.2	177	109.4	103.9
	16	209.3	157.5	120.8	124.8	137.3	82.45	130.9	82.45	220.9	107.5	118.8	66.76	146	113.1	360.9	254.8	113.1	463.2	164.2	267.6	162.2	128.8
	18	306.6	242.1	203.7	164.6	167.1	107.5	187.4	113.1	299.3	152.8	164.6	88.7	203.6	143.8	472.9	360.9	157.5	623.6	248.4	394.4	229.8	159.7
	20	381.7	292.2	248.5	212.2	245.2	124.8	281.5	130.9	448.9	229.8	200.9	103.9	295.7	143.8	635.4	518.3	217.9	762.2	285.1	544.8	314	189.9
	22	528.8	377.1	321.6	268.1	344.8	172	352.7	150.5	534.1	268.1	251.7	126.8	390.2	162.2	796.3	653.4	261.4	919.9	377.1	747.6	416.6	261.4
	24	629.5	444.1	403.2	344.8	439.3	220.9	416.6	212.2	684	333	356.8	169.5	497.8	203.7	950.6	803.3	325.3	1098	482.8	904.8	477.9	306.6
	26	775.7	583.3	487.7	403.2	555.5	261.4	566.5	278.3	919.9	453.6	444.1	209.3	641.4	261.4	1168	1031	412.2	1346	623.6	1023	523.6	385.7
	28	935.3	722.5	653.4	539.5	703.2	332.9	722.5	321.6	1141	594.6	611.9	261.4	775.7	314	1457	1288	550.1	1663	775.7	1260	696.9	528.6
	30	1186	882.3	838.6	684.3	919.9	453.6	935.3	381.7	1406	748.8	796.3	333	998.3	356.8	1779	1531	729	2001	1023	1542	904.8	715.9
	Source Data Figure 7a (Survival)
	Day	Y (V)	Y (T)	A (V)	A (T)
	36	1
	38	1
	38	1
	38	1
	38	1
	42	1
	38	1
	42		1
	36		1
	38		1
	38		1
	44		1
	38		1
	42		1
	30			1
	32			1
	32			1
	30			1
	36				1
	34				1
	36				1
	36				1
	Source Data Figure 7b (Tumor volume)
	Day	Y (V)							Y (T)							A (V)							A (T)
	0	0	0	0	0	0	0	0	0	0	0	0	0	0	0	0	0	0	0	0	0	0	0	0	0	0	0	0	0
	4	4.18879	3.78038	4.18879	3.9694	4.18879	3.59136	3.59136	3.78038	4.18879	4.18879	3.9694	4.18879	3.78038	3.78038	14.1372	14.1372	12.7701	14.6084	12.7701	12.7701	12.315	12.7701	12.7701	12.7701	14.1372	12.7701	12.7701	12.7701
	6	12.77	16.6049	15.5985	14.1372	17.6934	12.77	14.1372	12.77	12.77	17.6934	15.5985	15.5985	14.1372	18.8166	31.0594	31.0594	45.6159	47.7129	44.6022	33.5103	38.7924	25.1076	38.7924	26.5219	24.429	25.1076	42.5979	22.4493
	8	33.51	31.059	39.716	38.792	44.602	33.51	31.059	40.64	31.059	38.792	38.792	36.087	25.108	47.713	88.698	118.85	124.79	103.92	109.36	103.92	130.83	66.759	69.456	61.601	77.952	60.319	126.8	54.362
	10	73.62	64.12	83.97	77.95	82.45	66.76	77.95	62.86	68.07	73.62	80.89	73.62	54.36	77.95	174.5	179.6	220.9	169.5	198.1	167.1	212.1	120.8	93.59	96.97	102.2	107.5	182.2	87.11
	12	109.4	107.5	139.4	88.7	126.8	120.8	130.9	93.59	113.1	120.8	90.61	120.8	88.7	126.8	229.8	303	321.6	281.7	299.4	215	306.6	171.9	109.4	164.6	102.2	174.5	278.1	87.11
	14	164.6	143.8	198.1	152.8	174.5	182.2	190	152.8	130.9	179.6	182.2	171.9	115	192.7	306.6	430.2	448.9	398.9	434.9	242.1	430.2	292.2	157.5	235.9	124.8	268.1	390.2	120.8
	16	206.5	172	278.1	223.8	292.2	268.1	292.2	239	182.2	248.5	268.1	258	143.8	285.1	453.6	629.5	606.1	550.1	555.6	274.8	572	458.4	212.2	356.7	137.3	373.3	544.8	128.8
	18	261.4	248.5	385.9	325.3	412.2	373.3	421.2	344.8	288.7	356.8	381.7	360.9	179.6	412.2	623.6	838.6	782.5	742.2	729	360.9	722.3	600.3	258.2	589	137.3	572.2	735.6	137.3
	20	321.6	292.2	528.8	425.7	572.2	572.2	653.4	463.2	407.7	492.8	523.6	508	268.1	561.1	817.3	1073	966.4	974.3	919.9	458	982.3	782.5	333	782.5	143.8	684.3	974.3	159.8
	22	369.1	340.8	696.9	572.2	716.1	824.3	796.3	623.6	523.6	647.4	659.6	623.6	278.3	742.2	1064	1213	1177	1150	1150	611.6	1241	1006	381.7	1124	143.8	860.3	1124	157.5
	24	434.9	381.7	904.8	755.5	919.9	1150	1023	796.3	555.6	867.6	845.8	817.3	321.6	974.3	1356	1499	1416	1376	1386	803	1416	1298	555.6	1406	143.8	1150	1406	157.5
	26	508	434.9	1150	889.8	1159	1437	1317	1023	735.6	1107	1081	1047	325.3	1177	1675	1732	1732	1663	1709	981.9	1697	1607	748.8	1732	143.8	1416	1732	164.6
	Source Data Figure 7b (Survival)
	Day	Y (V)	Y (T)	A (V)	A (T)
	36	1
	37	1
	33	1
	33	1
	31	1
	30	1
	30	1
	32		1
	33		1
	31		1
	33		1
	33		1
	36		1
	30		1
	28			1
	28			1
	28			1
	28			1
	28			1
	30			1
	28			1
	30				1
	33				1
	28				1
	39				1
	30				1
	28				1
	36				1
	Source Data Figure 7d (AT-3)
			Mo							Gr							Mp							DC							CD4T							CD8T							B
	IL-1α+	V	0.993377	0.595542	0.727957	0.651179	2.10799	0.878514	0.517096	0.662252	0.221201	0.163837	0.29919	6.14055	0.200803	0.158295	16.5563	12.349	16.2943	16.3323	5.59911	16.9679	4.18953	0.331126	0.0638081	0.0726095	0.0879972	0.0464812	0.0753012	0.0527649	0	0.00850774	0.0111707	0	0.005025	0	0.0527649	0	0.0255232	0.0242032	0.0351989	0.0113062	0.0502008	0.0633179	0	0.0170155	0.016756	0	0.0113062
		T	0.167406	0.30894	0.261768	0.211124	0.293024	0.313404	0.54659	0.0418515	0.115852	0.0377124	0.0527809	0.04572	0.048216	0.0520562	1.75776	1.4385	6.17596	3.73755	7.08452	5.20733	7.26184	0	0.0337903	0.0310573	0.0362869	0.00415636	0.024108	0.0780843	0.0083703	0.00965437	0.0155286	0.0296893	0.0290945	0.032144	0	0.0334812	0.0289631	0.0465859	0.0659761	0.0270164	0.016072	0.0260281	0	0.0193087	0.00443675	0.0131952	0.00623454
	IL-1β+	V	0.993377	0.769951	0.964403	0.844773	1.77131	1.20482	0.612073	0.993377	0.191424	0.329535	0.457585	9.31509	0.65261	0.137189	10.2649	6.48715	9.62541	9.4157	3.28384	10.4167	2.33221	1.98675	0.982644	1.26787	1.21436	0.581644	1.35542	0.844238	0	0	0.00744713	0	0.00376875	0	0.010553	0	0.00850774	0.0130325	0.0351989	0.005025	0.0251004	0.010553	0	0	0	0	0.00376875
		T	0.535699	0.58409	0.980523	0.66306	0.881149	1.23754	1.53566	0.0418515	0.0675806	0.0554594	0.0428845	0.0997527	0.08036	0.0780843	5.30677	2.07569	7.54914	7.09243	8.22128	9.25747	11.3483	0.627773	0.424792	0.430365	0.478327	0.432262	0.56252	0.702759	0.0167406	0.00965437	0.0110919	0.0131952	0.00831272	0.032144	0.0260281	0.0083703	0.00482719	0.0133103	0.0197928	0.00831272	0.008036	0	0	0.00482719	0	0	0.00207818
	IL-6+	V	0.331126	0.204186	0.18804	0.211193	0.638175	0.251004	0.232165	0.662252	0.204186	0.227137	0.228793	3.49614	0.502008	0.0527649	2.31788	0.769951	1.12079	0.985568	0.489937	1.33032	0.622626	2.31788	0.353071	0.536193	0.598381	0.248737	0.727912	0.253271	0	0.195678	0.294161	0.281591	0.236175	0.376506	0.21106	0.993377	0.310533	0.45986	0.545583	0.19095	0.60241	0.443225	0	0.0893313	0.0875037	0.0879972	0.104269
		T	0.0502218	0.12068	0.146413	0.0989642	0.18288	0.152684	0.182197	0.175776	0.139988	0.0931718	0.151745	0.0976745	0.192864	0.0520562	0.376664	0.27515	0.623364	0.936861	0.768927	0.819672	0.702759	0.26785	0.159297	0.195217	0.181434	0.230678	0.233044	0.312337	0.669624	0.371693	0.188562	0.412351	0.153785	0.136612	0.130141	1.33088	0.719251	0.512445	0.527809	0.635923	0.377692	0.41645	0.159036	0.212396	0.126447	0.19463	0.0852054
	TNF-α+	V	1.3245	0.744427	0.761469	0.791975	2.34291	1.02912	0.802026	2.64901	0.918836	1.17665	1.28476	11.5675	1.25502	0.221612	19.8675	16.1434	19.275	19.2362	7.29756	18.75	8.69565	2.98013	1.15705	1.26787	1.51355	0.550237	1.60643	0.633179	2.31788	1.9823	1.85061	1.70715	1.82407	1.88253	2.02617	3.31126	3.21593	3.10917	3.41429	1.73865	3.13755	3.67244	0.331126	1.38676	0.435657	0.263992	1.15324
		T	0.175776	0.284804	0.394871	0.38596	0.43434	0.4018	0.572618	0.0669624	0.0820622	0.219619	0.112159	0.25146	0.337512	0.104112	4.92174	3.12802	11.1895	8.26681	12.2426	9.23337	10.6715	0.393404	0.226878	0.343848	0.286996	0.38862	0.337512	0.494534	2.92961	1.49643	0.913971	1.31622	0.978823	0.715204	1.0151	3.8336	2.09017	1.78136	1.14139	2.29639	1.0045	1.32743	0.870511	0.936474	0.632237	0.752128	0.405245
	Source Data Figure 7d (E0771)
			Mo						Gr						Mp						DC						CD4T						CD8T						B
	IL-1α+	V	4.34515	6.38954	8.01411	6.28524	7.06979	7.23266	0.0246184	0.0280243	0.0336022	0.0457108	0.0454649	0.108645	0.406204	1.52265	0.403226	1.6075	1.13662	1.41239	0.0123092	0.0934143	0.0168011	0.0380923	0.0454649	0	0	0.121439	0.0168011	0.106659	0	0	0	0.0747314	0.0336022	0.0990401	0.18186	0.0155207	0	0	0	0	0	0
		T	0	0	4.19886	2.00648	2.02239	4.34958	0	0	0.604636	0.0373878	0	0.469862	0	0	0.352704	0.398804	0.487541	0.241643	0	0	0.0167954	0.0249252	0.0361141	0	0	0	0.0167954	0	0	0.0939723	0	0	0.0335909	0	0	0.0134246	0	0	0	0	0	0
	IL-1β+	V	7.26243	12.1532	13.0712	8.26604	12.7529	12.339	0.0369276	0.19617	0.0672043	0.0609477	0.0909298	0.139686	0.369276	1.74685	0.47043	1.36371	1.22755	2.00217	0.0246184	0.158804	0.0672043	0.0380923	0.0227324	0.0465622	0.356967	0.102756	0.268817	0.144751	0.136395	0	0.270803	0.0373657	0.168011	0.121895	0.386451	0.0465622	0.443131	0.0186829	0.436828	0.0990401	0.113662	0
		T	1.92308	0.263505	7.38999	7.87637	9.29939	7.07478	0.384615	0	1.8307	0.162014	0.0902853	1.26191	0	0	0.621431	0.922233	0.704225	0.604108	0	0	0.0167954	0.0373878	0.0541712	0.0402739	0.769231	0.527009	0.0335909	0.149551	0.0722282	0.0671231	0	0.395257	0.100773	0.0498504	0.0361141	0.0805477	0	0.527009	0.0167954	0.174477	0.0722282	0.0939723
	IL-6+	V	0.233875	0.467071	0.806452	0.342831	0.591043	0.574267	0	0.00934143	0	0.00761847	0	0	0.0369276	0.158804	0.0840054	0.0914216	0.0909298	0.341456	0.0492368	0.140121	0.0336022	0.0304739	0.159127	0.0931243	0.356967	0.382999	0.537634	0.29712	0.500114	0.65187	0.0861645	0.252219	0.285618	0.220936	0.363719	0.310414	0.16002	0.149463	0.386425	0.213317	0.227324	0.0310414
		T	0	0	0.167954	0.224327	0.30697	0.201369	0	0	0	0.0124626	0	0	0	0	0	0.0373878	0.0180571	0.0268492	0	0	0.0167954	0.0124626	0.0902853	0.0134246	1.15385	0.658762	0.151159	0.0872383	0.288913	0.241643	1.15385	0.131752	0.0839772	0.0747757	0.0361141	0.147671	0.384615	0.263505	0.0335909	0.0623131	0.0361141	0.0536985
	TNF-α+	V	8.65337	11.7328	16.2466	10.7039	10.6615	14.1239	0.0369276	0.0934143	0.0672043	0.0457108	0.113662	0.0620829	1.08321	3.12004	2.06653	3.56544	2.11412	4.51653	0.0492368	0.289584	0.201613	0.0990401	0.159127	0.201769	6.10537	3.35357	4.25067	6.31571	3.47806	5.32361	2.16642	1.41056	1.69691	2.81121	1.79586	1.83144	2.78188	0.354974	3.37702	1.67606	0.613776	0.0465622
		T	2.69231	0.527009	6.07995	15.7777	13.1275	6.17533	0	0	0.319113	0.0373878	0.0361141	0.281917	2.30769	1.58103	0.906953	3.35244	2.1849	0.89945	0	0	0.0503863	0.0498504	0.198628	0.0268492	8.46154	13.1752	3.12395	3.76371	4.09895	3.57095	7.69231	3.55731	0.906953	1.50798	0.469484	0.939723	7.30769	11.9895	0.671817	1.88185	0.704225	0.590683
	Source Data Figure 7e (AT-3, IL-1α+)			Source Data Figure 7e (AT-3, IL-1β+)			Source Data Figure 7e (AT-3, IL-6+)			Source Data Figure 7e (AT-3, TNF-α+)
	V	T		V	T		V	T		V	T
	39.2	8.24		29.7	21.4		11.5	3.61		58.8	20.8
	37.3	8.45		23.4	12.1		4.38	3.58		55.2	17.3
	40.2	15.3		27.7	18.2		4.85	2.29		52.3	27.3
	41.6	11.8		27.9	19.4		4.82	4.75		54.5	26.3
	21.7	16.2		23.4	19.4		8.49	2.7		35	28.6
	40.3	14.8		29.7	23.3		6.14	3.81		50.3	26.1
	29.9	15.3		21.3	23.4		6.57	2.57		62.1	22.2
	Source Data Figure 7e (E0771, IL-1α+)			Source Data Figure 7e (E0771, IL-1β+)			Source Data Figure 7e (E0771, IL-6+)			Source Data Figure 7e (E0771, TNF-α+)
	V	T		V	T		V	T		V	T
	14.9	6.82		15.8	5.56		1.18	0		26	31.8
	16.7	4.55		17.4	3.7		1.92	0		25.3	27.3
	18.3	13.6		19.1	13.8		2.31	0.55		33.2	13.7
	15.5	13.9		16.4	15.3		1.87	0.91		31.7	39.2
	21.9	11.1		23.4	11.4		2.88	0.76		27	23.4
	17.4	12.2		17.8	12.6		2.4	0.83		29.9	13.9
	Source Data Figure 7f (AT-3, CD4+ T cells)			Source Data Figure 7f (AT-3, CD8+ T cells)
	V	T		V	T
	8.33	15.6		10.2	30.3
	5.55	6.12		11.7	18.2
	3.95	9.58		9.26	25.6
	4.07	7.56		10	20.5
	7.77	10.2		17.1	27.6
	4.98	6.45		12.2	25.6
	7.12	14		22.1	20.2
	Source Data Figure 7f (E0771, CD4+ T cells)			Source Data Figure 7f (E0771, CD8+ T cells)
	V	T		V	T
	6.67	45.2		2.23	47.9
	8.47	34.4		4.91	41
	5.88	18.4		2.79	8.86
	5.62	30.1		3.27	38.9
	5.7	13.6		4.31	3.06
	19.5	16.9		6.95	7.27
	Source Data Figure 7g (AT-3)								Source Data Figure 7g (E0771)
		V			T					V			T
	12.5:1	9.53267	6.00703	3.88751	0.641026	5.25228	8.70554		12.5:1	1.20192	1.68269	-0.60096	8.17308	10.5769	9.97596
	25:1	7.25807	6.45161	1.88172	8.70554	16.3565	10.67		25:1	10.6971	3.36538	3.72596	9.73558	16.3462	9.375
	50:1	6.94789	8.39537	8.49876	18.9413	22.4566	30.1075		50:1	12.8606	3.60577	11.7789	18.8702	18.2692	20.4327
	Source Data Figure 7h (Tumor volume)
	Day	V							V+aPD-L1							T							T+aPD-L1
	0	0	0	0	0	0	0	0	0	0	0	0	0	0	0	0	0	0	0	0	0	0	0	0	0	0	0	0	0
	2	0	0	0	0	0	0	0	0	0	0	0	0	0	0	0	0	0	0	0	0	0	0	0	0	0	0	0	0
	4	4.81711	9.20277	8.18123	4.18879	4.84905	3.78038	10.6186	4.18879	11.494	8.18123	5.57528	3.78038	7.53982	5.07996	3.05363	4.18879	3.78038	5.57528	7.23823	4.18879	11.9045	9.91068	4.84905	4.39823	4.60767	3.78038	3.22327	3.78038
	6	24.429	28.6723	28.7309	14.1372	22.4493	18.8166	35.1858	22.4493	33.5103	14.6084	15.5985	13.2104	26.5219	14.6084	4.18879	6.37063	14.1372	18.8166	11.494	3.9694	24.429	15.5985	9.20277	14.6084	16.6049	4.18879	3.78038	10.306
	8	40.488	55.397	61.601	22.449	47.713	41.63	70.818	47.713	65.45	34.348	33.51	33.51	52.073	36.087	8.1812	18.817	22.449	33.51	21.185	4.849	41.63	33.51	14.137	33.51	31.059	8.1812	3.3929	18.817
	10	73.62	109.4	107.5	43.57	80.89	72.18	116.9	87.11	116.9	70.82	60.32	69.46	96.97	72.18	14.61	41.63	47.71	65.45	47.71	14.14	77.95	60.32	17.16	47.71	47.71	11.49	3.78	31.86
	12	107.5	133	143.8	73.62	113.1	105.7	169.5	113.1	164.6	102.2	103.9	113.1	135.1	98.67	26.52	65.45	61.6	65.45	65.45	36.09	98.67	68.07	28.73	52.07	47.71	14.61	15.08	38.79
	14	150.5	150.4	187.4	102.2	128.8	164.6	215	152.8	195.3	143.8	126.8	164.6	179.6	113.1	33.51	87.11	77.95	65.45	82.45	80.89	120.8	79.42	38.79	69.46	61.6	26.52	22.45	54.36
	16	209.3	229.7	281.7	164.6	220.8	239	299.3	203.7	336.7	220.9	203.7	203.6	254.8	179.6	54.36	143.8	122.7	88.7	124.8	113.1	190	137.3	73.62	96.97	102.2	54.36	48.77	54.36
	18	344.7	333	421.2	248.5	340.8	344.7	416.6	281.7	513.2	336.9	321.6	278.3	340.5	288.7	65.45	200.9	206.5	113.1	146	174.5	251.7	195.4	102.2	124.8	135.1	66.76	65.45	61.6
	20	512.9	477.9	572.2	356.8	472.9	477.7	577.7	348.8	671.8	477.7	453.6	407.6	472.5	407.7	73.54	248.4	241.9	135.1	169.5	278.1	306.6	268.1	130.9	167.1	154.9	82.45	80.89	69.46
	22	653.4	629.5	796.3	492.8	647.4	653.4	735.4	492.8	904	600.3	671.8	453.6	768.9	477.9	60.32	258	340.8	146	268.1	394.4	453.6	203.7	203.7	254.8	150.4	95.24	135.1	82.45
	24	817.3	824.3	1023	641.4	860.3	889.8	966.4	647.4	1250	810.2	874.9	611.9	1073	555.6	105.7	412.2	482.8	195.3	385.9	544.8	611.9	299.4	235.9	373.3	229.7	109.4	209.3	115
	26	1031	1031	1288	824.3	1089	1115	1232	845.8	1520	1039	1098	782.2	1376	722.5	162.2	566.5	659.6	254.8	539.5	647.4	789.3	421.2	317.7	487.7	332.9	137.2	306.6	133
	28	1298	1298	1574	1039	1269	1396	1531	1081	1732	1307	1376	1006	1697	912.3	245.2	623.6	796.3	407.6	716.1	796.3	1014	550.1	463.2	665.7	411.9	217.9	430.2	212.2
	30	1618	1630	1950	1327	1447	1720	1863	1336	2118	1541	1618	1307	1988	1159	360.9	703.2	1023	566.2	904.8	998.3	1298	671.8	539.5	831.4	560.8	306.6	572	254.8
	Source Data Figure 7h (Survival)
	Day	V	V+aPD-L1	T	T+aPD-L1
	32	1
	32	1
	30	1
	32	1
	32	1
	30	1
	30	1
	32		1
	30		1
	32		1
	32		1
	32		1
	30		1
	32		1
	39			1
	37			1
	35			1
	37			1
	35			1
	35			1
	37			1
	37				1
	39				1
	35				1
	39				1
	41				1
	39				1
	50				1
	Source Data Figure 7i (Tumor volume)
	Day	V							V+aPD-L1							T							T+aPD-L1
	0	0	0	0	0	0	0	0	0	0	0	0	0	0	0	0	0	0	0	0	0	0	0	0	0	0	0	0	0
	2	0	0	0	0	0	0	0	0	0	0	0	0	0	0	0	0	0	0	0	0	0	0	0	0	0	0	0	0
	4	10.6186	14.1372	15.5985	12.7701	16.1017	11.9045	14.1372	12.7701	13.6507	17.6934	11.494	13.2104	15.5985	8.18123	14.1372	18.8166	4.81711	12.7701	14.1372	4.39823	4.60767	14.6084	14.5314	4.15842	9.20277	5.8287	3.9694	4.60767
	6	36.087	38.7924	35.1858	31.8558	40.6396	31.0594	41.5633	31.0594	33.5103	54.3616	26.5219	38.7924	36.087	25.6563	33.5103	47.7129	15.5509	21.6676	36.087	15.0796	12.7255	21.1848	34.3481	10.2646	24.429	16.6049	10.6877	6.92459
	8	91.865	83.835	88.698	80.893	93.449	68.068	87.028	79.423	87.114	100.37	54.362	93.594	80.893	65.45	73.622	88.698	39.608	50.894	72.18	36.024	30.999	45.616	66.759	26.465	43.566	37.847	27.239	7.5398
	10	182.2	184.7	174.5	128.8	220.8	115	203.7	174.5	195.4	137.3	88.7	223.8	184.7	66.76	179.6	126.8	88.7	91.95	126.8	65.45	55.52	43.57	135.1	23.09	59.11	77.95	36.02	24.43
	12	364.9	317.7	209.3	200.9	321.4	182.2	360.6	254.8	402.9	215	126.8	254.8	261.4	73.54	223.8	159.8	174.5	150.5	217.9	130.9	113.1	73.62	195.4	28.73	65.45	105.7	87.11	54.36
	14	444.1	439.3	284.8	306.6	442.3	278.1	549.8	420.6	617.7	332.9	143.8	364.9	321.4	76.45	340.8	215	206.5	184.7	299.3	179.5	174.5	122.7	288.7	17.69	37.85	169.2	143.7	65.37
	16	594.4	583.3	348.5	385.7	583.3	394.4	640.8	549.8	824.3	448.3	159.8	472.5	448.3	76.45	372.5	310.3	235.6	274.8	385.7	212.2	254.8	203.6	212.2	6.371	21.18	254.6	195.3	135.1
	18	803.3	735.4	425.7	497	735.6	487.4	696.2	629.5	934.9	605.5	220.9	588.8	659.4	137.3	506.7	344.8	299.3	336.7	518.3	258.2	268.1	313.8	198.1	0.524	3.591	314	288.6	157.5
	20	1064	919.9	513.2	627.7	1006	572	761.2	824.3	1115	810.2	278.3	742.2	837.9	137.3	686.9	348.8	398.7	458	709.6	369.1	385.9	497.8	281.5	0	0.524	434.9	321.6	212.2
	22	1327	1168	659.4	816.6	1297	659.4	934.9	1006	1396	824.3	271.4	958.6	1260	146	949.1	502.9	487.7	477.7	919.9	394.4	528.8	647.1	425.7	0	0	571.5	434.9	245.2
	24	1630	1437	796.1	1014	1709	851.7	1064	1376	1519	1316	310.3	1047	1585	146	1129	696.2	635	629.2	1168	458.4	677.9	831	635.4	0	0	760.3	534.1	352.7
	26	1988	1697	1106	1250	2078	1012	1287	1675	1987	1478	344.8	1177	1887	179.6	1263	942.5	734.1	831	1446	571.5	889.5	972.6	659.4	0	0	960.5	576.9	508
	Source Data Figure 7i (Survival)
		V	V+aPD-L1	T	T+aPD-L1
	26	1
	26	1
	28	1
	30	1
	26	1
	30	1
	28	1
	28		1
	26		1
	28		1
	30		1
	30		1
	26		1
	32		1
	28			1
	32			1
	30			1
	34			1
	28			1
	34			1
	34			1
	34				1
	36				1
	60				1
	65				1
	30				1
	38				1
	38				1
[truncated: 2 more columns]

[truncated: 13 more sheets: Fig.7 (p values), Suppl. Fig.2, Suppl. Fig.3, Suppl. Fig.4, Suppl. Fig.5, Suppl. Fig.7, Suppl. Fig.7 (p values), Suppl. Fig.8, Suppl. Fig.9, Suppl. Fig.10, Suppl. Fig.11, Suppl. Fig.11 (p values), Suppl. Fig.12]
